# Supplementary material for: Changes in the expression of proteins associated with aerobic glycolysis and cell migration are involved in tumorigenic ability of two glioma cell lines
Source: Proteome Sci. 2012 Sep 3;10:53. doi: 10.1186/1477-5956-10-53 (PMC3547712; doi:10.1186/1477-5956-10-53)
Supplement: Additional file 1 — Protein Ontology (GO-TermFinder). [file 1477-5956-10-53-S1.xls]

## Sheet: Table S1
Table S1. Supplemental data of protein identification by MALDI-TOF/TOF-MS of tryptic peptides obtained from 2-DE spots of T98G and U87MG glioma cell lines
SPOT	prot_acc	prot_desc	prot_score	prot_mass	prot_matches	prot_cover	prot_pi	pep_query	pep_rank	pep_isbold	pep_exp_mz	pep_exp_mr	pep_exp_z	pep_calc_mr	pep_delta	pep_start	pep_end	pep_miss	pep_score	pep_expect	pep_res_before	pep_seq	pep_res_after	pep_var_mod	pep_var_mod_pos	pep_scan_title
1	UBIQ_HUMAN	Ubiquitin OS=Homo sapiens GN=RPS27A PE=1 SV=1	302	8565	8	61.8	6.56	2	1	1	1040.24	1039.23	1	1039.1	0.1331	34	42	0	38.11	0.024	K	EGIPPDQQR	L			~Jun05_MSMS_meMa_0001-C1-1040_0001~
1	UBIQ_HUMAN							3	2	1	1040.24	1039.23	1	1039.1	0.1347	34	42	0	30.25	0.14	K	EGIPPDQQR	L			~Jun05_MSMS_Mame_0001-B1-1040_0001~
1	UBIQ_HUMAN							7	1	1	1068.36	1067.35	1	1067.24	0.1099	64	72	0	33.99	0.056	K	ESTLHLVLR	L			~Jun05_MSMS_Mame_0001-B1-1068_0001~
1	UBIQ_HUMAN							8	1	1	1082.3	1081.29	1	1081.18	0.1124	55	63	0	58.26	0.00022	R	TLSDYNIQK	E			~Jun05_MSMS_Mame_0001-B1-1082_0001~
1	UBIQ_HUMAN							9	1	1	1082.37	1081.37	1	1081.18	0.1888	55	63	0	56.66	0.0003	R	TLSDYNIQK	E			~Jun05_MSMS_meMa_0001-C1-1082_0001~
1	UBIQ_HUMAN							17	1	1	1525.84	1524.83	1	1523.65	1.1872	30	42	1	66.3	2.8e-05	K	IQDKEGIPPDQQR	L			~Jun05_MSMS_meMa_0001-C1-1525_0001~
1	UBIQ_HUMAN							19	1	1	1789.09	1788.08	1	1787.96	0.1203	12	27	0	104.9	3.4e-09	K	TITLEVEPSDTIENVK	A			~Jun05_MSMS_Mame_0001-B1-1788_0001~
1	UBIQ_HUMAN							20	1	1	1789.13	1788.12	1	1787.96	0.1656	12	27	0	92.03	6.5e-08	K	TITLEVEPSDTIENVK	A			~Jun05_MSMS_meMa_0001-C1-1788_0001~
2	S10AA_HUMAN	Protein S100-A10 OS=Homo sapiens GN=S100A10 PE=1 SV=2	58	11317	2	10.3	6.82	15	1	1	1208.81	1207.8	1	1208.32	-0.5199	38	47	0	58.07	0.00016	K	EFPGFLENQK	D			~Jun05_MSMS_meMa_0001-E1-1209_0001~
2	S10AA_HUMAN							16	1	1	1208.87	1207.86	1	1208.32	-0.4609	38	47	0	33.58	0.044	K	EFPGFLENQK	D			~Jun05_MSMS_Mame_0001-D1-1209_0001~
3	SSBP_HUMAN	Single-stranded DNA-binding protein, mitochondrial OS=Homo sapiens GN=SSBP1 PE=1 SV=1	263	17259	6	21.6	9.59	1	1	1	986.13	985.122	1	985.091	0.0315	96	103	0	60.08	0.00016	R	DVAYQYVK	K			~Jun05_MSMS_meMa_0001-N1-986_0001~
3	SSBP_HUMAN							2	1	1	986.261	985.254	1	985.091	0.163	96	103	0	66.41	3.6e-05	R	DVAYQYVK	K			~Jun05_MSMS_Mame_0001-M1-986_0001~
3	SSBP_HUMAN							7	1	1	1150.24	1149.24	1	1149.23	0.0099	114	122	0	73.49	6.8e-06	K	IDYGEYMDK	N	Oxidation (M)	0.000000100.0	~Jun05_MSMS_meMa_0001-N1-1150_0001~
3	SSBP_HUMAN							8	1	1	1150.37	1149.36	1	1149.23	0.1346	114	122	0	73.75	6.3e-06	K	IDYGEYMDK	N	Oxidation (M)	0.000000100.0	~Jun05_MSMS_Mame_0001-M1-1150_0001~
3	SSBP_HUMAN							11	1	1	1612.78	1611.77	1	1611.66	0.1113	67	81	0	119.01	1.5e-10	R	SGDSEVYQLGDVSQK	T			~Jun05_MSMS_meMa_0001-N1-1612_0001~
3	SSBP_HUMAN							12	1	1	1613	1612	1	1611.66	0.3331	67	81	0	122.53	5.9e-11	R	SGDSEVYQLGDVSQK	T			~Jun05_MSMS_Mame_0001-M1-1612_0001~
4	PTMS_HUMAN	Parathymosin OS=Homo sapiens GN=PTMS PE=1 SV=2	67	11530	1	10.8	4.14	3	1	1	1076.33	1075.33	1	1075.17	0.1545	5	15	0	67.38	3.1e-05	K	SVEAAAELSAK	D			~Jun05_MSMS_Mame_0001-A2-1076_0001~
5	TEBP_HUMAN	Prostaglandin E synthase 3 OS=Homo sapiens GN=PTGES3 PE=1 SV=1	230	18982	8	18.8	4.35	1	2	1	922.112	921.104	1	921.139	-0.0353	72	78	0	17.16	3.3	R	SILCCLR	K			~Jun05_MSMS_Mame_0001-C2-922_0001~
5	TEBP_HUMAN							2	1	1	922.181	921.173	1	921.139	0.034	72	78	0	26.56	0.37	R	SILCCLR	K			~Jun05_MSMS_meMa_0001-D2-922_0001~
5	TEBP_HUMAN							3	1	1	1004.2	1003.19	1	1003.03	0.1612	80	88	0	28.79	0.24	K	GESGQSWPR	L			~Jun05_MSMS_Mame_0001-C2-1004_0001~
5	TEBP_HUMAN							4	1	1	1004.23	1003.22	1	1003.03	0.1922	80	88	0	34.54	0.063	K	GESGQSWPR	L			~Jun05_MSMS_meMa_0001-D2-1004_0001~
5	TEBP_HUMAN							7	1	1	1132.4	1131.39	1	1131.2	0.1929	79	88	1	33.4	0.072	R	KGESGQSWPR	L			~Jun05_MSMS_Mame_0001-C2-1132_0001~
5	TEBP_HUMAN							8	1	1	1132.42	1131.41	1	1131.2	0.2157	79	88	1	47.04	0.003	R	KGESGQSWPR	L			~Jun05_MSMS_meMa_0001-D2-1132_0001~
5	TEBP_HUMAN							9	1	1	1446.71	1445.7	1	1445.6	0.1038	36	48	0	121.43	9.7e-11	K	LTFSCLGGSDNFK	H			~Jun05_MSMS_Mame_0001-C2-1446_0001~
5	TEBP_HUMAN							10	1	1	1446.77	1445.76	1	1445.6	0.1652	36	48	0	112.11	7.8e-10	K	LTFSCLGGSDNFK	H			~Jun05_MSMS_meMa_0001-D2-1446_0001~
6	TPIS_HUMAN	Triosephosphate isomerase OS=Homo sapiens GN=TPI1 PE=1 SV=2	530	26954	14	34.5	6.45	1	1	1	955.175	954.167	1	954.082	0.0857	7	14	0	66.23	3.4e-05	K	FFVGGNWK	M			~Jun05_MSMS_meMa_0001-H2-955_0001~
6	TPIS_HUMAN							2	1	1	955.193	954.186	1	954.082	0.1042	7	14	0	61.36	0.0001	K	FFVGGNWK	M			~Jun05_MSMS_Mame_0001-G2-955_0001~
6	TPIS_HUMAN							3	1	1	1138.39	1137.39	1	1137.31	0.076	60	69	0	75.82	3.9e-06	K	IAVAAQNCYK	V			~Jun05_MSMS_meMa_0001-H2-1138_0001~
6	TPIS_HUMAN							4	1	1	1138.43	1137.43	1	1137.31	0.1177	60	69	0	79.63	1.6e-06	K	IAVAAQNCYK	V			~Jun05_MSMS_Mame_0001-G2-1138_0001~
6	TPIS_HUMAN							7	1	1	1235.51	1234.5	1	1234.27	0.2297	195	206	0	86.77	3.1e-07	K	SNVSDAVAQSTR	I			~Jun05_MSMS_meMa_0001-H2-1235_0001~
6	TPIS_HUMAN							8	1	1	1235.55	1234.54	1	1234.27	0.269	195	206	0	76.32	3.2e-06	K	SNVSDAVAQSTR	I			~Jun05_MSMS_Mame_0001-G2-1235_0001~
6	TPIS_HUMAN							11	1	1	1327.62	1326.61	1	1326.52	0.0916	207	219	0	115.08	4.1e-10	R	IIYGGSVTGATCK	E			~Jun05_MSMS_meMa_0001-H2-1327_0001~
6	TPIS_HUMAN							12	1	1	1327.65	1326.64	1	1326.52	0.1232	207	219	0	118.24	1.9e-10	R	IIYGGSVTGATCK	E			~Jun05_MSMS_Mame_0001-G2-1327_0001~
6	TPIS_HUMAN							13	1	1	1467.77	1466.76	1	1466.55	0.2116	176	188	0	40.97	0.0095	K	TATPQQAQEVHEK	L			~Jun05_MSMS_meMa_0001-H2-1467_0001~
6	TPIS_HUMAN							14	1	1	1467.8	1466.8	1	1466.55	0.2436	176	188	0	39.34	0.013	K	TATPQQAQEVHEK	L			~Jun05_MSMS_Mame_0001-G2-1467_0001~
6	TPIS_HUMAN							15	1	1	1587.89	1586.88	1	1586.73	0.1537	86	99	0	91.15	9.4e-08	K	DCGATWVVLGHSER	R			~Jun05_MSMS_meMa_0001-H2-1587_0001~
6	TPIS_HUMAN							16	1	1	1587.9	1586.89	1	1586.73	0.1637	86	99	0	71.97	7.8e-06	K	DCGATWVVLGHSER	R			~Jun05_MSMS_Mame_0001-G2-1587_0001~
6	TPIS_HUMAN							17	1	1	1639.96	1638.95	1	1637.85	1.0992	70	85	0	42.57	0.0059	K	VTNGAFTGEISPGMIK	D	Oxidation (M)	0.0000000000000100.0	~Jun05_MSMS_meMa_0001-H2-1639_0001~
6	TPIS_HUMAN							18	1	1	1639.98	1638.98	1	1637.85	1.1249	70	85	0	46.65	0.0023	K	VTNGAFTGEISPGMIK	D	Oxidation (M)	0.0000000000000100.0	~Jun05_MSMS_Mame_0001-G2-1639_0001~
7	TPM4_HUMAN	Tropomyosin alpha-4 chain OS=Homo sapiens GN=TPM4 PE=1 SV=3	253	28636	7	17.7	4.67	2	2	1	1015.23	1014.23	1	1015.08	-0.8527	45	54	0	16.4	3.8	K	AEGDVAALNR	R			~Jun05_MSMS_meMa_0001-J2-1015_0001~
7	TPM4_HUMAN							7	1	1	1171.48	1170.47	1	1170.36	0.1181	133	142	0	26.22	0.33	K	LVILEGELER	A			~Jun05_MSMS_Mame_0001-I2-1171_0001~
7	TPM4_HUMAN							8	1	1	1171.51	1170.5	1	1170.36	0.1428	133	142	0	35.5	0.037	K	LVILEGELER	A			~Jun05_MSMS_meMa_0001-J2-1171_0001~
7	TPM4_HUMAN							11	1	1	1244.53	1243.52	1	1243.36	0.1596	56	65	0	63.17	7e-05	R	IQLVEEELDR	A			~Jun05_MSMS_Mame_0001-I2-1244_0001~
7	TPM4_HUMAN							12	1	1	1244.53	1243.52	1	1243.36	0.1614	56	65	0	70.18	1.4e-05	R	IQLVEEELDR	A			~Jun05_MSMS_meMa_0001-J2-1244_0001~
7	TPM4_HUMAN							17	1	1	1615.88	1614.87	1	1614.67	0.2006	14	27	0	133.43	5.3e-12	K	IQALQQQADEAEDR	A			~Jun05_MSMS_Mame_0001-I2-1615_0001~
7	TPM4_HUMAN							18	1	1	1615.89	1614.88	1	1614.67	0.2135	14	27	0	67.81	1.9e-05	K	IQALQQQADEAEDR	A			~Jun05_MSMS_meMa_0001-J2-1615_0001~
8	1433E_HUMAN	14-3-3 protein epsilon OS=Homo sapiens GN=YWHAE PE=1 SV=1	519	29345	15	28.2	4.63	1	1	1	908.219	907.212	1	907.065	0.1467	43	50	0	63.89	6.3e-05	R	NLLSVAYK	N			~Jun05_MSMS_Mame_0001-K2-908_0001~
8	1433E_HUMAN							2	1	1	908.232	907.225	1	907.065	0.16	43	50	0	63.86	6e-05	R	NLLSVAYK	N			~Jun05_MSMS_meMa_0001-L2-908_0001~
8	1433E_HUMAN							3	1	1	1190.6	1189.59	1	1189.43	0.1691	216	225	0	39.99	0.012	K	DSTLIMQLLR	D			~Jun05_MSMS_Mame_0001-K2-1190_0001~
8	1433E_HUMAN							4	1	1	1206.58	1205.57	1	1205.42	0.1437	216	225	0	42.27	0.0078	K	DSTLIMQLLR	D	Oxidation (M)	0.0000010000.0	~Jun05_MSMS_Mame_0001-K2-1206_0001~
8	1433E_HUMAN							5	1	1	1206.59	1205.58	1	1205.42	0.1599	216	225	0	33.16	0.061	K	DSTLIMQLLR	D	Oxidation (M)	0.0000010000.0	~Jun05_MSMS_meMa_0001-L2-1206_0001~
8	1433E_HUMAN							6	1	1	1238.6	1237.6	1	1237.36	0.2345	107	118	0	94.28	4.3e-08	K	HLIPAANTGESK	V			~Jun05_MSMS_Mame_0001-K2-1238_0001~
8	1433E_HUMAN							7	1	1	1257.5	1256.49	1	1256.32	0.1694	131	141	0	78.59	2.1e-06	R	YLAEFATGNDR	K			~Jun05_MSMS_Mame_0001-K2-1257_0001~
8	1433E_HUMAN							8	1	1	1257.59	1256.58	1	1256.32	0.2612	131	141	0	78.59	1.9e-06	R	YLAEFATGNDR	K			~Jun05_MSMS_meMa_0001-L2-1257_0001~
8	1433E_HUMAN							9	1	1	1385.78	1384.78	1	1384.49	0.2829	131	142	1	52.27	0.00067	R	YLAEFATGNDRK	E			~Jun05_MSMS_meMa_0001-L2-1385_0001~
8	1433E_HUMAN							10	1	1	1385.79	1384.79	1	1384.49	0.2933	131	142	1	50.24	0.0011	R	YLAEFATGNDRK	E			~Jun05_MSMS_Mame_0001-K2-1385_0001~
8	1433E_HUMAN							11	1	1	1448.75	1447.74	1	1447.61	0.1296	30	42	0	112.79	6.9e-10	K	VAGMDVELTVEER	N			~Jun05_MSMS_Mame_0001-K2-1448_0001~
8	1433E_HUMAN							12	1	1	1448.86	1447.85	1	1447.61	0.2392	30	42	0	104.98	3.5e-09	K	VAGMDVELTVEER	N			~Jun05_MSMS_meMa_0001-L2-1448_0001~
8	1433E_HUMAN							13	1	1	1464.74	1463.73	1	1463.61	0.1207	30	42	0	81.82	8.4e-07	K	VAGMDVELTVEER	N	Oxidation (M)	0.0001000000000.0	~Jun05_MSMS_Mame_0001-K2-1464_0001~
8	1433E_HUMAN							14	1	1	1464.86	1463.85	1	1463.61	0.245	30	42	0	72.35	6.1e-06	K	VAGMDVELTVEER	N	Oxidation (M)	0.0001000000000.0	~Jun05_MSMS_meMa_0001-L2-1464_0001~
8	1433E_HUMAN							19	1	1	1837.36	1836.36	1	1836.07	0.281	154	170	0	77.93	1.4e-06	K	AASDIAMTELPPTHPIR	L	Oxidation (M)	0.00000010000000000.0	~Jun05_MSMS_meMa_0001-L2-1836_0001~
9	LDHB_HUMAN	L-lactate dehydrogenase B chain OS=Homo sapiens GN=LDHB PE=1 SV=2	372	36923	9	16.8	5.71	1	1	1	914.214	913.207	1	913.116	0.0909	92	100	0	60.6	0.00012	K	IVVVTAGVR	Q			~Jun05_MSMS_meMa_0001-N2-914_0001~
9	LDHB_HUMAN							2	1	1	914.256	913.249	1	913.116	0.133	92	100	0	61.75	8.5e-05	K	IVVVTAGVR	Q			~Jun05_MSMS_Mame_0001-M2-914_0001~
9	LDHB_HUMAN							3	1	1	960.271	959.264	1	959.098	0.1654	300	308	0	34.81	0.057	R	GLTSVINQK	L			~Jun05_MSMS_Mame_0001-M2-960_0001~
9	LDHB_HUMAN							4	1	1	1177.41	1176.41	1	1176.28	0.1313	320	329	0	86.1	3.9e-07	K	SADTLWDIQK	D			~Jun05_MSMS_meMa_0001-N2-1177_0001~
9	LDHB_HUMAN							5	1	1	1177.46	1176.45	1	1176.28	0.1786	320	329	0	94.1	6e-08	K	SADTLWDIQK	D			~Jun05_MSMS_Mame_0001-M2-1177_0001~
9	LDHB_HUMAN							6	1	1	1249.49	1248.48	1	1248.37	0.1154	159	170	0	94.08	5.7e-08	R	VIGSGCNLDSAR	F			~Jun05_MSMS_meMa_0001-N2-1249_0001~
9	LDHB_HUMAN							7	1	1	1249.54	1248.53	1	1248.37	0.1655	159	170	0	91.68	9.7e-08	R	VIGSGCNLDSAR	F			~Jun05_MSMS_Mame_0001-M2-1249_0001~
9	LDHB_HUMAN							8	1	1	1696.03	1695.02	1	1694.88	0.1435	8	23	0	87.74	1.7e-07	K	LIAPVAEEEATVPNNK	I			~Jun05_MSMS_Mame_0001-M2-1695_0001~
9	LDHB_HUMAN							9	1	1	1696.07	1695.06	1	1694.88	0.1785	8	23	0	71.78	6.6e-06	K	LIAPVAEEEATVPNNK	I			~Jun05_MSMS_meMa_0001-N2-1695_0001~
10	ANXA1_HUMAN	Annexin A1 OS=Homo sapiens GN=ANXA1 PE=1 SV=2	381	38942	8	13.3	6.57	1	1	1	909.054	908.047	1	907.967	0.0797	205	212	0	40.55	0.015	R	ALYEAGER	R			~Jun05_MSMS_Mame_0001-A3-909_0001~
10	ANXA1_HUMAN							2	1	1	909.059	908.051	1	907.967	0.0843	205	212	0	40.45	0.015	R	ALYEAGER	R			~Jun05_MSMS_meMa_0001-B3-909_0001~
10	ANXA1_HUMAN							3	1	1	1214.35	1213.34	1	1213.21	0.1303	167	177	0	91.78	9.6e-08	K	DITSDTSGDFR	N			~Jun05_MSMS_meMa_0001-B3-1214_0001~
10	ANXA1_HUMAN							4	1	1	1214.35	1213.34	1	1213.21	0.135	167	177	0	99.92	1.5e-08	K	DITSDTSGDFR	N			~Jun05_MSMS_Mame_0001-A3-1214_0001~
10	ANXA1_HUMAN							5	1	1	1263.42	1262.42	1	1262.33	0.0922	114	124	0	80.64	1.3e-06	K	TPAQFDADELR	A			~Jun05_MSMS_Mame_0001-A3-1263_0001~
10	ANXA1_HUMAN							6	1	1	1263.43	1262.42	1	1262.33	0.0956	114	124	0	80.7	1.3e-06	K	TPAQFDADELR	A			~Jun05_MSMS_meMa_0001-B3-1263_0001~
10	ANXA1_HUMAN							7	1	1	1740.87	1739.86	1	1739.71	0.1573	189	204	0	161.99	6.7e-15	R	SEDFGVNEDLADSDAR	A			~Jun05_MSMS_meMa_0001-B3-1740_0001~
10	ANXA1_HUMAN							8	1	1	1740.88	1739.87	1	1739.71	0.1646	189	204	0	161.95	6.8e-15	R	SEDFGVNEDLADSDAR	A			~Jun05_MSMS_Mame_0001-A3-1740_0001~
11	RINI_HUMAN	Ribonuclease inhibitor OS=Homo sapiens GN=RNH1 PE=1 SV=2	579	51799	13	18.7	4.71	3	1	1	1150.35	1149.34	1	1149.23	0.1061	35	44	0	63	7.6e-05	R	LDDCGLTEAR	C			~Jun05_MSMS_meMa_0001-I3-1150_0001~
11	RINI_HUMAN							4	1	1	1150.42	1149.41	1	1149.23	0.1801	35	44	0	68.06	2.3e-05	R	LDDCGLTEAR	C			~Jun05_MSMS_Mame_0001-H3-1150_0001~
11	RINI_HUMAN							5	1	1	1161.38	1160.37	1	1160.3	0.0761	196	205	0	60.36	0.00015	K	DSPCQLEALK	L			~Jun05_MSMS_meMa_0001-I3-1161_0001~
11	RINI_HUMAN							6	1	1	1161.47	1160.46	1	1160.3	0.1614	196	205	0	68	2.4e-05	K	DSPCQLEALK	L			~Jun05_MSMS_Mame_0001-H3-1161_0001~
11	RINI_HUMAN							8	1	1	1210.51	1209.51	1	1209.39	0.1107	54	64	0	81.49	9.6e-07	R	VNPALAELNLR	S			~Jun05_MSMS_meMa_0001-I3-1210_0001~
11	RINI_HUMAN							9	1	1	1210.63	1209.62	1	1209.39	0.2255	54	64	0	75.39	3.1e-06	R	VNPALAELNLR	S			~Jun05_MSMS_Mame_0001-H3-1210_0001~
11	RINI_HUMAN							14	1	1	1347.67	1346.66	1	1346.53	0.1293	342	352	0	44.14	0.0053	R	FLLELQISNNR	L			~Jun05_MSMS_meMa_0001-I3-1347_0001~
11	RINI_HUMAN							15	1	1	1514.78	1513.78	1	1513.72	0.0572	360	373	0	67.96	2e-05	R	ELCQGLGQPGSVLR	V			~Jun05_MSMS_meMa_0001-I3-1514_0001~
11	RINI_HUMAN							16	1	1	1514.92	1513.91	1	1513.72	0.1944	360	373	0	88.42	1.4e-07	R	ELCQGLGQPGSVLR	V			~Jun05_MSMS_Mame_0001-H3-1514_0001~
11	RINI_HUMAN							17	1	1	1531.76	1530.75	1	1530.59	0.1613	288	302	0	124.36	4.6e-11	K	ELSLAGNELGDEGAR	L			~Jun05_MSMS_meMa_0001-I3-1531_0001~
11	RINI_HUMAN							18	1	1	1531.9	1530.89	1	1530.59	0.2954	288	302	0	120.61	9.8e-11	K	ELSLAGNELGDEGAR	L			~Jun05_MSMS_Mame_0001-H3-1531_0001~
11	RINI_HUMAN							19	1	1	1631.88	1630.87	1	1630.71	0.1623	174	188	0	104.07	4.8e-09	K	ELTVSNNDINEAGVR	V			~Jun05_MSMS_meMa_0001-I3-1631_0001~
11	RINI_HUMAN							20	1	1	1632.02	1631.01	1	1630.71	0.3025	174	188	0	88.34	1.5e-07	K	ELTVSNNDINEAGVR	V			~Jun05_MSMS_Mame_0001-H3-1631_0001~
12	STMN1_HUMAN	Stathmin OS=Homo sapiens GN=STMN1 PE=1 SV=3	219	17302	8	29.5	5.76	3	1	1	1075.37	1074.36	1	1074.18	0.1769	44	52	0	47.72	0.0028	K	DLSLEEIQK	K			~Jun05_MSMS_Mame_0001-D4-1075_0001~
12	STMN1_HUMAN							4	1	1	1075.39	1074.39	1	1074.18	0.2043	44	52	0	48.63	0.0022	K	DLSLEEIQK	K			~Jun05_MSMS_meMa_0001-E4-1075_0001~
12	STMN1_HUMAN							7	2	1	1166.46	1165.45	1	1165.21	0.2445	86	95	0	26.8	0.29	K	AIEENNNFSK	M			~Jun05_MSMS_Mame_0001-D4-1166_0001~
12	STMN1_HUMAN							8	1	1	1166.49	1165.49	1	1165.21	0.2757	86	95	0	31.21	0.099	K	AIEENNNFSK	M			~Jun05_MSMS_meMa_0001-E4-1166_0001~
12	STMN1_HUMAN							13	1	1	1327.69	1326.68	1	1326.49	0.1898	30	41	0	45.05	0.0037	K	ESVPEFPLSPPK	K			~Jun05_MSMS_Mame_0001-D4-1327_0001~
12	STMN1_HUMAN							14	1	1	1327.75	1326.75	1	1326.49	0.2527	30	41	0	54.05	0.00041	K	ESVPEFPLSPPK	K			~Jun05_MSMS_meMa_0001-E4-1327_0001~
12	STMN1_HUMAN							16	1	1	1389.81	1388.8	1	1388.57	0.2304	15	27	0	84.92	3.6e-07	R	ASGQAFELILSPR	S			~Jun05_MSMS_Mame_0001-D4-1389_0001~
12	STMN1_HUMAN							17	1	1	1389.83	1388.83	1	1388.57	0.2591	15	27	0	70.35	9.8e-06	R	ASGQAFELILSPR	S			~Jun05_MSMS_meMa_0001-E4-1389_0001~
13	PRDX6_HUMAN	Peroxiredoxin-6 OS=Homo sapiens GN=PRDX6 PE=1 SV=3	354	25149	10	22.8	6	1	1	1	907.121	906.114	1	905.994	0.1201	156	162	0	50.04	0.0018	R	NFDEILR	V			~Jun05_MSMS_meMa_0001-G4-907_0001~
13	PRDX6_HUMAN							2	1	1	907.157	906.15	1	905.994	0.1555	156	162	0	39.39	0.021	R	NFDEILR	V			~Jun05_MSMS_Mame_0001-F4-907_0001~
13	PRDX6_HUMAN							3	1	1	916.153	915.145	1	915.044	0.1011	175	182	0	17.81	3	R	VATPVDWK	D			~Jun05_MSMS_meMa_0001-G4-916_0001~
13	PRDX6_HUMAN							4	1	1	916.192	915.184	1	915.044	0.1401	175	182	0	22.81	0.91	R	VATPVDWK	D			~Jun05_MSMS_Mame_0001-F4-916_0001~
13	PRDX6_HUMAN							7	1	1	1192.53	1191.52	1	1191.38	0.1426	145	155	0	89.49	1.6e-07	K	LSILYPATTGR	N			~Jun05_MSMS_meMa_0001-G4-1192_0001~
13	PRDX6_HUMAN							8	1	1	1192.58	1191.57	1	1191.38	0.1911	145	155	0	61.66	8.7e-05	K	LSILYPATTGR	N			~Jun05_MSMS_Mame_0001-F4-1192_0001~
13	PRDX6_HUMAN							11	1	1	1396.66	1395.65	1	1395.54	0.1113	42	53	0	85.39	3.8e-07	R	DFTPVCTTELGR	A			~Jun05_MSMS_meMa_0001-G4-1396_0001~
13	PRDX6_HUMAN							12	1	1	1396.71	1395.71	1	1395.54	0.1686	42	53	0	66.75	2.6e-05	R	DFTPVCTTELGR	A			~Jun05_MSMS_Mame_0001-F4-1396_0001~
13	PRDX6_HUMAN							13	1	1	1583.75	1582.74	1	1582.64	0.1003	85	97	0	105.86	3e-09	K	DINAYNCEEPTEK	L			~Jun05_MSMS_meMa_0001-G4-1583_0001~
13	PRDX6_HUMAN							14	1	1	1583.81	1582.8	1	1582.64	0.1537	85	97	0	79.52	1.3e-06	K	DINAYNCEEPTEK	L			~Jun05_MSMS_Mame_0001-F4-1583_0001~
14	PDIA3_HUMAN	Protein disulfide-isomerase A3 OS=Homo sapiens GN=PDIA3 PE=1 SV=4	449	57181	14	15.8	5.98	3	1	1	996.279	995.271	1	995.134	0.1375	131	140	0	51.04	0.0011	K	QAGPASVPLR	T			~Jun05_MSMS_Mame_0001-M4-996_0001~
14	PDIA3_HUMAN							4	1	1	996.3	995.293	1	995.134	0.1592	131	140	0	41.25	0.01	K	QAGPASVPLR	T			~Jun05_MSMS_meMa_0001-N4-996_0001~
14	PDIA3_HUMAN							7	1	1	1085.33	1084.32	1	1084.22	0.1017	95	104	0	83.87	6.3e-07	K	YGVSGYPTLK	I			~Jun05_MSMS_meMa_0001-N4-1085_0001~
14	PDIA3_HUMAN							8	1	1	1085.35	1084.34	1	1084.22	0.1198	95	104	0	82.01	9.6e-07	K	YGVSGYPTLK	I			~Jun05_MSMS_Mame_0001-M4-1085_0001~
14	PDIA3_HUMAN							9	1	1	1173.38	1172.37	1	1172.31	0.0614	336	344	0	48.18	0.0025	K	FVMQEEFSR	D			~Jun05_MSMS_meMa_0001-N4-1173_0001~
14	PDIA3_HUMAN							10	1	1	1173.4	1172.39	1	1172.31	0.0784	336	344	0	59.47	0.00018	K	FVMQEEFSR	D			~Jun05_MSMS_Mame_0001-M4-1173_0001~
14	PDIA3_HUMAN							11	1	1	1192.43	1191.42	1	1191.29	0.132	63	73	0	14.83	5.1	R	LAPEYEAAATR	L			~Jun05_MSMS_meMa_0001-N4-1192_0001~
14	PDIA3_HUMAN							12	1	1	1192.44	1191.43	1	1191.29	0.1415	63	73	0	18.26	2.3	R	LAPEYEAAATR	L			~Jun05_MSMS_Mame_0001-M4-1192_0001~
14	PDIA3_HUMAN							13	1	1	1237.39	1236.38	1	1236.2	0.1796	108	119	0	89.37	1.6e-07	R	DGEEAGAYDGPR	T			~Jun05_MSMS_meMa_0001-N4-1237_0001~
14	PDIA3_HUMAN							14	1	1	1237.4	1236.39	1	1236.2	0.1873	108	119	0	93.75	6e-08	R	DGEEAGAYDGPR	T			~Jun05_MSMS_Mame_0001-M4-1237_0001~
14	PDIA3_HUMAN							15	1	1	1369.62	1368.61	1	1368.45	0.1625	367	379	0	64.64	4.5e-05	K	SEPIPESNDGPVK	V			~Jun05_MSMS_meMa_0001-N4-1369_0001~
14	PDIA3_HUMAN							16	1	1	1369.63	1368.62	1	1368.45	0.1764	367	379	0	52.97	0.00065	K	SEPIPESNDGPVK	V			~Jun05_MSMS_Mame_0001-M4-1369_0001~
14	PDIA3_HUMAN							19	1	1	1681.91	1680.9	1	1680.79	0.1093	434	448	0	78.15	1.7e-06	K	MDATANDVPSPYEVR	G	Oxidation (M)	0.100000000000000.0	~Jun05_MSMS_meMa_0001-N4-1681_0001~
14	PDIA3_HUMAN							20	1	1	1681.91	1680.9	1	1680.79	0.1126	434	448	0	71.06	8.9e-06	K	MDATANDVPSPYEVR	G	Oxidation (M)	0.100000000000000.0	~Jun05_MSMS_Mame_0001-M4-1681_0001~
15	MIF_HUMAN	Macrophage migration inhibitory factor OS=Homo sapiens GN=MIF PE=1 SV=4	79	12647	4	17.4	7.74	6	1	1	1045.37	1044.36	1	1044.27	0.0898	79	87	0	37.13	0.03	K	LLCGLLAER	L			~Jun05_MSMS_Mame_0001-H1-1045_0001~
15	MIF_HUMAN							7	1	1	1045.46	1044.45	1	1044.27	0.1858	79	87	0	34.13	0.047	K	LLCGLLAER	L			~Jun05_MSMS_meMa_0001-I1-1045_0001~
15	MIF_HUMAN							11	1	1	1304.69	1303.69	1	1303.53	0.157	2	12	0	41.87	0.0076	M	PMFIVNTNVPR	A	Oxidation (M)	0.01000000000.0	~Jun05_MSMS_Mame_0001-H1-1304_0001~
15	MIF_HUMAN							12	1	1	1304.84	1303.83	1	1303.53	0.3035	2	12	0	31.34	0.073	M	PMFIVNTNVPR	A	Oxidation (M)	0.01000000000.0	~Jun05_MSMS_meMa_0001-I1-1304_0001~
16	PPIA_HUMAN	Peptidyl-prolyl cis-trans isomerase A OS=Homo sapiens GN=PPIA PE=1 SV=2	337	18240	12	32.7	7.68	1	1	1	1056.05	1055.05	1	1055.18	-0.1335	20	28	0	83.11	7e-07	R	VSFELFADK	V			~Jun05_MSMS_meMa_0001-P1-1055_0001~
16	PPIA_HUMAN							2	1	1	1056.15	1055.14	1	1055.18	-0.0414	20	28	0	83.12	7.6e-07	R	VSFELFADK	V			~Jun05_MSMS_Mame_0001-O1-1056_0001~
16	PPIA_HUMAN							3	1	1	1155.13	1154.12	1	1154.27	-0.15	83	91	0	75.22	3.7e-06	K	FEDENFILK	H			~Jun05_MSMS_meMa_0001-P1-1154_0001~
16	PPIA_HUMAN							4	1	1	1155.24	1154.24	1	1154.27	-0.0313	83	91	0	75.38	4.2e-06	K	FEDENFILK	H			~Jun05_MSMS_Mame_0001-O1-1155_0001~
16	PPIA_HUMAN							5	1	1	1248.25	1247.24	1	1247.42	-0.1803	155	165	1	87.53	2.4e-07	K	KITIADCGQLE	-			~Jun05_MSMS_meMa_0001-P1-1248_0001~
16	PPIA_HUMAN							6	1	1	1248.37	1247.36	1	1247.42	-0.0603	155	165	1	91.39	1.1e-07	K	KITIADCGQLE	-			~Jun05_MSMS_Mame_0001-O1-1248_0001~
16	PPIA_HUMAN							9	2	1	1295.21	1294.2	1	1294.46	-0.2504	134	144	0	30.1	0.11	K	EGMNIVEAMER	F	Oxidation (M)	0.00100000000.0	~Jun05_MSMS_meMa_0001-P1-1294_0001~
16	PPIA_HUMAN							10	1	1	1295.35	1294.34	1	1294.46	-0.1165	134	144	0	28.99	0.17	K	EGMNIVEAMER	F	Oxidation (M)	0.00100000000.0	~Jun05_MSMS_Mame_0001-O1-1295_0001~
16	PPIA_HUMAN							11	1	1	1311.21	1310.2	1	1310.45	-0.2533	134	144	0	17.42	1.8	K	EGMNIVEAMER	F	2 Oxidation (M)	0.00100000100.0	~Jun05_MSMS_meMa_0001-P1-1310_0001~
16	PPIA_HUMAN							12	1	1	1311.35	1310.34	1	1310.45	-0.1134	134	144	0	17.41	2.4	K	EGMNIVEAMER	F	2 Oxidation (M)	0.00100000100.0	~Jun05_MSMS_Mame_0001-O1-1311_0001~
16	PPIA_HUMAN							15	1	1	1615.52	1614.51	1	1614.84	-0.3329	56	69	0	56.56	0.00018	R	IIPGFMCQGGDFTR	H	Oxidation (M)	0.00000100000000.0	~Jun05_MSMS_meMa_0001-P1-1615_0001~
16	PPIA_HUMAN							16	1	1	1615.71	1614.7	1	1614.84	-0.1447	56	69	0	42.57	0.0063	R	IIPGFMCQGGDFTR	H	Oxidation (M)	0.00000100000000.0	~Jun05_MSMS_Mame_0001-O1-1615_0001~
17	PRDX1_HUMAN	Peroxiredoxin-1 OS=Homo sapiens GN=PRDX1 PE=1 SV=1	178	22338	8	19.6	8.27	2	1	1	921.18	920.172	1	920.06	0.1119	129	136	0	25.9	0.45	R	GLFIIDDK	G			~Jun05_MSMS_meMa_0001-F2-921_0001~
17	PRDX1_HUMAN							3	3	1	921.203	920.196	1	920.06	0.1355	129	136	0	21.81	1.1	R	GLFIIDDK	G			~Jun05_MSMS_Mame_0001-E2-921_0001~
17	PRDX1_HUMAN							6	1	1	1108.43	1107.42	1	1107.26	0.1641	111	120	0	43.64	0.0064	R	TIAQDYGVLK	A			~Jun05_MSMS_Mame_0001-E2-1108_0001~
17	PRDX1_HUMAN							7	1	1	1108.45	1107.44	1	1107.26	0.1867	111	120	0	55.94	0.00036	R	TIAQDYGVLK	A			~Jun05_MSMS_meMa_0001-F2-1108_0001~
17	PRDX1_HUMAN							10	1	1	1197.5	1196.5	1	1196.35	0.1457	159	168	0	53.41	0.0006	R	LVQAFQFTDK	H			~Jun05_MSMS_Mame_0001-E2-1197_0001~
17	PRDX1_HUMAN							11	1	1	1197.56	1196.55	1	1196.35	0.1973	159	168	0	57.85	0.0002	R	LVQAFQFTDK	H			~Jun05_MSMS_meMa_0001-F2-1197_0001~
17	PRDX1_HUMAN							12	1	1	1212.59	1211.58	1	1211.37	0.2134	141	151	0	38.16	0.017	R	QITVNDLPVGR	S			~Jun05_MSMS_Mame_0001-E2-1212_0001~
17	PRDX1_HUMAN							13	1	1	1212.64	1211.63	1	1211.37	0.2655	141	151	0	36.21	0.024	R	QITVNDLPVGR	S			~Jun05_MSMS_meMa_0001-F2-1212_0001~
18	EF1D_HUMAN	Elongation factor 1-delta OS=Homo sapiens GN=EEF1D PE=1 SV=5	458	31236	12	24.6	4.9	1	1	1	974.097	973.09	1	973.169	-0.0798	233	241	0	62.29	0.00011	K	LVPVGYGIR	K			~Jun05_MSMS_meMa_0001-P2-974_0001~
18	EF1D_HUMAN							2	1	1	974.132	973.124	1	973.169	-0.0452	233	241	0	65.91	5e-05	K	LVPVGYGIR	K			~Jun05_MSMS_Mame_0001-O2-974_0001~
18	EF1D_HUMAN							7	1	1	1088.16	1087.15	1	1086.2	0.9538	39	48	0	60.42	0.00016	R	QENGASVILR	D			~Jun05_MSMS_meMa_0001-P2-1088_0001~
18	EF1D_HUMAN							8	1	1	1088.2	1087.19	1	1086.2	0.9946	39	48	0	43.43	0.0081	R	QENGASVILR	D			~Jun05_MSMS_Mame_0001-O2-1088_0001~
18	EF1D_HUMAN							9	1	1	1359.47	1358.46	1	1358.5	-0.0325	84	95	0	111.13	1.1e-09	R	IASLEVENQSLR	G			~Jun05_MSMS_meMa_0001-P2-1359_0001~
18	EF1D_HUMAN							10	1	1	1359.49	1358.48	1	1358.5	-0.0148	84	95	0	77.31	2.7e-06	R	IASLEVENQSLR	G			~Jun05_MSMS_Mame_0001-O2-1359_0001~
18	EF1D_HUMAN							11	1	1	1528.53	1527.52	1	1526.67	0.849	25	38	0	43.96	0.0041	R	FYEQMNGPVAGASR	Q			~Jun05_MSMS_meMa_0001-P2-1528_0001~
18	EF1D_HUMAN							12	1	1	1528.59	1527.58	1	1526.67	0.908	25	38	0	55.83	0.00029	R	FYEQMNGPVAGASR	Q			~Jun05_MSMS_Mame_0001-O2-1528_0001~
18	EF1D_HUMAN							13	1	1	1544.53	1543.52	1	1542.67	0.8493	25	38	0	25.66	0.28	R	FYEQMNGPVAGASR	Q	Oxidation (M)	0.00001000000000.0	~Jun05_MSMS_meMa_0001-P2-1544_0001~
18	EF1D_HUMAN							14	1	1	1544.59	1543.58	1	1542.67	0.9082	25	38	0	25.52	0.32	R	FYEQMNGPVAGASR	Q	Oxidation (M)	0.00001000000000.0	~Jun05_MSMS_Mame_0001-O2-1544_0001~
18	EF1D_HUMAN							15	1	1	2186.19	2185.18	1	2185.27	-0.081	60	83	0	129.25	7.5e-12	K	SLAGSSGPGASSGTSGDHGELVVR	I			~Jun05_MSMS_meMa_0001-P2-2185_0001~
18	EF1D_HUMAN							16	1	1	2186.24	2185.24	1	2185.27	-0.03	60	83	0	164.51	2.4e-15	K	SLAGSSGPGASSGTSGDHGELVVR	I			~Jun05_MSMS_Mame_0001-O2-2185_0001~
19	HNRPC_HUMAN	Heterogeneous nuclear ribonucleoproteins C1/C2 OS=Homo sapiens GN=HNRNPC PE=1 SV=4	123	33727	6	8.8	4.95	1	1	1	904.077	903.069	1	903.014	0.056	136	142	0	18.07	3.2	R	MYSYPAR	V	Oxidation (M)	0.1000000.0	~Jun05_MSMS_Mame_0001-C3-904_0001~
19	HNRPC_HUMAN							2	1	1	904.114	903.107	1	903.014	0.0934	136	142	0	19.02	2.5	R	MYSYPAR	V	Oxidation (M)	0.1000000.0	~Jun05_MSMS_meMa_0001-D3-904_0001~
19	HNRPC_HUMAN							3	1	1	944.276	943.268	1	943.144	0.1246	143	151	0	52.15	0.00093	R	VPPPPPIAR	A			~Jun05_MSMS_Mame_0001-C3-944_0001~
19	HNRPC_HUMAN							4	1	1	944.309	943.302	1	943.144	0.1581	143	151	0	51.01	0.0011	R	VPPPPPIAR	A			~Jun05_MSMS_meMa_0001-D3-944_0001~
19	HNRPC_HUMAN							7	1	1	1330.66	1329.65	1	1329.46	0.1931	51	61	0	50.02	0.0013	K	GFAFVQYVNER	N			~Jun05_MSMS_Mame_0001-C3-1330_0001~
19	HNRPC_HUMAN							8	1	1	1330.71	1329.71	1	1329.46	0.2467	51	61	0	51.85	0.0008	K	GFAFVQYVNER	N			~Jun05_MSMS_meMa_0001-D3-1330_0001~
20	SET_HUMAN	Protein SET OS=Homo sapiens GN=SET PE=1 SV=3	290	33488	6	11.7	4.23	3	1	1	1209.44	1208.43	1	1208.31	0.1172	123	132	0	88.92	1.9e-07	R	VEVTEFEDIK	S			~Jun05_MSMS_Mame_0001-F3-1209_0001~
20	SET_HUMAN							4	1	1	1209.45	1208.44	1	1208.31	0.1262	123	132	0	89.99	1.5e-07	R	VEVTEFEDIK	S			~Jun05_MSMS_meMa_0001-G3-1209_0001~
20	SET_HUMAN							5	1	1	1274.55	1273.54	1	1273.39	0.1486	58	68	0	100.99	1.1e-08	R	LNEQASEEILK	V			~Jun05_MSMS_Mame_0001-F3-1274_0001~
20	SET_HUMAN							6	1	1	1274.57	1273.56	1	1273.39	0.1741	58	68	0	101.01	1.1e-08	R	LNEQASEEILK	V			~Jun05_MSMS_meMa_0001-G3-1274_0001~
20	SET_HUMAN							7	1	1	1447.63	1446.62	1	1446.47	0.1492	155	167	0	99.38	1.6e-08	K	EFHLNESGDPSSK	S			~Jun05_MSMS_Mame_0001-F3-1447_0001~
20	SET_HUMAN							8	1	1	1447.68	1446.67	1	1446.47	0.1975	155	167	0	92.96	6.9e-08	K	EFHLNESGDPSSK	S			~Jun05_MSMS_meMa_0001-G3-1447_0001~
21	G6PD_HUMAN	Glucose-6-phosphate 1-dehydrogenase OS=Homo sapiens GN=G6PD PE=1 SV=4	516	59712	15	15.7	6.39	3	1	1	947.201	946.193	1	946.126	0.0676	10	17	0	49.3	0.0022	R	TQVCGILR	E			~Jun05_MSMS_meMa_0001-K3-947_0001~
21	G6PD_HUMAN							4	1	1	947.203	946.195	1	946.126	0.0695	10	17	0	45.85	0.0048	R	TQVCGILR	E			~Jun05_MSMS_Mame_0001-J3-947_0001~
21	G6PD_HUMAN							5	1	1	1003.25	1002.24	1	1002.17	0.0716	220	227	0	46.45	0.0041	R	IFGPIWNR	D			~Jun05_MSMS_meMa_0001-K3-1003_0001~
21	G6PD_HUMAN							6	1	1	1003.28	1002.27	1	1002.17	0.1016	220	227	0	51.63	0.0012	R	IFGPIWNR	D			~Jun05_MSMS_Mame_0001-J3-1003_0001~
21	G6PD_HUMAN							7	1	1	1059.38	1058.37	1	1058.27	0.0957	167	175	0	43.42	0.0072	R	IIVEKPFGR	D			~Jun05_MSMS_meMa_0001-K3-1059_0001~
21	G6PD_HUMAN							8	1	1	1059.41	1058.4	1	1058.27	0.1272	167	175	0	41.89	0.0099	R	IIVEKPFGR	D			~Jun05_MSMS_Mame_0001-J3-1059_0001~
21	G6PD_HUMAN							11	1	1	1133.37	1132.36	1	1132.22	0.1404	321	330	0	52.12	0.00099	K	GYLDDPTVPR	G			~Jun05_MSMS_meMa_0001-K3-1133_0001~
21	G6PD_HUMAN							12	1	1	1133.39	1132.39	1	1132.22	0.1637	321	330	0	60.2	0.00015	K	GYLDDPTVPR	G			~Jun05_MSMS_Mame_0001-J3-1133_0001~
21	G6PD_HUMAN							13	1	1	1174.48	1173.47	1	1173.32	0.1479	183	192	0	62.6	8.6e-05	R	LSNHISSLFR	E			~Jun05_MSMS_meMa_0001-K3-1174_0001~
21	G6PD_HUMAN							14	1	1	1174.51	1173.5	1	1173.32	0.1782	183	192	0	82.74	7.7e-07	R	LSNHISSLFR	E			~Jun05_MSMS_Mame_0001-J3-1174_0001~
21	G6PD_HUMAN							15	1	1	1192.42	1191.41	1	1191.29	0.1209	499	508	0	87.2	3e-07	R	VGFQYEGTYK	W			~Jun05_MSMS_meMa_0001-K3-1192_0001~
21	G6PD_HUMAN							16	1	1	1192.43	1191.42	1	1191.29	0.1306	499	508	0	85.56	4.3e-07	R	VGFQYEGTYK	W			~Jun05_MSMS_Mame_0001-J3-1192_0001~
21	G6PD_HUMAN							17	4	1	1233.58	1232.57	1	1232.52	0.0544	206	215	0	16.2	3.2	K	EMVQNLMVLR	F			~Jun05_MSMS_Mame_0001-J3-1233_0001~
21	G6PD_HUMAN							19	1	1	1809.04	1808.03	1	1807.83	0.2069	105	120	0	118.7	1.5e-10	R	NSYVAGQYDDAASYQR	L			~Jun05_MSMS_meMa_0001-K3-1808_0001~
21	G6PD_HUMAN							20	1	1	1809.05	1808.04	1	1807.83	0.2149	105	120	0	127.6	2e-11	R	NSYVAGQYDDAASYQR	L			~Jun05_MSMS_Mame_0001-J3-1808_0001~
22	TBA1A_HUMAN	Tubulin alpha-1A chain OS=Homo sapiens GN=TUBA1A PE=1 SV=1	390	50820	12	14.9	4.94	1	1	1	904.002	902.995	1	903.053	-0.0581	395	401	0	47.05	0.004	K	FDLMYAK	R	Oxidation (M)	0.0001000.0	~Jun05_MSMS_meMa_0001-M3-903_0001~
22	TBA1A_HUMAN							2	1	1	904.063	903.055	1	903.053	0.002	395	401	0	52.22	0.0012	K	FDLMYAK	R	Oxidation (M)	0.0001000.0	~Jun05_MSMS_Mame_0001-L3-904_0001~
22	TBA1A_HUMAN							3	1	1	1016.3	1015.29	1	1015.16	0.1291	327	336	0	79.01	2.2e-06	K	DVNAAIATIK	T			~Jun05_MSMS_Mame_0001-L3-1016_0001~
22	TBA1A_HUMAN							4	1	1	1086.31	1085.3	1	1085.25	0.0519	113	121	0	72.83	8.4e-06	K	EIIDLVLDR	I			~Jun05_MSMS_meMa_0001-M3-1086_0001~
22	TBA1A_HUMAN							5	1	1	1086.36	1085.35	1	1085.25	0.0969	113	121	0	77.95	2.5e-06	K	EIIDLVLDR	I			~Jun05_MSMS_Mame_0001-L3-1086_0001~
22	TBA1A_HUMAN							8	1	1	1250.36	1249.35	1	1249.53	-0.1766	312	320	0	65.3	4.3e-05	K	YMACCLLYR	G			~Jun05_MSMS_meMa_0001-M3-1250_0001~
22	TBA1A_HUMAN							9	1	1	1250.41	1249.4	1	1249.53	-0.1239	312	320	0	63.65	6.4e-05	K	YMACCLLYR	G			~Jun05_MSMS_Mame_0001-L3-1250_0001~
22	TBA1A_HUMAN							10	1	1	1266.36	1265.35	1	1265.52	-0.1751	312	320	0	22.89	0.72	K	YMACCLLYR	G	Oxidation (M)	0.010000000.0	~Jun05_MSMS_meMa_0001-M3-1266_0001~
22	TBA1A_HUMAN							11	1	1	1266.41	1265.41	1	1265.52	-0.1184	312	320	0	22.16	0.86	K	YMACCLLYR	G	Oxidation (M)	0.010000000.0	~Jun05_MSMS_Mame_0001-L3-1266_0001~
22	TBA1A_HUMAN							13	1	1	1719.98	1718.98	1	1718.86	0.1108	216	229	0	66.12	2.7e-05	R	NLDIERPTYTNLNR	L			~Jun05_MSMS_meMa_0001-M3-1719_0001~
22	TBA1A_HUMAN							14	1	1	1720.02	1719.01	1	1718.86	0.1467	216	229	0	58.08	0.00017	R	NLDIERPTYTNLNR	L			~Jun05_MSMS_Mame_0001-L3-1719_0001~
22	TBA1A_HUMAN							15	1	1	1826.21	1825.2	1	1825.07	0.1279	353	370	0	49.22	0.0012	K	VGINYQPPTVVPGGDLAK	V			~Jun05_MSMS_Mame_0001-L3-1825_0001~
23	GRP78_HUMAN	78 kDa glucose-regulated protein OS=Homo sapiens GN=HSPA5 PE=1 SV=2	830	72446	20	20.5	5.07	1	1	1	987.09	986.082	1	986.077	0.0052	533	540	0	60.9	0.00014	R	LTPEEIER	M			~Jun05_MSMS_meMa_0001-O3-987_0001~
23	GRP78_HUMAN							2	1	1	987.101	986.093	1	986.077	0.016	533	540	0	60.93	0.00014	R	LTPEEIER	M			~Jun05_MSMS_Mame_0001-N3-987_0001~
23	GRP78_HUMAN							3	1	1	1192.36	1191.35	1	1191.33	0.0151	465	474	0	43.06	0.0078	K	VYEGERPLTK	D			~Jun05_MSMS_meMa_0001-O3-1192_0001~
23	GRP78_HUMAN							4	1	1	1192.37	1191.36	1	1191.33	0.0292	465	474	0	39.54	0.017	K	VYEGERPLTK	D			~Jun05_MSMS_Mame_0001-N3-1192_0001~
23	GRP78_HUMAN							5	1	1	1212.28	1211.28	1	1210.3	0.9808	377	386	1	36.98	0.027	K	EFFNGKEPSR	G			~Jun05_MSMS_meMa_0001-O3-1212_0001~
23	GRP78_HUMAN							6	1	1	1212.32	1211.31	1	1210.3	1.0153	377	386	1	44.91	0.0045	K	EFFNGKEPSR	G			~Jun05_MSMS_Mame_0001-N3-1212_0001~
23	GRP78_HUMAN							7	1	1	1218.36	1217.35	1	1217.4	-0.0428	186	197	0	32.82	0.084	K	DAGTIAGLNVMR	I			~Jun05_MSMS_meMa_0001-O3-1218_0001~
23	GRP78_HUMAN							8	2	1	1218.4	1217.4	1	1217.4	-0.0005	186	197	0	19.76	1.7	K	DAGTIAGLNVMR	I			~Jun05_MSMS_Mame_0001-N3-1218_0001~
23	GRP78_HUMAN							9	1	1	1229.35	1228.34	1	1228.31	0.0267	50	60	0	63.85	6.5e-05	R	VEIIANDQGNR	I			~Jun05_MSMS_meMa_0001-O3-1229_0001~
23	GRP78_HUMAN							10	1	1	1229.37	1228.36	1	1228.31	0.0456	50	60	0	59.92	0.00016	R	VEIIANDQGNR	I			~Jun05_MSMS_Mame_0001-N3-1229_0001~
23	GRP78_HUMAN							11	1	1	1317.44	1316.43	1	1316.41	0.0191	563	573	0	87.87	2.5e-07	R	NELESYAYSLK	N			~Jun05_MSMS_Mame_0001-N3-1317_0001~
23	GRP78_HUMAN							12	1	1	1431.53	1430.52	1	1430.52	0.0032	102	113	0	83.55	5.9e-07	R	TWNDPSVQQDIK	F			~Jun05_MSMS_meMa_0001-O3-1431_0001~
23	GRP78_HUMAN							13	1	1	1431.58	1430.57	1	1430.52	0.0556	102	113	0	82.44	7.8e-07	R	TWNDPSVQQDIK	F			~Jun05_MSMS_Mame_0001-N3-1431_0001~
23	GRP78_HUMAN							14	1	1	1461.62	1460.61	1	1460.59	0.0282	354	367	0	101.61	9.4e-09	K	SDIDEIVLVGGSTR	I			~Jun05_MSMS_meMa_0001-O3-1461_0001~
23	GRP78_HUMAN							15	1	1	1461.64	1460.63	1	1460.59	0.0447	354	367	0	106.18	3.3e-09	K	SDIDEIVLVGGSTR	I			~Jun05_MSMS_Mame_0001-N3-1461_0001~
23	GRP78_HUMAN							16	1	1	1567.7	1566.69	1	1566.71	-0.0165	61	74	0	90.93	9.4e-08	R	ITPSYVAFTPEGER	L			~Jun05_MSMS_meMa_0001-O3-1567_0001~
23	GRP78_HUMAN							17	1	1	1567.72	1566.71	1	1566.71	-0.001	61	74	0	90.79	9.8e-08	R	ITPSYVAFTPEGER	L			~Jun05_MSMS_Mame_0001-N3-1567_0001~
23	GRP78_HUMAN							18	1	1	1678.79	1677.79	1	1677.77	0.0205	82	96	0	114.82	3.7e-10	K	NQLTSNPENTVFDAK	R			~Jun05_MSMS_meMa_0001-O3-1678_0001~
23	GRP78_HUMAN							19	1	1	1678.85	1677.84	1	1677.77	0.0768	82	96	0	83.79	4.8e-07	K	NQLTSNPENTVFDAK	R			~Jun05_MSMS_Mame_0001-N3-1678_0001~
23	GRP78_HUMAN							20	1	1	1838.01	1837.01	1	1836.99	0.0137	448	464	0	103.96	4.6e-09	K	SQIFSTASDNQPTVTIK	V			~Jun05_MSMS_meMa_0001-O3-1837_0001~
24	GRP75_HUMAN	Stress-70 protein, mitochondrial OS=Homo sapiens GN=HSPA9 PE=1 SV=2	545	73965	12	11.5	5.87	3	1	1	1243.42	1242.41	1	1242.38	0.0298	207	218	0	97.61	2.4e-08	K	DAGQISGLNVLR	V			~Jun05_MSMS_Mame_0001-A4-1243_0001~
24	GRP75_HUMAN							4	1	1	1243.47	1242.47	1	1242.38	0.0858	207	218	0	71.63	9.7e-06	K	DAGQISGLNVLR	V			~Jun05_MSMS_meMa_0001-B4-1243_0001~
24	GRP75_HUMAN							5	1	1	1291.44	1290.43	1	1290.42	0.0081	395	405	0	78.69	2e-06	K	VQQTVQDLFGR	A			~Jun05_MSMS_Mame_0001-A4-1291_0001~
24	GRP75_HUMAN							6	1	1	1291.49	1290.48	1	1290.42	0.0577	395	405	0	96.77	3e-08	K	VQQTVQDLFGR	A			~Jun05_MSMS_meMa_0001-B4-1291_0001~
24	GRP75_HUMAN							7	1	1	1362.58	1361.57	1	1361.54	0.0272	349	360	0	89.24	1.8e-07	R	AQFEGIVTDLIR	R			~Jun05_MSMS_Mame_0001-A4-1362_0001~
24	GRP75_HUMAN							8	1	1	1362.62	1361.61	1	1361.54	0.0653	349	360	0	69.39	1.7e-05	R	AQFEGIVTDLIR	R			~Jun05_MSMS_meMa_0001-B4-1362_0001~
24	GRP75_HUMAN							10	1	1	1451.59	1450.58	1	1450.55	0.0296	86	99	0	104.97	4.2e-09	R	TTPSVVAFTADGER	L			~Jun05_MSMS_Mame_0001-A4-1451_0001~
24	GRP75_HUMAN							11	1	1	1451.63	1450.62	1	1450.55	0.0698	86	99	0	101.49	9.4e-09	R	TTPSVVAFTADGER	L			~Jun05_MSMS_meMa_0001-B4-1451_0001~
24	GRP75_HUMAN							12	1	1	1463.63	1462.63	1	1462.67	-0.0428	378	391	0	41.18	0.01	K	SDIGEVILVGGMTR	M	Oxidation (M)	0.00000000000100.0	~Jun05_MSMS_Mame_0001-A4-1463_0001~
24	GRP75_HUMAN							13	1	1	1463.67	1462.66	1	1462.67	-0.0043	378	391	0	44.03	0.0053	K	SDIGEVILVGGMTR	M	Oxidation (M)	0.00000000000100.0	~Jun05_MSMS_meMa_0001-B4-1463_0001~
24	GRP75_HUMAN							14	1	1	1695.86	1694.85	1	1694.84	0.0129	188	202	0	112.46	6.2e-10	K	NAVITVPAYFNDSQR	Q			~Jun05_MSMS_Mame_0001-A4-1695_0001~
24	GRP75_HUMAN							15	1	1	1695.9	1694.89	1	1694.84	0.0491	188	202	0	94.03	4.3e-08	K	NAVITVPAYFNDSQR	Q			~Jun05_MSMS_meMa_0001-B4-1695_0001~

## Sheet: Table S2-GoTermFinder
Date Wed Jul 18 08:56:00 EDT 2012
Email jcrosa@fmrp.usp.br
Aspect P
P-value cutoff 0.01
Calculate FDR Yes
Regulation links followed Yes
Bonferroni correction Yes
Uploaded gene list lista de proteinas para GO-TermFinder.txt
Annotation file gene_association.goa_human
Evidence codes used IEA (170933), EXP (197), IEP (837), IGI (510), IBA (2914), NAS (8853), IPI (24333), ND (1907), IC (1143), ISS (12728), IMP (8671), IDA (44710), RCA (43), TAS (64195)
Unknown identifiers (1) UBIQ_HUMAN
Terms from the process ontology with p-value <= 0.01.
Of your input list, 24 genes are known or unknown but not ambiguous. Identifiers unknown to the annotation provider are still included in the statistics. The total number of genes used to calculate the background distribution of GO terms is 45773. Displaying 27 terms out of a total of 298 found.
-- 1 of 298--
GOID GO:0001516
TERM prostaglandin biosynthetic process
P-VALUE 1.67387633170682e-07
CORRECTED P-VALUE 4.98815146848632e-05
NUM_ANNOTATIONS 3 (of 21)
ANNOTATED_GENES ANXA1_HUMAN, TEBP_HUMAN, MIF_HUMAN
-- 2 of 298--
GOID GO:0046457
TERM prostanoid biosynthetic process
P-VALUE 1.67387633170682e-07
CORRECTED P-VALUE 4.98815146848632e-05
NUM_ANNOTATIONS 3 (of 21)
ANNOTATED_GENES ANXA1_HUMAN, TEBP_HUMAN, MIF_HUMAN
-- 3 of 298--
GOID GO:0006457
TERM protein folding
P-VALUE 1.74975169992964e-07
CORRECTED P-VALUE 5.21426006579032e-05
NUM_ANNOTATIONS 6 (of 494)
ANNOTATED_GENES TBA1A_HUMAN, PDIA3_HUMAN, TEBP_HUMAN, GRP75_HUMAN, GRP78_HUMAN, PPIA_HUMAN
-- 4 of 298--
GOID GO:0044237
TERM cellular metabolic process
P-VALUE 5.05608385635241e-07
CORRECTED P-VALUE 0.000150671298919302
NUM_ANNOTATIONS 20 (of 15037)
ANNOTATED_GENES HNRPC_HUMAN, TBA1A_HUMAN, EF1D_HUMAN, TPIS_HUMAN, PDIA3_HUMAN, PRDX6_HUMAN, 1433E_HUMAN, SET_HUMAN, PTMS_HUMAN, PPIA_HUMAN, LDHB_HUMAN, RINI_HUMAN, PRDX1_HUMAN, MIF_HUMAN, ANXA1_HUMAN, SSBP_HUMAN, TEBP_HUMAN, GRP75_HUMAN, GRP78_HUMAN, G6PD_HUMAN
-- 5 of 298--
GOID GO:0034599
TERM cellular response to oxidative stress
P-VALUE 5.93540303453253e-07
CORRECTED P-VALUE 0.000176875010429069
NUM_ANNOTATIONS 4 (of 128)
ANNOTATED_GENES ANXA1_HUMAN, PRDX6_HUMAN, PRDX1_HUMAN, G6PD_HUMAN
-- 6 of 298--
GOID GO:0006693
TERM prostaglandin metabolic process
P-VALUE 7.49756843634369e-07
CORRECTED P-VALUE 0.000223427539403042
NUM_ANNOTATIONS 3 (of 34)
ANNOTATED_GENES ANXA1_HUMAN, TEBP_HUMAN, MIF_HUMAN
-- 7 of 298--
GOID GO:0006979
TERM response to oxidative stress
P-VALUE 1.24167347279078e-06
CORRECTED P-VALUE 0.000370018694891652
NUM_ANNOTATIONS 5 (of 369)
ANNOTATED_GENES TPM4_HUMAN, ANXA1_HUMAN, PRDX6_HUMAN, PRDX1_HUMAN, G6PD_HUMAN
-- 8 of 298--
GOID GO:0006692
TERM prostanoid metabolic process
P-VALUE 1.33241635145393e-06
CORRECTED P-VALUE 0.00039706007273327
NUM_ANNOTATIONS 3 (of 41)
ANNOTATED_GENES ANXA1_HUMAN, TEBP_HUMAN, MIF_HUMAN
-- 9 of 298--
GOID GO:0070301
TERM cellular response to hydrogen peroxide
P-VALUE 3.08646825533043e-06
CORRECTED P-VALUE 0.000919767540088468
NUM_ANNOTATIONS 3 (of 54)
ANNOTATED_GENES ANXA1_HUMAN, PRDX6_HUMAN, PRDX1_HUMAN
-- 10 of 298--
GOID GO:0044267
TERM cellular protein metabolic process
P-VALUE 3.86143397472574e-06
CORRECTED P-VALUE 0.00115070732446827
NUM_ANNOTATIONS 12 (of 5278)
ANNOTATED_GENES TBA1A_HUMAN, EF1D_HUMAN, MIF_HUMAN, ANXA1_HUMAN, PDIA3_HUMAN, TEBP_HUMAN, 1433E_HUMAN, SET_HUMAN, GRP75_HUMAN, GRP78_HUMAN, G6PD_HUMAN, PPIA_HUMAN
-- 11 of 298--
GOID GO:0046456
TERM icosanoid biosynthetic process
P-VALUE 4.46761716888308e-06
CORRECTED P-VALUE 0.00133134991632716
NUM_ANNOTATIONS 3 (of 61)
ANNOTATED_GENES ANXA1_HUMAN, TEBP_HUMAN, MIF_HUMAN
-- 12 of 298--
GOID GO:0051649
TERM establishment of localization in cell
P-VALUE 4.70503567136242e-06
CORRECTED P-VALUE 0.001402100630066
NUM_ANNOTATIONS 9 (of 2683)
ANNOTATED_GENES TBA1A_HUMAN, MIF_HUMAN, ANXA1_HUMAN, PDIA3_HUMAN, 1433E_HUMAN, SET_HUMAN, GRP78_HUMAN, GRP75_HUMAN, PPIA_HUMAN
-- 13 of 298--
GOID GO:0008152
TERM metabolic process
P-VALUE 8.60387157286614e-06
CORRECTED P-VALUE 0.00256395372871411
NUM_ANNOTATIONS 20 (of 17606)
ANNOTATED_GENES HNRPC_HUMAN, TBA1A_HUMAN, EF1D_HUMAN, TPIS_HUMAN, PDIA3_HUMAN, PRDX6_HUMAN, 1433E_HUMAN, SET_HUMAN, PTMS_HUMAN, PPIA_HUMAN, LDHB_HUMAN, RINI_HUMAN, PRDX1_HUMAN, MIF_HUMAN, ANXA1_HUMAN, SSBP_HUMAN, TEBP_HUMAN, GRP75_HUMAN, GRP78_HUMAN, G6PD_HUMAN
-- 14 of 298--
GOID GO:0009987
TERM cellular process
P-VALUE 8.66041530281491e-06
CORRECTED P-VALUE 0.00258080376023884
NUM_ANNOTATIONS 23 (of 24797)
ANNOTATED_GENES HNRPC_HUMAN, TPM4_HUMAN, TBA1A_HUMAN, EF1D_HUMAN, TPIS_HUMAN, PDIA3_HUMAN, PRDX6_HUMAN, 1433E_HUMAN, SET_HUMAN, PTMS_HUMAN, PPIA_HUMAN, LDHB_HUMAN, RINI_HUMAN, STMN1_HUMAN, PRDX1_HUMAN, MIF_HUMAN, ANXA1_HUMAN, SSBP_HUMAN, S10AA_HUMAN, TEBP_HUMAN, GRP75_HUMAN, GRP78_HUMAN, G6PD_HUMAN
-- 15 of 298--
GOID GO:0006636
TERM unsaturated fatty acid biosynthetic process
P-VALUE 9.0306240464771e-06
CORRECTED P-VALUE 0.00269112596585018
NUM_ANNOTATIONS 3 (of 77)
ANNOTATED_GENES ANXA1_HUMAN, TEBP_HUMAN, MIF_HUMAN
-- 16 of 298--
GOID GO:0051641
TERM cellular localization
P-VALUE 1.2182462822112e-05
CORRECTED P-VALUE 0.00363037392098937
NUM_ANNOTATIONS 9 (of 3016)
ANNOTATED_GENES TBA1A_HUMAN, MIF_HUMAN, ANXA1_HUMAN, PDIA3_HUMAN, 1433E_HUMAN, SET_HUMAN, GRP78_HUMAN, GRP75_HUMAN, PPIA_HUMAN
-- 17 of 298--
GOID GO:0044238
TERM primary metabolic process
P-VALUE 1.44860605021789e-05
CORRECTED P-VALUE 0.00431684602964932
NUM_ANNOTATIONS 19 (of 16183)
ANNOTATED_GENES HNRPC_HUMAN, TBA1A_HUMAN, EF1D_HUMAN, TPIS_HUMAN, PDIA3_HUMAN, PRDX6_HUMAN, 1433E_HUMAN, SET_HUMAN, PTMS_HUMAN, PPIA_HUMAN, LDHB_HUMAN, RINI_HUMAN, MIF_HUMAN, ANXA1_HUMAN, SSBP_HUMAN, TEBP_HUMAN, GRP75_HUMAN, GRP78_HUMAN, G6PD_HUMAN
-- 18 of 298--
GOID GO:0034614
TERM cellular response to reactive oxygen species
P-VALUE 1.54234970041445e-05
CORRECTED P-VALUE 0.00459620210723507
NUM_ANNOTATIONS 3 (of 92)
ANNOTATED_GENES ANXA1_HUMAN, PRDX6_HUMAN, PRDX1_HUMAN
-- 19 of 298--
GOID GO:0019362
TERM pyridine nucleotide metabolic process
P-VALUE 1.5932131986981e-05
CORRECTED P-VALUE 0.00474777533212033
NUM_ANNOTATIONS 3 (of 93)
ANNOTATED_GENES TPIS_HUMAN, G6PD_HUMAN, LDHB_HUMAN
-- 20 of 298--
GOID GO:0046496
TERM nicotinamide nucleotide metabolic process
P-VALUE 1.5932131986981e-05
CORRECTED P-VALUE 0.00474777533212033
NUM_ANNOTATIONS 3 (of 93)
ANNOTATED_GENES TPIS_HUMAN, G6PD_HUMAN, LDHB_HUMAN
-- 21 of 298--
GOID GO:0072524
TERM pyridine-containing compound metabolic process
P-VALUE 1.5932131986981e-05
CORRECTED P-VALUE 0.00474777533212033
NUM_ANNOTATIONS 3 (of 93)
ANNOTATED_GENES TPIS_HUMAN, G6PD_HUMAN, LDHB_HUMAN
-- 22 of 298--
GOID GO:0044260
TERM cellular macromolecule metabolic process
P-VALUE 1.76100381340801e-05
CORRECTED P-VALUE 0.00524779136395586
NUM_ANNOTATIONS 16 (of 11332)
ANNOTATED_GENES HNRPC_HUMAN, TBA1A_HUMAN, EF1D_HUMAN, PDIA3_HUMAN, 1433E_HUMAN, SET_HUMAN, PTMS_HUMAN, PPIA_HUMAN, RINI_HUMAN, MIF_HUMAN, ANXA1_HUMAN, SSBP_HUMAN, TEBP_HUMAN, GRP78_HUMAN, GRP75_HUMAN, G6PD_HUMAN
-- 23 of 298--
GOID GO:0006690
TERM icosanoid metabolic process
P-VALUE 2.29207536850688e-05
CORRECTED P-VALUE 0.0068303845981505
NUM_ANNOTATIONS 3 (of 105)
ANNOTATED_GENES ANXA1_HUMAN, TEBP_HUMAN, MIF_HUMAN
-- 24 of 298--
GOID GO:0042981
TERM regulation of apoptotic process
P-VALUE 2.56738529663897e-05
CORRECTED P-VALUE 0.00765080818398412
NUM_ANNOTATIONS 7 (of 1780)
ANNOTATED_GENES ANXA1_HUMAN, PDIA3_HUMAN, 1433E_HUMAN, SET_HUMAN, MIF_HUMAN, GRP75_HUMAN, GRP78_HUMAN
-- 25 of 298--
GOID GO:0033559
TERM unsaturated fatty acid metabolic process
P-VALUE 2.63429889405771e-05
CORRECTED P-VALUE 0.00785021070429197
NUM_ANNOTATIONS 3 (of 110)
ANNOTATED_GENES ANXA1_HUMAN, TEBP_HUMAN, MIF_HUMAN
-- 26 of 298--
GOID GO:0043067
TERM regulation of programmed cell death
P-VALUE 2.69973968659425e-05
CORRECTED P-VALUE 0.00804522426605086
NUM_ANNOTATIONS 7 (of 1794)
ANNOTATED_GENES ANXA1_HUMAN, PDIA3_HUMAN, 1433E_HUMAN, SET_HUMAN, MIF_HUMAN, GRP75_HUMAN, GRP78_HUMAN
-- 27 of 298--
GOID GO:0006733
TERM oxidoreduction coenzyme metabolic process
P-VALUE 3.00854386385495e-05
CORRECTED P-VALUE 0.00896546071428775
NUM_ANNOTATIONS 3 (of 115)
ANNOTATED_GENES TPIS_HUMAN, G6PD_HUMAN, LDHB_HUMAN
