# Supplementary material for: Changes in the expression of proteins associated with aerobic glycolysis and cell migration are involved in tumorigenic ability of two glioma cell lines
Source: Proteome Sci. 2012 Sep 3;10:53. doi: 10.1186/1477-5956-10-53 (PMC3547712; doi:10.1186/1477-5956-10-53)
Supplement: Additional file 2 — Table S1. Supplemental data of protein identification by MALDI-TOF/TOF-MS of tryptic peptides obtained from 2-DE spots of T98G and U87MG glioma cell lines. [file 1477-5956-10-53-S2.xls]

## Sheet: Table 1
	Table 1. Protein identification by MALDI-TOF/TOF-MS of tryptic peptides obtained from 2-DE spots of T98G and U87MG glioma cell lines
	Spot ID	U87MG / T98G expression ratio ± c.v.	T98G / U87MG expression ratio ± c.v.	Anova (p value)	accession number (MW / pI)	Protein name	CID - MS/MS
							prot score	% seq cov	unique peptides	peptide sequence
	1	1.34 ± 0.09	-	0.00534585	UBIQ_HUMAN (8565 / 6.56)	Ubiquitin	302	61.8	1040.24	34EGIPPDQQR42
									1068.35	64ESTLHLVLR72
									1082.37	55TLSDYNIQK63
									1525.84	30IQDKEGIPPDQQR42
	2	1.92 ± 0.34	-	0.0421716	S10AA_HUMAN (11317 / 6.62)	Protein S100-A10	58	10.3	1208.8	38EFPGFLENQK47
	3	1.95 ± 0.52	-	0.0303959	SSBP_HUMAN (17259 / 9.59)	Single-stranded DNA-binding protein, mitochondrial	263	21.6	986.26	96DVAYQYVK103
									1150.37	114IDYGEYMDK122
									1613	67SGDSEVYQLGDVSQK81
	4	1.87 ± 0.40	-	0.0355681	PTMS_HUMAN (11530 / 4.14)	Parathymosin	67	10.8	1076.33	5SVEAAAELSAK15
	5	1.37 ± 0.18	-	0.0473803	TEBP_HUMAN (18982 / 4.35)	Prostaglandin E synthase 3	230	18.8	922.18	72SILCCLR78
									1004.22	80GESGQSWPR88
									1132.42	79KGESGQSWPR88
									1446.7	36LTFSCLGGSDNFK48
	6	1.39 ± 0.19	-	0.0454309	TPIS_HUMAN (26954 / 6.45)	Triosephosphate isomerase	530	34.5	955.17	7FVGGNWK14
									1138.43	60IAVAAQNCYK69
									1235.51	195SNVSDAVAQSTR206
									1327.64	207IIYGGSVTGATCK219
									1467.77	176TATPQQAQEVHEK188
									1587.88	86DCGATWVVLGHSER99
									1639.98	70VTNGAFTGEISPGMIK85
	7	2.40 ± 0.52	-	0.0350508	TPM4_HUMAN (28636 / 4.67)	Tropomyosin alpha-4 chain	253	17.7	1015.23	45AEGDVAALNR54
									1171.5	133LVILEGELER142
									1244.53	56IQLVEEELDR65
									1615.87	14IQALQQQADEAEDR27
	8	3.26 ± 0.47	-	0.00227179	1433E_HUMAN (29345 / 4.63)	14-3-3 protein epsilon	519	28.2	908.21	43NLLSVAYK50
									1206.57	216DSTLIMQLLR225
									1238.6	107HLIPAANTGESK118
									1257.58	131YLAEFATGNDR141
									1385.78	131YLAEFATGNDRK142
									1448.74	30VAGMDVELTVEER42
									1837.36	154AASDIAMTELPPTHPIR170
	9	1.57 ± 0.32	-	0.0457526	LDHB_HUMAN (36923 / 5.71)	L-lactate dehydrogenase B chain	372	16.8	914.25	92IVVVTAGVR100
									960.27	300GLTSVINQK308
									1177.46	320SADTLWDIQK329
									1249.48	159VIGSGCNLDSAR170
									1696.03	8LIAPVAEEEATVPNNK23
	10	2.19 ± 0.40	-	0.032951	ANXA1_HUMAN (38942 / 6.57)	Annexin A1	381	13.3	909.05	205ALYEAGER212
									1214.35	167DITSDTSGDFR177
									1263.42	114TPAQFDADELR124
									1740.87	189SEDFGVNEDLADSDAR204
	11	3.01 ± 1.08	-	0.0188698	RINI_HUMAN (51799 / 4.71)	Ribonuclease inhibitor	579	18.7	1150.41	35LDDCGLTEAR44
									1161.46	196DSPCQLEALK205
									1210.51	54VNPALAELNLR64
									1347.66	342FLLELQISNNR352
									1514.91	360ELCQGLGQPGSVLR373
									1531.76	288ELSLAGNELGDEGAR302
									1631.88	174ELTVSNNDINEAGVR188
	12	1.51 ± 0.17	-	0.0388425	STMN1_HUMAN (17302 / 5.76)	Stathmin	219	29.5	1075.39	44DLSLEEIQK52
									1166.46	86AIEENNNFSK95
									1327.75	30ESVPEFPLSPPK41
									1389.81	15ASGQAFELILSPR27
	13	2.99 ± 1.16	-	0.0193501	PRDX6_HUMAN (25149 / 6.0)	Peroxiredoxin-6	354	22.8	907.121	156NFDEILR162
									916.192	175VATPVDWK182
									1192.53	145LSILYPATTGR155
									1396.66	42DFTPVCTTELGR53
									1583.75	85DINAYNCEEPTEK97
	14	1.39 ± 0.14	-	0.0311277	PDIA3_HUMAN (57181 / 5.98)	Protein disulfide-isomerase A3	449	15.8	996.279	131QAGPASVPLR140
									1085.33	95YGVSGYPTLK104
									1173.4	336FVMQEEFSR344
									1192.44	63LAPEYEAAATR73
									1237.4	108DGEEAGAYDGPR119
									1369.62	367SEPIPESNDGPVK379
									1681.91	434MDATANDVPSPYEVR448
	15	-	2.33 ± 0.51	0.00989589	MIF_HUMAN (12647 / 7.74)	Macrophage migration inhibitory factor	79	17.4	1045.37	79LLCGLLAER87
									1304.69	2PMFIVNTNVPR12
	16	-	1.83 ± 0.28	0.00698418	PPIA_HUMAN (18240 / 7.68)	Peptidyl-prolyl cis-trans isomerase A	337	32.7	1056.15	20VSFELFADK28
									1155.24	83FEDENFILK91
									1248.37	155KITIADCGQLE165
									1295.21	134EGMNIVEAMER144
									1615.52	56IIPGFMCQGGDFTR69
	17	-	3.62 ± 0.65	0.00221932	PRDX1_HUMAN (22338 / 8.27)	Peroxiredoxin-1	178	19.6	921.18	129GLFIIDDK136
									1108.45	111TIAQDYGVLK120
									1197.56	159LVQAFQFTDK168
									1212.59	141QITVNDLPVGR151
	18	-	2.30 ± 0.31	0.000877276	EF1D_HUMAN (31236 / 4.9)	Elongation factor 1-delta	458	24.6	974.132	233LVPVGYGIR241
									1088.16	39QENGASVILR48
									1359.47	84IASLEVENQSLR95
									1528.59	25FYEQMNGPVAGASR38
	19	-	2.10 ± 0.60	0.0214419	HNRPC_HUMAN (33727 / 4.95)	Heterogeneous nuclear ribonucleoproteins C1/C2	123	8.8	904.114	136MYSYPAR142
									944.276	143VPPPPPIAR151
									1330.71	51GFAFVQYVNER61
	20	-	1.87 ± 0.47	0.0475847	SET_HUMAN (33488 / 4.23)	Protein SET	290	11.7	1209.45	123VEVTEFEDIK132
									1274.57	58LNEQASEEILK68
									1447.63	155EFHLNESGDPSSK167
	21	-	3.87 ± 1.03	0.0339785	G6PD_HUMAN (59712 / 6.39)	Glucose-6-phosphate 1-dehydrogenase	516	15.7	947.201	10TQVCGILR17
									1003.28	220IFGPIWNR227
									1059.38	167IIVEKPFGR175
									1133.39	321GYLDDPTVPR330
									1174.51	183LSNHISSLFR192
									1192.42	499VGFQYEGTYK508
									1233.58	206EMVQNLMVLR215
									1809.05	105NSYVAGQYDDAASYQR120
	22	-	3.20 ± 1.20	0.0491217	TBA1A_HUMAN (50820 / 4.94)	Tubulin alpha-1A chain	390	14.9	904.063	395FDLMYAK401
									1016.3	327DVNAAIATIK336
									1086.36	113EIIDLVLDR121
									1250.36	312YMACCLLYR320
									1719.98	216NLDIERPTYTNLNR229
									1826.21	353VGINYQPPTVVPGGDLAK310
	23	-	3.73 ± 1.52	0.033767	GRP78_HUMAN (72446 / 5.07)	78 kDa glucose-regulated protein	830	20.5	987.101	533LTPEEIER540
									1192.36	465VYEGERPLTK474
									1212.32	377EFFNGKEPSR386
									1218.36	186DAGTIAGLNVMR197
									1229.35	50VEIIANDQGNR60
									1317.44	563NELESYAYSLK573
									1431.53	102TWNDPSVQQDIK113
									1461.64	354SDIDEIVLVGGSTR367
									1567.7	61ITPSYVAFTPEGER74
									1678.79	82NQLTSNPENTVFDAK96
									1838.01	448SQIFSTASDNQPTVTIK464
	24	-	1.69 ± 0.29	0.0223821	GRP75_HUMAN (73965 / 5.87)	Stress-70 protein, mitochondrial	545	11.5	1243.42	207DAGQISGLNVLR218
									1291.49	395VQQTVQDLFGR405
									1362.58	349AQFEGIVTDLIR360
									1451.59	86TTPSVVAFTADGER99
									1463.67	378SDIGEVILVGGMTR391
									1695.86	188NAVITVPAYFNDSQR202
