# Supplementary material for: Changes in the expression of proteins associated with aerobic glycolysis and cell migration are involved in tumorigenic ability of two glioma cell lines
Source: Proteome Sci. 2012 Sep 3;10:53. doi: 10.1186/1477-5956-10-53 (PMC3547712; doi:10.1186/1477-5956-10-53)
Supplement: Additional file 3 — mascotDatFile_Ramao-U87MG_and_T98G_to_PRIDE_20120619_213931.xml. [file 1477-5956-10-53-S3.xml]

<?xml version="1.0" encoding="ISO-8859-1" standalone="yes"?>
<ExperimentCollection version="2.1">
	<Experiment>
		<Title>Changes in the expression of proteins associated with glycolysis and cell migration disclosed in tumorigenic ability of two glioma cell lines</Title>
		<ShortLabel>Ramao-U87MG and T98G</ShortLabel>
		<Protocol>
			<ProtocolName>In Gel Protein Digestion</ProtocolName>
			<ProtocolSteps>
				<StepDescription>
					<cvParam cvLabel="PRIDE" accession="PRIDE:0000025" name="Reduction" value="DTT" />
				</StepDescription>
				<StepDescription>
					<cvParam cvLabel="PRIDE" accession="PRIDE:0000026" name="Alkylation" value="iodoacetamide" />
				</StepDescription>
				<StepDescription>
					<cvParam cvLabel="PRIDE" accession="PRIDE:0000160" name="Enzyme" value="Trypsin" />
				</StepDescription>
			</ProtocolSteps>
		</Protocol>
		<mzData version="1.05" accessionNumber="0">
			<cvLookup cvLabel="MS" fullName="PSI Mass Spectrometry Ontology" version="1.0.0" address="http://psidev.sourceforge.net/ontology/" />
			<description>
				<admin>
					<sampleName>siRNA-NPM1-A172</sampleName>
					<sampleDescription>
						<cvParam cvLabel="BTO" accession="BTO:0001573" name="brain cancer cell" />
						<cvParam cvLabel="CL" accession="CL:0000127" name="astrocyte" />
						<cvParam cvLabel="NEWT" accession="9606" name="Homo sapiens (Human)" />
					</sampleDescription>
					<contact>
						<name>Jose Cesar Rosa</name>
						<institution>Faculty of Medicine of Ribeirao Preto - University of Sao Paulo</institution>
						<contactInfo>jcrosa@fmrp.usp.br</contactInfo>
					</contact>
				</admin>
				<instrument>
					<instrumentName>AXIMA MALDI-TOF</instrumentName>
					<source>
						<cvParam cvLabel="MS" accession="MS:1000610" name="AXIMA Performance MALDI-TOF/TOF" />
					</source>
					<analyzerList count="1">
						<analyzer>
							<cvParam cvLabel="MS" accession="MS:1000610" name="AXIMA Performance MALDI-TOF/TOF" />
						</analyzer>
					</analyzerList>
					<detector>
						<cvParam cvLabel="MS" accession="MS:1000610" name="AXIMA Performance MALDI-TOF/TOF" />
					</detector>
				</instrument>
				<dataProcessing>
					<software>
						<name>MASCOT</name>
						<version>2.3.2</version>
					</software>
					<processingMethod>
						<cvParam cvLabel="MS" accession="MS:1001199" name="Mascot DAT file" />
					</processingMethod>
				</dataProcessing>
			</description>
			<spectrumList count="200">
				<spectrum id="1">
					<spectrumDesc>
						<spectrumSettings>
							<spectrumInstrument mzRangeStop="875.239003" mzRangeStart="84.163764" msLevel="2" />
						</spectrumSettings>
						<precursorList count="1">
							<precursor msLevel="1" spectrumRef="0">
								<ionSelection>
									<cvParam cvLabel="MS" accession="MS:1000041" name="ChargeState" value="1" />
									<cvParam cvLabel="MS" accession="MS:1000744" name="selected ion m/z" value="903.497472" />
								</ionSelection>
								<activation />
							</precursor>
						</precursorList>
						<comments>Identified</comments>
					</spectrumDesc>
					<mzArrayBinary>
						<data precision="64" endian="little" length="40">8+hGWFQJXkAewY2UbXJwQJwyN99IhHdATWiSWFK3fEB4eqUsQ1qAQJWfVPv0CoRAsktUb42nh0DKGB9mrz2KQMwLsI9OilVAi1OthdlHa0Ar3zMSodV3QMyzklZ8B31AoWZIFcWCgEDfpdQlI5OEQLBUF/DScoVAQ1n4+rpliUAr/BneLAVhQAr3yrxVZW1AY9F0dnJyc0A/4IEBBIV6QMBBe/VxDIJA4L4OnJOTgkBTQUXVj6uFQH7FGi4SsIlAdQEvM2xlYkCVuflG9EVpQOnSvyTVAnxANJwyN39zg0DLEMe62AyIQO3WMhlu14pAxxAAHHsKVUBszOuIQyZpQJXyWgndN4VAADj27DnMhkArpWd66VmLQBJNoIhFJWBAIVnABC5TcECiDivc8lJeQNJu9DGfsXFAIZBLHPlDYEA=</data>
					</mzArrayBinary>
					<intenArrayBinary>
						<data precision="64" endian="little" length="40">AAAAAAAAxEAAAAAAAO21QAAAAAAAOsBAAAAAAABmqkAAAAAAAIDDQAAAAAAAxbpAAAAAAACYrkAAAAAAwPflQAAAAAAAYrxAAAAAAAAEqUAAAAAAABG+QAAAAAAATqVAAAAAAACasEAAAAAAADqsQAAAAAAARKtAAAAAAAD8pEAAAAAAAB+zQAAAAAAAJJ5AAAAAAAB4kEAAAAAAADiQQAAAAAAAnqdAAAAAAABom0AAAAAAAMihQAAAAAAAGqNAAAAAAADapUAAAAAAADSWQJqZmZmZ0YtAAAAAAADEl0AAAAAAAMSZQAAAAAAA1JNAAAAAAACgnUAAAAAAAOCUQAAAAAAAvJdAMzMzMzMrjECamZmZmVGLQAAAAAAABJJAAAAAAAB0kkAAAAAAAJiRQAAAAAAAxJBAZmZmZmY6h0A=</data>
					</intenArrayBinary>
				</spectrum>
				<spectrum id="2">
					<spectrumDesc>
						<spectrumSettings>
							<spectrumInstrument mzRangeStop="860.692215" mzRangeStart="84.16754" msLevel="2" />
						</spectrumSettings>
						<precursorList count="1">
							<precursor msLevel="1" spectrumRef="0">
								<ionSelection>
									<cvParam cvLabel="MS" accession="MS:1000041" name="ChargeState" value="1" />
									<cvParam cvLabel="MS" accession="MS:1000744" name="selected ion m/z" value="903.557592" />
								</ionSelection>
								<activation />
							</precursor>
						</precursorList>
						<comments>Identified</comments>
					</spectrumDesc>
					<mzArrayBinary>
						<data precision="64" endian="little" length="40">eHx716AJXkAWaHdI8XJwQIrjwKvlhHdAfh6jPHO2fEDuIeF7n1qAQDhpGhQNC4RA48PsZfuoh0CGOqxwyz2KQCUfuwuUi1VAOSaL+w9Ia0CVnuklxtV3QJ8AipGlB31Ak+ANaZSCgEDtC+iFO5OEQEPlX8vrcoVAiskbYCZliUAKavgWVgVhQDpa1ZKOZW1A28AdqJNyc0CZEkn00gyCQEnW4eiqk4JAJ8Eb0qirhUBFSUikLbCJQD7shQI2ZmJAqrncYChGaUAVHF4QMTKCQOm5ha5kdYNABwsnaZ4NiEBolgSoieWKQGYxsfm4ClVAN/5EZcMlaUAlXMgjONp/QMWp1sKsy4ZAliTP9T3YikAF3V7SGFJeQP2fw3z5snFAvCL430qTf0CNt5VemyZgQJhp+1cWVHBA1/hM9k9FYEA=</data>
					</mzArrayBinary>
					<intenArrayBinary>
						<data precision="64" endian="little" length="40">AAAAAACOx0AAAAAAAJ66QAAAAAAADMNAAAAAAAByr0AAAAAAADTHQAAAAAAA7b9AAAAAAABrskAAAAAAADDrQAAAAACA3cBAAAAAAABwr0AAAAAAABLCQAAAAAAA8KtAAAAAAACHs0AAAAAAAK+wQAAAAAAA57BAAAAAAABeqUAAAAAAAO+2QAAAAAAAVKNAAAAAAACElEAAAAAAAJKqQAAAAAAA1KFAAAAAAADgqEAAAAAAADyeQAAAAAAAoKxAAAAAAACgmkAAAAAAAPicQAAAAAAAkJ9AAAAAAAAkm0AAAAAAANCRQAAAAAAAEKBAAAAAAADomEAAAAAAACyTQAAAAAAAQJNAAAAAAACkkUAAAAAAAPyWQAAAAAAA9JdAAAAAAAD8kUAAAAAAAKCUQAAAAAAA4JNAMzMzMzP/jEA=</data>
					</intenArrayBinary>
				</spectrum>
				<spectrum id="3">
					<spectrumDesc>
						<spectrumSettings>
							<spectrumInstrument mzRangeStop="875.462258" mzRangeStart="70.238664" msLevel="2" />
						</spectrumSettings>
						<precursorList count="1">
							<precursor msLevel="1" spectrumRef="0">
								<ionSelection>
									<cvParam cvLabel="MS" accession="MS:1000041" name="ChargeState" value="1" />
									<cvParam cvLabel="MS" accession="MS:1000744" name="selected ion m/z" value="906.614739" />
								</ionSelection>
								<activation />
							</precursor>
						</precursorList>
						<comments>Identified</comments>
					</spectrumDesc>
					<mzArrayBinary>
						<data precision="64" endian="little" length="40">05/9SBGSVUC2uwfoPutlQH6rdeIy93BAjEgUWhaXd0DB/1ayY6h/QJZ6FoRyXINAvxBy3n/nhUAyAb9GksaKQH0FacaCS4tAU5eMYyQSXkDoaiv2l0ptQCWWlLuPB3JAdxA7U6h4fEDoTNpUHZWAQIEmwoZHtYRAGEM50U6KhkDLZ3ke/MeIQISCUrSyW4tA3GeVmdLPVUCT4Xg+A2ZwQCUfuwtUR3ZAWyIXnAEaeUAgfv578Jh+QG0csRbfLYRA5iMp6WE1hUAG9phIyfSKQPrxlxb1EFxA44qLo3KqbEA/NV66CXd1QKvnpPfNh3hA542TwtwohkBU4GQbmBKLQEOs/gjDj1lA71NVaCCrbkDYgAhxJQp4QAVtcvikcIVAKXtLOZ+ViUDDnKBNDhBZQA3iAzseXIVA4q5eRUaPUUA=</data>
					</mzArrayBinary>
					<intenArrayBinary>
						<data precision="64" endian="little" length="40">AAAAAADwvUAAAAAAABW7QAAAAAAANKNAAAAAAADIrUAAAAAAAJG/QAAAAAAAEJZAAAAAAABSoUAAAAAAACiWQAAAAAAADJtAAAAAAABzsUAAAAAAACCvQAAAAAAArJtAAAAAAAD4pkAAAAAAAKK8QAAAAAAAbJVAAAAAAACYmkAAAAAAACSPQAAAAAAAXJhAAAAAAABWsUAAAAAAAMquQAAAAAAAiJpAAAAAAAD4o0AAAAAAAMiTQAAAAAAAJJRAAAAAAAAAmEBmZmZmZkaLQAAAAAAASJ5AAAAAAABwqEAAAAAAAOyYQAAAAAAAgJNAAAAAAAAskUAzMzMzM9OHQAAAAAAA2JtAAAAAAAC4lkBmZmZmZj6LQM3MzMzMFI9AMzMzMzMrhEAAAAAAAOSYQAAAAAAA8IxAAAAAAABglkA=</data>
					</intenArrayBinary>
				</spectrum>
				<spectrum id="4">
					<spectrumDesc>
						<spectrumSettings>
							<spectrumInstrument mzRangeStop="873.641259" mzRangeStart="70.171376" msLevel="2" />
						</spectrumSettings>
						<precursorList count="1">
							<precursor msLevel="1" spectrumRef="0">
								<ionSelection>
									<cvParam cvLabel="MS" accession="MS:1000041" name="ChargeState" value="1" />
									<cvParam cvLabel="MS" accession="MS:1000744" name="selected ion m/z" value="906.650163" />
								</ionSelection>
								<activation />
							</precursor>
						</precursorList>
						<comments>Identified</comments>
					</spectrumDesc>
					<mzArrayBinary>
						<data precision="64" endian="little" length="40">198SgH+NVUBbmIV2TuhlQCv8Gd5s9XBA3pGx2nyVd0BKe4MvjKZ/QKUWSiYntYRANsgkI4eJhkAwEtpybsaKQCAKZkwhTYtAZCKl2TzLVUBPkNju3mNwQIjzcAJTBXJAxSCwcuh2fECPHOkMLJSAQOgwX14gW4NAWpvG9rrmhUCqu7ILJsaIQGX8+4wLDV5AZRpNLkZHbUDfo/56xUV2QEiJXdtbGHlAtafknJiWfkAteTwtvy2EQOYivhMzcIVAZrtCH2wEi0B5r1qZ8IpZQLuX++Qop2xAbm3heSl0dUCKBFPNLIZ4QMWqQZjbO4VAPdaMDPLzikDtZkY/Gg1cQOxOd574pm5Au3zrw3oJeEBL6C6JsyCGQPYNTG40MYlAwCZr1EMLWUBznxwFyFmFQMH/VrKDd4pAb9QK0/eKUUA=</data>
					</mzArrayBinary>
					<intenArrayBinary>
						<data precision="64" endian="little" length="40">AAAAAACet0AAAAAAANG0QAAAAAAA5JtAAAAAAAD0pUAAAAAAAH+4QAAAAAAAKJFAAAAAAAAsm0AAAAAAAFCbQAAAAAAAHJxAAAAAAABkqkAAAAAAACSnQAAAAAAAPJRAAAAAAAA+okAAAAAAAB61QGZmZmZmAo5AAAAAAAD0mkBmZmZmZl6JQAAAAAAAEKpAAAAAAACSpkAAAAAAADyTQAAAAAAANJtAAAAAAABYkEBmZmZmZsqJQAAAAAAAIJRAAAAAAAD4hUAAAAAAAHyWQAAAAAAAbqJAAAAAAAAAkkAzMzMzM2eNQAAAAAAAYJNAAAAAAAAUhEAAAAAAAGiVQAAAAAAA+JFAMzMzMzPnhkAAAAAAAJSQQDMzMzMzn4FAAAAAAADok0BmZmZmZmKNQJqZmZmZVYFAAAAAAADYkUA=</data>
					</intenArrayBinary>
				</spectrum>
				<spectrum id="5">
					<spectrumDesc>
						<spectrumSettings>
							<spectrumInstrument mzRangeStop="872.986073" mzRangeStart="72.193208" msLevel="2" />
						</spectrumSettings>
						<precursorList count="1">
							<precursor msLevel="1" spectrumRef="0">
								<ionSelection>
									<cvParam cvLabel="MS" accession="MS:1000041" name="ChargeState" value="1" />
									<cvParam cvLabel="MS" accession="MS:1000744" name="selected ion m/z" value="907.711603" />
								</ionSelection>
								<activation />
							</precursor>
						</precursorList>
						<comments>Identified</comments>
					</spectrumDesc>
					<mzArrayBinary>
						<data precision="64" endian="little" length="40">gCvZsRGNVUABiLt6lYdsQGcOSS2UVXVA9YHknYPGekCfAIqRhbuBQD4FwHiGs4JAm8sNhppEhUCt9rAX6s6IQMCzPXrjR4tAFVPpJ5wFYUBf61IjdAdpQEpenWNAZXNAxsTm49rVd0AkK78Mxtd/QCi7mdEPK4JA1BBV+DNRhUBe2QWDqx6JQJRKeEKvZmJAARk6dlAraUDzAYHOZDd3QFERp5Msp3lAi1BsBY0HfkDc8Sa/BbaEQLAcIQM5hoZAke18P3ULi0BjuDoA4sxVQPWFkPM+JHBAJH1aRb+lcUD1Se6wiXuAQN/8holGa4NAhdGsbH9Lh0Bgr7Dg3jGKQNZUFoVdDFJAD5vIzAXGckBoHyv4bTd/QIrlllbj84ZArd9MTBcMVUBlprT+dtKBQJj3ONOEKGBAwytJnmvnY0A=</data>
					</mzArrayBinary>
					<intenArrayBinary>
						<data precision="64" endian="little" length="40">AAAAAACSukAAAAAAgOTBQAAAAAAABLpAAAAAAIB3wEAAAAAAgGjAQAAAAAAA+LVAAAAAAACvsEAAAAAAADiWQDMzMzMzs41AAAAAAAAIrUAAAAAAAKO5QAAAAAAAeKxAAAAAAIB1wEAAAAAAANq5QAAAAAAAFJZAAAAAAABMokAAAAAAACiSQAAAAAAAIKNAAAAAAADonkAAAAAAAIyVQAAAAAAAWrhAAAAAAACEs0AAAAAAAHyRQAAAAAAA6qBAAAAAAAD8kEAAAAAAACiaQAAAAAAA8JBAAAAAAAA0j0AAAAAAAGChQAAAAAAAiI9AAAAAAAAEjkAAAAAAAAiPQAAAAAAAEJpAZmZmZmZGg0AAAAAAACiWQGZmZmZmMotAAAAAAAAYkEAAAAAAALSTQGZmZmZmEotAAAAAAAAIikA=</data>
					</intenArrayBinary>
				</spectrum>
				<spectrum id="6">
					<spectrumDesc>
						<spectrumSettings>
							<spectrumInstrument mzRangeStop="874.739031" mzRangeStart="72.129711" msLevel="2" />
						</spectrumSettings>
						<precursorList count="1">
							<precursor msLevel="1" spectrumRef="0">
								<ionSelection>
									<cvParam cvLabel="MS" accession="MS:1000041" name="ChargeState" value="1" />
									<cvParam cvLabel="MS" accession="MS:1000744" name="selected ion m/z" value="907.72495" />
								</ionSelection>
								<activation />
							</precursor>
						</precursorList>
						<comments>Identified</comments>
					</spectrumDesc>
					<mzArrayBinary>
						<data precision="64" endian="little" length="40">KIBiZMmIVUBaZaa0foRsQJGcTNwqVHVASmBzDl7Ud0B1WUxsnrqBQA0AVdyYsoJAmfG20ktDhUDW/znM182IQNe9FYnpVYtAdQKaCBsDYUC6S+KsiARpQIwsmWN5Y3NAfEeNCfHEekBOtoE7ENZ/QK4SLA5HKYJAP8dHizOFhkAPRuwTQB2JQMFVnkBYZWJAO1PovEYmaUBcBMb6hjR3QGq/tRMlpXlAXK0Tl+MFfkBbzxCO+bWEQGEcXDqGUIVA22tB7w0Li0DNHmgFhsZVQPIlVHA4InBAqmVrfdGicUAtliL5qnqAQE/MejFUaoNAMGXggNbzhkCEZte91cGKQJ27XS9NCFJA205bIwLDckCS5/o+/NCBQJmCNc7GS4dAobq5+NsIVUAoSGx3zzZ/QIyeW+hKJGBAH9YbtcLkY0A=</data>
					</mzArrayBinary>
					<intenArrayBinary>
						<data precision="64" endian="little" length="40">AAAAAAC/vUAAAAAAAG3FQAAAAAAA77xAAAAAAIBMw0AAAAAAgILDQAAAAAAAALpAAAAAAACJtEAAAAAAAHycQAAAAAAAmJVAAAAAAACasEAAAAAAAA2/QAAAAAAAILFAAAAAAIDuwkAAAAAAACC9QAAAAAAAnJlAAAAAAADip0AAAAAAACiUQAAAAAAA0KRAAAAAAABYnkAAAAAAANiVQAAAAAAAgL1AAAAAAADYtkAAAAAAAJSTQAAAAAAAXKZAAAAAAACwkkAAAAAAAESdQAAAAAAArJNAAAAAAAC4kUAAAAAAACajQAAAAAAAtJFAAAAAAACskkAAAAAAADyRQAAAAAAAFJtAAAAAAAB0jEAAAAAAAPCaQJqZmZmZPY9AAAAAAACgkkAAAAAAADiaQAAAAAAAkJFAAAAAAAAEkUA=</data>
					</intenArrayBinary>
				</spectrum>
				<spectrum id="7">
					<spectrumDesc>
						<spectrumSettings>
							<spectrumInstrument mzRangeStop="869.986799" mzRangeStart="72.165658" msLevel="2" />
						</spectrumSettings>
						<precursorList count="1">
							<precursor msLevel="1" spectrumRef="0">
								<ionSelection>
									<cvParam cvLabel="MS" accession="MS:1000041" name="ChargeState" value="1" />
									<cvParam cvLabel="MS" accession="MS:1000744" name="selected ion m/z" value="913.703357" />
								</ionSelection>
								<activation />
							</precursor>
						</precursorList>
						<comments>Identified</comments>
					</spectrumDesc>
					<mzArrayBinary>
						<data precision="64" endian="little" length="40">VOHP8GaLVUCrItxkVKhqQGa+g5+4hXNAgsgiTfwkeUDIzXAD/mV+QIQM5Nkl84RAFOtU+R4MiEDOxd/25C+LQIcUAySaClJAKji8IKLnZUCeJjPeFqJzQEFiu3vAFnhA71TAPa/agUBB9Q8iWYuEQIdNZOaCo4dACW8PQoC+ikAGnKVkOclVQG4T7pV5KGdAuJIdG4GUdEAOMPMd/LZ5QIdNZObCdn9Asz9QbjvTgkD+7h01pm+GQFX5npGoTYpAFkz8UdQKXEDajxSRYedoQCjueJOfxHJAwOyePOyUfEA97lutswOAQCO9qN0vS4JAY15HHJK6hkDkSGdgxHWKQO3Xne48CVlA4bVLGw7GbEDxZg3elwR5QGuduByvcoFAtr5IaOsDhEBfQgWH1wWJQMPwETGlxWNAz/OnjeolaUA=</data>
					</mzArrayBinary>
					<intenArrayBinary>
						<data precision="64" endian="little" length="40">AAAAAADMz0AAAAAAALrYQAAAAACADNRAAAAAAABrwUAAAAAAAEK2QAAAAAAAtqtAAAAAAACApUAAAAAAgH7DQAAAAAAADMxAAAAAAADUzEAAAAAAgDnAQAAAAAAAmLVAAAAAAACcrkAAAAAAADymQAAAAAAA0qNAAAAAAAB0rUAAAAAAgGbBQAAAAAAAGcRAAAAAAADjtUAAAAAAALO0QAAAAAAAGq5AAAAAAABIpUAAAAAAALCjQAAAAAAADKBAAAAAAAAZuEAAAAAAAJq+QAAAAAAAo7VAAAAAAACbsEAAAAAAABiuQAAAAAAAqqJAAAAAAAC8lEAAAAAAAHyeQAAAAAAAsrdAAAAAAADWuEAAAAAAAM6oQAAAAAAApKdAAAAAAAAAokAAAAAAAMibQAAAAAAAy7BAAAAAAABtsEA=</data>
					</intenArrayBinary>
				</spectrum>
				<spectrum id="8">
					<spectrumDesc>
						<spectrumSettings>
							<spectrumInstrument mzRangeStop="870.010023" mzRangeStart="72.157446" msLevel="2" />
						</spectrumSettings>
						<precursorList count="1">
							<precursor msLevel="1" spectrumRef="0">
								<ionSelection>
									<cvParam cvLabel="MS" accession="MS:1000041" name="ChargeState" value="1" />
									<cvParam cvLabel="MS" accession="MS:1000744" name="selected ion m/z" value="913.745437" />
								</ionSelection>
								<activation />
							</precursor>
						</precursorList>
						<comments>Identified</comments>
					</spectrumDesc>
					<mzArrayBinary>
						<data precision="64" endian="little" length="40">clDCTNuKVUDayeAo+adqQHjSwmUVhXNAQEzChTwleUB/iXjrvGV+QMDQI0ZP84RALVqAtvULiECqSfCGFDCLQLQ4Y5gTClJAxcvTuaLmZUAMdVjhlqBzQMri/iOTFXhAVvKxu4B2f0CI83ACM4uEQJXXSuiuo4dAwR9+/vu9ikBi3A2itclVQHHkgcgiKGdAQkC+hEqUdEAS+MPPv7Z5QEkvaveL2oFArYkFvmLTgkAgDafMDeuFQNiarbwkTYpAD2CRXz8KXEB5XFSLCOdoQDCeQUP/w3JAFt9Q+KyUfEAcQpWaHQSAQCPzyB8MS4JA38SQnIx4hkDX+iKhjXSKQMEb0qjACVlAc0urIfHEbECdf7vs1wR5QFnBb0OMcoFAjBTKwncDhED/Wl65/gSJQJrrNNJSxWNAhslUwSgkaUA=</data>
					</mzArrayBinary>
					<intenArrayBinary>
						<data precision="64" endian="little" length="40">AAAAAIAn10AAAAAAAC7jQAAAAAAAS95AAAAAAAAyyUAAAAAAgCXAQAAAAAAAlLJAAAAAAAD4r0AAAAAAAFfMQAAAAAAA9NVAAAAAAAAJ1UAAAAAAAI7HQAAAAACA78BAAAAAAADItUAAAAAAALqwQAAAAAAAwqtAAAAAAAA9tkAAAAAAAL7JQAAAAAAA+81AAAAAAIAWwEAAAAAAANC9QAAAAAAAX7VAAAAAAAC4r0AAAAAAAECqQAAAAAAA6qhAAAAAAICkwkAAAAAAABvHQAAAAAAA579AAAAAAADXt0AAAAAAAGi0QAAAAAAAUq5AAAAAAADiqEAAAAAAADKnQAAAAAAAssBAAAAAAIDnwkAAAAAAAPSyQAAAAAAApLNAAAAAAABEq0AAAAAAANylQAAAAAAALbpAAAAAAABbukA=</data>
					</intenArrayBinary>
				</spectrum>
				<spectrum id="9">
					<spectrumDesc>
						<spectrumSettings>
							<spectrumInstrument mzRangeStop="901.618209" mzRangeStart="70.176898" msLevel="2" />
						</spectrumSettings>
						<precursorList count="1">
							<precursor msLevel="1" spectrumRef="0">
								<ionSelection>
									<cvParam cvLabel="MS" accession="MS:1000041" name="ChargeState" value="1" />
									<cvParam cvLabel="MS" accession="MS:1000744" name="selected ion m/z" value="943.746955" />
								</ionSelection>
								<activation />
							</precursor>
						</precursorList>
						<comments>Identified</comments>
					</spectrumDesc>
					<mzArrayBinary>
						<data precision="64" endian="little" length="40">lC79S1KLUUARww5j0qdoQGIvFLAdZXJA0O0ljRFnfEDCbAIMi8SAQLcm3ZaIVIRArcH7qpxdh0DYuP5dn2eKQEBpqFFIZYtAvK302myLX0AqyqXxi2doQI3ttaC3pHNAkbdc/Rh3eEDq7GRwVEyBQNrIdVMKzYNAHhX/dyTVhkCD3htDQN6JQL5ojxfyLIxAcOoDybumZEB3LLZJxedlQFK2SNoN1HJAZ7lsdM7VeUAmAP+Uqud/QAZGXtZk/IJALlbUYJoFhkC37XvUfxWJQNQpj27kDoxA3IMQkK8nZUB476gxIcluQJZa7zfag3xAYOY7+Kk7gUDiOzHrpUOEQKweMA/5DIZAB8+EJonLVUCnWDUIc8ZsQAnDgCWXfIJA+IkD6LcMiEAGSZ9W0adsQH0JFRxeJmlAEhWqm0uEcEA=</data>
					</mzArrayBinary>
					<intenArrayBinary>
						<data precision="64" endian="little" length="40">AAAAAABivUAAAAAAAMTDQAAAAAAAzbFAAAAAAAAMpkAAAAAAADixQAAAAAAAQblAAAAAAACCyUAAAAAAACDMQAAAAAAAhJtAAAAAAADPtUAAAAAAAI+xQAAAAAAAyKhAAAAAAAAUpEAAAAAAAHCtQAAAAAAA9bhAAAAAAACTwkAAAAAAAO61QAAAAAAARJJAAAAAAAB0qkAAAAAAACqvQAAAAAAAsKBAAAAAAABUoEAAAAAAAIqkQAAAAAAAZKBAAAAAAABonkAAAAAAAHCTQDMzMzMzJ4pAAAAAAAAqqkAAAAAAAKSUQAAAAAAAkJlAAAAAAACcnkAAAAAAACiZQAAAAAAASJ5AAAAAAACcpkAAAAAAAIiSQAAAAAAAvJJAzczMzMyAh0AAAAAAALSKQGZmZmZm7olAMzMzMzPfhkA=</data>
					</intenArrayBinary>
				</spectrum>
				<spectrum id="10">
					<spectrumDesc>
						<spectrumSettings>
							<spectrumInstrument mzRangeStop="901.691194" mzRangeStart="70.231381" msLevel="2" />
						</spectrumSettings>
						<precursorList count="1">
							<precursor msLevel="1" spectrumRef="0">
								<ionSelection>
									<cvParam cvLabel="MS" accession="MS:1000041" name="ChargeState" value="1" />
									<cvParam cvLabel="MS" accession="MS:1000744" name="selected ion m/z" value="943.780436" />
								</ionSelection>
								<activation />
							</precursor>
						</precursorList>
						<comments>Identified</comments>
					</spectrumDesc>
					<mzArrayBinary>
						<data precision="64" endian="little" length="40">nPpA8s6OUUArS3SWWapoQFlOQukLZ3JAb0ijAudnfEAH6/8cRsWAQFJi1/ZWVYRAWJBmLHpeh0CFQ2/xMGiKQGA+WTHcZYtA7MIPzqePX0AhV+pZEGpoQJFEL6PYpXNApS2u8Vl4eECCqtGrgUyBQNmZQufVzYNAuHcN+lLWhkAQsFbt2t+JQIhJuJCHLYxA6dK/JBWpZECzJEBNLeplQA4SonwB1nJAZtr+lZXXeUDQfqSIjOh/QDbOpiPg/IJA2/tUFdoMhkCw5gDBvBaJQE5BfjaSH4xAK01KQbcqZUBegH106stuQNGxg0qcdnVAPBVwzzOFfEBBg02dZzyBQLSrkPJzRIRAuf5dn5kOiEBivVErTNBVQDP8pxuox2xAvTRFgBNGckBp4bIKe3yCQClauRcYBXFAknajj9nsgUA=</data>
					</mzArrayBinary>
					<intenArrayBinary>
						<data precision="64" endian="little" length="40">AAAAAIDgwUAAAAAAAAfHQAAAAAAAXrZAAAAAAAB2rUAAAAAAAM+0QAAAAAAApb9AAAAAAADczkAAAAAAgLnRQAAAAAAAlJpAAAAAAABOuEAAAAAAAHG0QAAAAAAABq9AAAAAAAD4pEAAAAAAAFuxQAAAAAAAAr5AAAAAAAB2xkAAAAAAAJe6QAAAAAAAyJZAAAAAAADYsUAAAAAAAEGyQAAAAAAA/KNAAAAAAAA+pEAAAAAAAMKrQAAAAAAAmqRAAAAAAAAapEAAAAAAADCbQAAAAAAAIJRAAAAAAADsr0AAAAAAANSdQAAAAAAATI5AAAAAAAAQn0AAAAAAAICiQAAAAAAAJJtAMzMzMzPrjUAAAAAAABCrQAAAAAAAMJlAMzMzMzPvi0AAAAAAAOyXQJqZmZmZMYtAAAAAAACglkA=</data>
					</intenArrayBinary>
				</spectrum>
				<spectrum id="11">
					<spectrumDesc>
						<spectrumSettings>
							<spectrumInstrument mzRangeStop="920.473927" mzRangeStart="86.251321" msLevel="2" />
						</spectrumSettings>
						<precursorList count="1">
							<precursor msLevel="1" spectrumRef="0">
								<ionSelection>
									<cvParam cvLabel="MS" accession="MS:1000041" name="ChargeState" value="1" />
									<cvParam cvLabel="MS" accession="MS:1000744" name="selected ion m/z" value="946.670459" />
								</ionSelection>
								<activation />
							</precursor>
						</precursorList>
						<comments>Identified</comments>
					</spectrumDesc>
					<mzArrayBinary>
						<data precision="64" endian="little" length="40">E/OspBWQVUA4vCAitclsQMbCEDl9lnRALGLYYYypfEDr4GBvwhOBQBr8/WL2y4JA+BkXDuRthkAn2lVI2b+KQCfaVUj5N4xA3szoR0PqZUDmsWZkEKtsQKURM/t8tHRAbXGNz+TlekDMme0KfQSAQDkn9tC+vINARiV1Anqdh0BL6ZleInGKQIgtPZrKw4xAkQ2ki03NVUBY/nxbMPZwQK1LjdBP1nNAe5+qQsMneUB0QX3LHJZ+QLSwpx0enIRApOGUudl0hUCTHLCrybmLQJRKeEKvTVlA44qLo3JIa0BTeqaXWEZ2QHnKaroemntAij20j1VUg0DJAFDFTTWIQPyrx32r0F1Aby7+tufIekBYycfuwgyFQN8WLNWFI4hAYizTLxEOXEA8FAX6pKaEQHU90XVhp2BApI6Oq5EOWUA=</data>
					</mzArrayBinary>
					<intenArrayBinary>
						<data precision="64" endian="little" length="40">AAAAAABIrkAAAAAAAGa0QAAAAAAAOJtAAAAAAADoj0AAAAAAABiUQAAAAAAAOJJAMzMzMzOLhEAAAAAAAHCVQAAAAAAA5q1AAAAAAACArUAAAAAAAAihQAAAAAAAoJVAMzMzMzOngkAAAAAAAFiQQGZmZmZmgoZAMzMzMzNbgkAAAAAAANiRQM3MzMzMXH1AAAAAAAC4mUAAAAAAAFCXQAAAAAAAHJNAzczMzMxogkBmZmZmZjZ9QM3MzMzMdINAAAAAAADIgEDNzMzMzNx6QAAAAAAAOJVAAAAAAABkkkAAAAAAADSQQDMzMzMzn4BAAAAAAADcgUBmZmZmZv5/QAAAAAAA+JNAZmZmZmZ+fUDNzMzMzCiBQJqZmZmZCX5AAAAAAADkk0CamZmZmZl+QAAAAAAAaJJAmpmZmZkNjkA=</data>
					</intenArrayBinary>
				</spectrum>
				<spectrum id="12">
					<spectrumDesc>
						<spectrumSettings>
							<spectrumInstrument mzRangeStop="903.04059" mzRangeStart="86.283314" msLevel="2" />
						</spectrumSettings>
						<precursorList count="1">
							<precursor msLevel="1" spectrumRef="0">
								<ionSelection>
									<cvParam cvLabel="MS" accession="MS:1000041" name="ChargeState" value="1" />
									<cvParam cvLabel="MS" accession="MS:1000744" name="selected ion m/z" value="946.67234" />
								</ionSelection>
								<activation />
							</precursor>
						</precursorList>
						<comments>Identified</comments>
					</spectrumDesc>
					<mzArrayBinary>
						<data precision="64" endian="little" length="40">7x8L0SGSVUBBSYEFMMtsQM9MMJzrlnRAdHrejQWpfEBE+u3rwBOBQPfKvFXXzIJA7blMTeJthkDey31y9MGKQFuU2SBTOIxAluttM5XrZUDXFp6XiqxsQCpWDcJctXRAP1WFBmLlekBjfQOTewSAQH9rJ0oivINAh/pd2Hqbh0CvsyH/bHCKQA+byMzFvotARPtYwW/RVUD8Ny9O/PZwQJUNayrLRnZA91eP+5aYe0Cs4/ih8o2AQI8dVOK6nIRAezNqvsp1hUASLuQR/G2JQF3+Q/rtUFlAeZJ0zeRJa0AgmQ6d3tVzQNuJkpDIJnlAguMybiqXfkD3cwryU1SDQMb5m1BIM4hA2EgShCsPXEC2uTE9wQyFQA1xrIt7HYhAu3uA7svRXUAQecvVz8yEQPuxSX7EqWBABoGVQ4sOWUA=</data>
					</mzArrayBinary>
					<intenArrayBinary>
						<data precision="64" endian="little" length="40">AAAAAAC0rUAAAAAAAF2zQAAAAAAA/JhAAAAAAACUjEAAAAAAAFiUQAAAAAAAIJFAMzMzMzMbhkAAAAAAAPSSQAAAAAAAeq1AAAAAAADmrEAAAAAAAPCgQAAAAAAAGJNAMzMzMzNPgUAAAAAAAKCQQM3MzMzM0INAMzMzMzO/hEAAAAAAAASQQAAAAAAA2IBAAAAAAADkmkAAAAAAABCWQAAAAAAAHJBAzczMzMxkfkBmZmZmZpZ9QM3MzMzMSINAZmZmZmYefkAzMzMzM4t/QAAAAAAAHJRAAAAAAABwj0AAAAAAAJCPQM3MzMzMHH1AzczMzMx0e0BmZmZmZoaCQAAAAAAAoHxAAAAAAACQk0CamZmZmYl9QM3MzMzMnHxAAAAAAABskkAAAAAAAAB8QAAAAAAAcJFAzczMzMz0i0A=</data>
					</intenArrayBinary>
				</spectrum>
				<spectrum id="13">
					<spectrumDesc>
						<spectrumSettings>
							<spectrumInstrument mzRangeStop="931.457817" mzRangeStart="84.219135" msLevel="2" />
						</spectrumSettings>
						<precursorList count="1">
							<precursor msLevel="1" spectrumRef="0">
								<ionSelection>
									<cvParam cvLabel="MS" accession="MS:1000041" name="ChargeState" value="1" />
									<cvParam cvLabel="MS" accession="MS:1000744" name="selected ion m/z" value="954.639603" />
								</ionSelection>
								<activation />
							</precursor>
						</precursorList>
						<comments>Identified</comments>
					</spectrumDesc>
					<mzArrayBinary>
						<data precision="64" endian="little" length="40">ZqIIqdsNXkBkzcggd7RwQDqTNlW3dHJA71nXaHn3e0CL3qmA+4uBQLK7QElhpIRA1edqK5ZliEBLPnYX6EKJQJoLXB5rT4xAYRvxZLfnY0BE96xrtKdsQO2BVmCI1nRA6zh+qLTmekA0D2CRX4d/QFWi7C3Fc4NAfqt14tLeh0BeSl0yzrqIQHNmu0KfbYxA88ZJYV5GYEDcf2Q69BRxQA8MIHwohnRAi2t8JrumeEBPd554DgSBQOgv9IhxHIRAbJT1m6kbjUBN27+y0kZlQFGC/kKPaWtAT3gJTn20dUDjF15J8jV4QEmGHFsvDIJAzLT9K6uUgkB1d50NWb6MQGtiga/oVl5Akl1pGSl2fkAHl445j+uCQCyazk4GDlVAyt5Sznerg0A5K6Im+mdiQMl1U8orQYNAKQge315oYEA=</data>
					</mzArrayBinary>
					<intenArrayBinary>
						<data precision="64" endian="little" length="40">AAAAAACMyUAAAAAAAHirQAAAAAAA57VAAAAAAACMr0AAAAAAAF3GQAAAAACANcFAAAAAAADaoUAAAAAAAFK1QDMzMzMza4hAAAAAAAAYt0AAAAAAAACTQAAAAAAAzq1AAAAAAACklkAAAAAAANSuQAAAAAAAXKVAAAAAAABwkEAAAAAAAPiXQGZmZmZmxoZAAAAAAAC6skAzMzMzM3eNQAAAAAAA9JVAAAAAAAAQk0AAAAAAAF6jQAAAAAAA1JlAmpmZmZk1hUAAAAAAAISaQDMzMzMzB41AAAAAAADwkEAAAAAAANiSQAAAAAAAqJlAAAAAAABwj0AzMzMzM2+EQAAAAAAASJZAAAAAAAB8k0DNzMzMzIiJQAAAAAAAZJNAMzMzMzMThUAAAAAAAHiSQAAAAAAA8IRAAAAAAAB0kkA=</data>
					</intenArrayBinary>
				</spectrum>
				<spectrum id="14">
					<spectrumDesc>
						<spectrumSettings>
							<spectrumInstrument mzRangeStop="920.416179" mzRangeStart="84.19936" msLevel="2" />
						</spectrumSettings>
						<precursorList count="1">
							<precursor msLevel="1" spectrumRef="0">
								<ionSelection>
									<cvParam cvLabel="MS" accession="MS:1000041" name="ChargeState" value="1" />
									<cvParam cvLabel="MS" accession="MS:1000744" name="selected ion m/z" value="954.658044" />
								</ionSelection>
								<activation />
							</precursor>
						</precursorList>
						<comments>Identified</comments>
					</spectrumDesc>
					<mzArrayBinary>
						<data precision="64" endian="little" length="40">q+tQTUkLXkBrLcxC+7NwQOnvpfCgdHJAiXjr/Nv2e0Bj0Amho4uBQMgL6fBQpIRAp+Zyg4FkiEB5JF6ezkGJQGdkkLvobYxAOUTcnErmY0DnGfuSDaZsQHPYfcdw1nRA+6wyUxrnekCTkEjbuIZ/QKhWX121c4NA9yAE5Gveh0DcfvlkZbqIQELSp1VUw4xAtwn3yjxGYEB06zU9qBNxQC1eLAwRhnRAcov5uaGmeEDMCkW6/wOBQB2OrtL9HIRAI2dhTxt+h0APD2H8FEeMQOV620wFRmVA9tA+VvBna0DrUiP0M7Z1QFLwFHLlNHhAlrTiG2oMgkBi26LM5pSCQJmCNc6mVl5A4NbdPFVyfkA0SSwpF+yCQAPso1PXZ2JAaVch5Werg0BbCHJQwgxVQHr/HyfMQ4NA+WUwRqRnYEA=</data>
					</mzArrayBinary>
					<intenArrayBinary>
						<data precision="64" endian="little" length="40">AAAAAACKvUAAAAAAANCeQAAAAAAA7qhAAAAAAABCoUAAAAAAAJS6QAAAAAAADbJAAAAAAAC8lEAAAAAAAO6nQDMzMzMzm31AAAAAAAAMrEDNzMzMzHCGQAAAAAAAaJ9AzczMzMy8iUAAAAAAADyhQAAAAAAANJdAzczMzMyohUAzMzMzM6uHQM3MzMzM/HtAAAAAAABKpUBmZmZmZmqAQAAAAAAAEIhAZmZmZmYOh0AAAAAAADCTQAAAAAAAwI9AZmZmZma2dECamZmZmTl5QAAAAAAAZIpAAAAAAABIgEBmZmZmZs6DQAAAAAAAgIVAAAAAAACEikAAAAAAANyAQJqZmZmZIYpAZmZmZmZ2hUDNzMzMzOx8QAAAAAAATIhAZmZmZmZWeEBmZmZmZoaGQGZmZmZmFnRAAAAAAACghUA=</data>
					</intenArrayBinary>
				</spectrum>
				<spectrum id="15">
					<spectrumDesc>
						<spectrumSettings>
							<spectrumInstrument mzRangeStop="929.713673" mzRangeStart="70.146643" msLevel="2" />
						</spectrumSettings>
						<precursorList count="1">
							<precursor msLevel="1" spectrumRef="0">
								<ionSelection>
									<cvParam cvLabel="MS" accession="MS:1000041" name="ChargeState" value="1" />
									<cvParam cvLabel="MS" accession="MS:1000744" name="selected ion m/z" value="973.550848" />
								</ionSelection>
								<activation />
							</precursor>
						</precursorList>
						<comments>Identified</comments>
					</spectrumDesc>
					<mzArrayBinary>
						<data precision="64" endian="little" length="40">TwXc8/yLVUACmggbnudlQLtkHCMZhXRAo1huaTVWeECTxf1Hprd+QHV4COPnyoNAcmw9QxhEh0BYHqSnaOuJQE6YMJq1DY1AQNtq1pknZUDMXyFzZchvQKuX32my9HBA7x8L0aEVekDVy+80WSOBQHDs2XMZYoNAhGVs6IbMh0At7j8yfeeKQJkOnZ53vItAaoR+pt4FYUBrm+JxUahoQJs4ud/hlHVAa0Wb4xwEeUCfzD/6pqZ9QFA4u7VsPYRAHqfoSI67h0DnbtdL012KQJAUkWEVm4xAhXgkXp7LVUDmIOhoVShnQET8w5ZeY3FAmYI1zuaqgUBNhA1PL1uCQEgVxauseoZAAfxTqkSDiUD9S1KZYolRQAuZK4PqZm5AIxCv65d7gUBCsRU0jV2IQLg+rDdqqWpA1gEQd7XFf0A=</data>
					</mzArrayBinary>
					<intenArrayBinary>
						<data precision="64" endian="little" length="40">AAAAAAB8ykAAAAAAAE/FQAAAAAAA7q9AAAAAAABHs0AAAAAAAKSvQAAAAAAArbFAAAAAAAAeyUAAAAAAANKhQAAAAAAABKVAAAAAAAC8vkAAAAAAALLBQAAAAAAAyKxAAAAAAACUpkAAAAAAALiuQAAAAAAA0qJAAAAAAADUwEAAAAAAAMSdQAAAAAAA8JtAAAAAAAD6vUAAAAAAAES2QAAAAAAAEKtAAAAAAAAWpUAAAAAAACatQAAAAAAA8JtAAAAAAABsqUAAAAAAAGSYQAAAAAAAvJhAAAAAAAAcuUAAAAAAAFOyQAAAAAAAQKVAAAAAAABuqUAAAAAAAFiZQAAAAAAAKqlAAAAAAACwl0AAAAAAAP+2QAAAAAAACLJAAAAAAAAcoUAzMzMzM7ONQAAAAAAAQrFAAAAAAAAwnkA=</data>
					</intenArrayBinary>
				</spectrum>
				<spectrum id="16">
					<spectrumDesc>
						<spectrumSettings>
							<spectrumInstrument mzRangeStop="931.333092" mzRangeStart="70.14001" msLevel="2" />
						</spectrumSettings>
						<precursorList count="1">
							<precursor msLevel="1" spectrumRef="0">
								<ionSelection>
									<cvParam cvLabel="MS" accession="MS:1000041" name="ChargeState" value="1" />
									<cvParam cvLabel="MS" accession="MS:1000744" name="selected ion m/z" value="973.585438" />
								</ionSelection>
								<activation />
							</precursor>
						</precursorList>
						<comments>Identified</comments>
					</spectrumDesc>
					<mzArrayBinary>
						<data precision="64" endian="little" length="40">WYrkK4GKVUAqyM9GruZlQHiXi/jOhXRA95MxPoxVeEB1c/G3PSOBQDnRrkLKyoNAzQNY5PdDh0C/fLJi+OuJQIf8M4PYDI1AUTBjClYnZUDSVbq7TsdvQItR19q783BAiJy+nu8VekBubeF56bZ+QEYm4NdIYoNAF/VJ7hDMh0B+Oh4z8OWKQHl0IyyqGo1ASIyeW2gEYUD0T3CxoqZoQK98ludBlHVAkl1pGWkEeUCb4nFR7aV9QG4w1GHFw4RAw7ZFmW27h0Bn8s02V12KQPtXVppUvItAchjMXyHKVUAabVUS2WVuQElHOZjNYnFAmL9C5sqqgUD4ONOErUCEQKAYWTLneYZAdhvUfiuEiUC0Hr5MNJ6MQDvHgOz1iFFA7zzxnK2nakAsSgnBasR/QCL99nXgClxAxqLp7MR7gUA=</data>
					</mzArrayBinary>
					<intenArrayBinary>
						<data precision="64" endian="little" length="40">AAAAAAAezkAAAAAAAFbIQAAAAAAAErJAAAAAAADGtUAAAAAAAJ2xQAAAAAAAG7JAAAAAAADuy0AAAAAAAF6kQAAAAAAA3KVAAAAAAACuwkAAAAAAAFXEQAAAAAAAWK9AAAAAAAAiqUAAAAAAAMWwQAAAAAAAPKdAAAAAAIAWw0AAAAAAAKqhQAAAAAAAHKNAAAAAAACUwUAAAAAAAIm4QAAAAAAA5q1AAAAAAABWqEAAAAAAAEqvQAAAAAAAnJ9AAAAAAAB6rUAAAAAAALCcQAAAAAAApJ1AAAAAAABrvEAAAAAAALSzQAAAAAAA8KdAAAAAAAAurUAAAAAAADifQAAAAAAAsKhAAAAAAAD4lUAAAAAAANyZQAAAAAAAo7lAAAAAAADbskAAAAAAAJajQAAAAAAA6rNAAAAAAACookA=</data>
					</intenArrayBinary>
				</spectrum>
				<spectrum id="17">
					<spectrumDesc>
						<spectrumSettings>
							<spectrumInstrument mzRangeStop="953.834106" mzRangeStart="86.242446" msLevel="2" />
						</spectrumSettings>
						<precursorList count="1">
							<precursor msLevel="1" spectrumRef="0">
								<ionSelection>
									<cvParam cvLabel="MS" accession="MS:1000041" name="ChargeState" value="1" />
									<cvParam cvLabel="MS" accession="MS:1000744" name="selected ion m/z" value="981.677911" />
								</ionSelection>
								<activation />
							</precursor>
						</precursorList>
						<comments>Identified</comments>
					</spectrumDesc>
					<mzArrayBinary>
						<data precision="64" endian="little" length="40">nigJibQOXkDCw7RvbupqQGzOwTPhpnNAyoy3lV6HeED7yoP09MyAQNJtiVxQfIJA097gC7OchkBQq+gPrZqIQHOh8q+lT41A1sdD313qZUBl4etr3WlnQKIqptKPFXNABvTCnQvpfUC/tRMloUSAQB7f3jVIW4RApTLFHGQDh0CeCOI8HIWLQIPAyqGlvYxA8kI6PISPVUAuOIO/X+hpQE4n2eryJnRAvFruzIQFfUB4flGCvmZ/QPmE7LxN5IRA2LeTiJD8h0BtA3egbqKMQJC/tKhP0FVAELHBwkkFckAPXru0oQd+QKjfha2ZcodALjvEP6zOjUAB28GIfQ9cQKWkh6FVlHdAIsSVs3f2fECCWDZz6JKFQAx2w7bFY4xAWOIBZdPIY0BeDrvvmBF5QGwE4nU94YtAsyPVd34MWUA=</data>
					</mzArrayBinary>
					<intenArrayBinary>
						<data precision="64" endian="little" length="40">AAAAAAAKo0AAAAAAAC6pQAAAAAAAXKBAzczMzMwYj0BmZmZmZhaJQAAAAAAAhIxAzczMzMy4hEDNzMzMzASDQAAAAAAAvqVAAAAAAAAYoUAAAAAAAMClQAAAAAAArJJAAAAAAACofECamZmZmRWFQGZmZmZmNohAZmZmZmYehECamZmZmSWCQAAAAAAA1JlAAAAAAABsmkAAAAAAAIyDQGZmZmZmzoxAZmZmZmYOe0BmZmZmZkqCQDMzMzMzp4NAAAAAAADcgkBmZmZmZiqLQAAAAAAAUJRAMzMzMzO3iEDNzMzMzDR6QM3MzMzMFH9AAAAAAABkiUAAAAAAAOiRQJqZmZmZ/YRAzczMzMwEeUBmZmZmZi58QAAAAAAAXIRAAAAAAAB0i0CamZmZmal4QM3MzMzMqIJAzczMzMz4iEA=</data>
					</intenArrayBinary>
				</spectrum>
				<spectrum id="18">
					<spectrumDesc>
						<spectrumSettings>
							<spectrumInstrument mzRangeStop="954.193674" mzRangeStart="86.255725" msLevel="2" />
						</spectrumSettings>
						<precursorList count="1">
							<precursor msLevel="1" spectrumRef="0">
								<ionSelection>
									<cvParam cvLabel="MS" accession="MS:1000041" name="ChargeState" value="1" />
									<cvParam cvLabel="MS" accession="MS:1000744" name="selected ion m/z" value="981.693063" />
								</ionSelection>
								<activation />
							</precursor>
						</precursorList>
						<comments>Identified</comments>
					</spectrumDesc>
					<mzArrayBinary>
						<data precision="64" endian="little" length="40">Gt6swfsRXkBDHyxjw+tqQPD8ogQ9p3NAMGKfAEqHeEBy+KQT6cyAQA+6hENvfYJAv+5056kDh0D8j0yHDoqLQK/NxkoMUY1A/dr66T/qZUAU61T5HmtnQK2h1F7EFnNA5UaRtcaYeUDl1TkG5Gl/QA71u7B1XIRA+bt31FibhkB4uB0a1s2IQMHmHDzzvYxAQfFjzF2QVUCWCb/UTyd0QMPy59sC6n1AmUhpNk9EgECH3XcMz+WEQMkiTbyD/odAizOGOYHCjUBuwygIHtBVQKZjzjN2BnJAz/V9OAgReUAB9tGpiweIQAnDgCXXL41Ah6QWSiYOXEBJY7SOqpV3QIhodAex9XtAxcpo5BOEh0AjSnuDL6SMQOvGuyNjDVlAJ9vAHSiGd0CVDWsqywJ+QK9A9KSM0Y1AtMwiFFvJY0A=</data>
					</mzArrayBinary>
					<intenArrayBinary>
						<data precision="64" endian="little" length="40">AAAAAACgn0AAAAAAAAyjQAAAAAAADJhAMzMzMzMriUDNzMzMzBSCQAAAAAAAJIdAZmZmZmZ2e0BmZmZmZh5/QAAAAAAAtJ5AAAAAAADEmEAAAAAAAFqgQDMzMzMzr4lAAAAAAABod0AzMzMzM8uAQJqZmZmZfYRAzczMzMxcd0AAAAAAAKB9QAAAAAAAJJNAAAAAAAAclEBmZmZmZm6EQJqZmZmZkXZAZmZmZmb+fkAzMzMzM2eBQJqZmZmZKXZAmpmZmZnpgkAAAAAAAKCRQDMzMzMzB4JAmpmZmZmBdkBmZmZmZsZ1QAAAAAAAhIJAmpmZmZnph0DNzMzMzER+QGZmZmZmHnNAZmZmZmaOdUAAAAAAAEiCQGZmZmZm7oRAZmZmZmYmfEBmZmZmZuZxQJqZmZmZyX5AMzMzMzPPhEA=</data>
					</intenArrayBinary>
				</spectrum>
				<spectrum id="19">
					<spectrumDesc>
						<spectrumSettings>
							<spectrumInstrument mzRangeStop="961.333329" mzRangeStart="72.170371" msLevel="2" />
						</spectrumSettings>
						<precursorList count="1">
							<precursor msLevel="1" spectrumRef="0">
								<ionSelection>
									<cvParam cvLabel="MS" accession="MS:1000041" name="ChargeState" value="1" />
									<cvParam cvLabel="MS" accession="MS:1000744" name="selected ion m/z" value="985.576515" />
								</ionSelection>
								<activation />
							</precursor>
						</precursorList>
						<comments>Identified</comments>
					</spectrumDesc>
					<mzArrayBinary>
						<data precision="64" endian="little" length="40">GtzWFh4GYUDiOsYVl+ZqQJ5A2ClW5HFAmDEFa9yWeUC1TlyOV8uAQLIN3IFaC4JAYHZPHtYjh0BpO6bu6r2IQFpIwOiSh41AZcVwdQBMWUA3je21oGZnQHDSNCjaQ3JAZvZ5jHIVfEA4gem0TkOAQFBR9Ss9xYRAyTzyBwMciEAEc/T43TSLQK/RcqCHKI1AL0/nitJlYkDT9xqC48huQCRFZFiFtHZAeJj2zb0kfUAAcy1aAHSAQLFqEOZ2C4RAsI7jh0rkhUAyjpHscciIQHgOZaiqCo5A9UvEW+cKUkBxj6UP3WZtQKJdhZRfdnxAs3ixMMREhkCbIOo+QDyKQOBoxw2/C1VADFweawaCcEDd09Udi3Z4QEc7bvgdmYZAaJHtfD+ViECy2CYVDSphQHh7EALy5WlAmKPH7w2Nh0A=</data>
					</mzArrayBinary>
					<intenArrayBinary>
						<data precision="64" endian="little" length="40">AAAAAADXsEAAAAAAAFikQAAAAAAAMbBAAAAAAAAKp0AAAAAAAESiQAAAAAAAeqhAAAAAAABuqEAzMzMzM/OIQAAAAAAAgIRAAAAAAACwlEAAAAAAANagQAAAAAAA0JhAAAAAAABEokAAAAAAAKiOQAAAAAAAkIRAAAAAAAA6oEAAAAAAAFiHQDMzMzMzG3xAAAAAAABMlEAzMzMzM0OJQAAAAAAAWJRAAAAAAACEiEAzMzMzM0uAQGZmZmZmfnpAAAAAAABEnkBmZmZmZkKHQM3MzMzMJHtAZmZmZmamgEBmZmZmZk6EQJqZmZmZrYRAmpmZmZkBiEBmZmZmZi6EQJqZmZmZoYBAzczMzMy8gUCamZmZmR2AQDMzMzMzU3xAmpmZmZnpfUDNzMzMzPR8QM3MzMzMfHtAzczMzMzMekA=</data>
					</intenArrayBinary>
				</spectrum>
				<spectrum id="20">
					<spectrumDesc>
						<spectrumSettings>
							<spectrumInstrument mzRangeStop="945.431338" mzRangeStart="72.176098" msLevel="2" />
						</spectrumSettings>
						<precursorList count="1">
							<precursor msLevel="1" spectrumRef="0">
								<ionSelection>
									<cvParam cvLabel="MS" accession="MS:1000041" name="ChargeState" value="1" />
									<cvParam cvLabel="MS" accession="MS:1000744" name="selected ion m/z" value="985.707935" />
								</ionSelection>
								<activation />
							</precursor>
						</precursorList>
						<comments>Identified</comments>
					</spectrumDesc>
					<mzArrayBinary>
						<data precision="64" endian="little" length="40">jdKlf8kFYUCsOqsF9uZqQDV+4ZUk5HFAsiyY+KOWeUAX8DLDxsuAQNP6WwLwCoJAghspWwQkh0CGyypsxjWLQBXmPc50cY1A843onnVMWUDP3EPC92ZnQMe9+Q0TRHJAjx1U4roVfECa0vpbAkSAQLd7uU/OCYRAkgThCogciEC2ErpLIkSKQC1cVmFzi41Ah2u1h71mYkCwjuOHSsluQPg0Jy+ytXZAC5dV2IwlfUCHbvYHCs+EQGTOM/Yl5IVAgCvZsXG+iECqgeZzbh2NQItx/iYUClVAFMstrYZpbUDYYyKlmXR8QJ268lleQoZAFy1A20rIiEAGuYswRQtSQJ7t0Rtug3BAHXdKB6tUekDfiy/ao02GQA1tADZg7YhAWTFcHYAoYUDl02NbBudpQEwW9x/ZdXhAs3ixMOSbhkA=</data>
					</mzArrayBinary>
					<intenArrayBinary>
						<data precision="64" endian="little" length="40">AAAAAACjs0AAAAAAAF6pQAAAAAAAxbRAAAAAAAAqqkAAAAAAAKSnQAAAAAAAAK5AAAAAAADGrUDNzMzMzOiNQAAAAAAAYINAAAAAAABYnEAAAAAAALSkQAAAAAAAQJ9AAAAAAAAGpUBmZmZmZhKPQJqZmZmZeYBAAAAAAADyoEAzMzMzMxuJQGZmZmZmloJAAAAAAACwlkAAAAAAAGCMQAAAAAAAHJtAmpmZmZkdjEAzMzMzM1uAQAAAAAAAlKBAAAAAAABQg0CamZmZmWWBQM3MzMzM3IdAzczMzMzAiUAAAAAAANSKQGZmZmZmgoVAzczMzMw8g0AzMzMzMzuEQAAAAAAAiIdAzczMzMx8g0AAAAAAAPiCQGZmZmZm+oBAmpmZmZnFg0BmZmZmZuKAQGZmZmZmWoJAAAAAAAA4gUA=</data>
					</intenArrayBinary>
				</spectrum>
				<spectrum id="21">
					<spectrumDesc>
						<spectrumSettings>
							<spectrumInstrument mzRangeStop="942.871579" mzRangeStart="70.132972" msLevel="2" />
						</spectrumSettings>
						<precursorList count="1">
							<precursor msLevel="1" spectrumRef="0">
								<ionSelection>
									<cvParam cvLabel="MS" accession="MS:1000041" name="ChargeState" value="1" />
									<cvParam cvLabel="MS" accession="MS:1000744" name="selected ion m/z" value="986.535985" />
								</ionSelection>
								<activation />
							</precursor>
						</precursorList>
						<comments>Identified</comments>
					</spectrumDesc>
					<mzArrayBinary>
						<data precision="64" endian="little" length="40">5Euo4PCKVUBg5jv4CedlQNriGp8JRHZAv0f99coVekCZuFUQYxOBQL1SliEOwoJAxHsOLMebh0DCUfLq3COIQAsnaf74do1AodrgRPSIWUCobcMoCGZsQBaInpQJBHNA963WictDd0CPUZ55OXN9QBEebRwR04FAZmmn5rILh0D4wfnUUcSKQPj+Bu3VBo1AaoZUUbzKVUDx8J4DS+doQKUxWkdVhHRAQBU3bnFVfUBLHeT1wLKCQJxR81XS0oZARWXDmgpDikCVnX5Ql02LQCjS/ZyCiFFAJc6KqImlbEBi2jf3V/NxQJAV/DYElnxA325JDng8g0DKayV0N+mFQBZPPdJA24lApItNKwU1i0AdHOxNDAxcQL+bbtkh6GpAvD5z1ueVe0C4c2Gkt6OLQBcSMLq8CllA98391aMFeUA=</data>
					</mzArrayBinary>
					<intenArrayBinary>
						<data precision="64" endian="little" length="40">AAAAAAAWx0AAAAAAAFHNQAAAAAAA1dFAAAAAAAB5uEAAAAAAANe5QAAAAAAA1bBAAAAAAICHwEAAAAAAAN7CQAAAAAAAdMhAAAAAAABbt0AAAAAAAPm/QAAAAAAAhKxAAAAAAABNsUAAAAAAAKKuQAAAAAAA0K5AAAAAAAB4m0AAAAAAAESiQAAAAAAA5J9AAAAAAABStUAAAAAAAAe1QAAAAAAATqlAAAAAAABLsUAAAAAAAE6gQAAAAAAAMJtAAAAAAAD0nEAAAAAAAGCeQAAAAAAA+7RAAAAAAAALskAAAAAAAPCoQAAAAAAAWKpAAAAAAAAskEAAAAAAAGiaQAAAAAAAkJpAAAAAAAD8lkAAAAAAANuyQAAAAAAAXKtAAAAAAABuqEAAAAAAAESUQAAAAAAAQqhAAAAAAACknEA=</data>
					</intenArrayBinary>
				</spectrum>
				<spectrum id="22">
					<spectrumDesc>
						<spectrumSettings>
							<spectrumInstrument mzRangeStop="942.91202" mzRangeStart="70.161684" msLevel="2" />
						</spectrumSettings>
						<precursorList count="1">
							<precursor msLevel="1" spectrumRef="0">
								<ionSelection>
									<cvParam cvLabel="MS" accession="MS:1000041" name="ChargeState" value="1" />
									<cvParam cvLabel="MS" accession="MS:1000744" name="selected ion m/z" value="986.546767" />
								</ionSelection>
								<activation />
							</precursor>
						</precursorList>
						<comments>Identified</comments>
					</spectrumDesc>
					<mzArrayBinary>
						<data precision="64" endian="little" length="40">wTv59NiLVUBBRdWv9OZlQOEmo8pwRHZAGO3xQjoWekBfJoqQWhOBQKQ1Bp1QwoJAkL3e/RGch0C7KeW10iOIQGJKJNFLd41AZXH/kemJWUB2pPrOr2ZsQFiOkIH8A3NAvK302mxWfUDT3AphNXR9QI2Y2edR04FAjBNf7agLh0CXUwJiksOKQPGdmPVCTotAxGD+CpnKVUAqrb8lgOZoQJmAXyOJ9HFAih2NQ71Dd0DNrRBWA7OCQBMNUvB00oZAA5MbRTbbiUD5ZpsbswWNQFUS2QdZilFAUvNV8jGmbEBeDybFR4R0QHrFU4/0lXxAUkfH1Qi8hEApstZQiuiFQAnBqnpZQ4pAqg1ORJ80i0CoyCHi5gtcQJsCmZ3F6GpATG9/LlqWe0AgmQ6d/hWMQMR6o1aYCllAa5+Ox4wGeUA=</data>
					</mzArrayBinary>
					<intenArrayBinary>
						<data precision="64" endian="little" length="40">AAAAAAACzEAAAAAAgCLSQAAAAAAATddAAAAAAAB9vUAAAAAAgHXAQAAAAAAAQ7RAAAAAAACQxUAAAAAAAMnIQAAAAAAA6s9AAAAAAABpvEAAAAAAgHXDQAAAAAAAHLJAAAAAAAAMt0AAAAAAAMixQAAAAAAAsbNAAAAAAADyoUAAAAAAAGSlQAAAAAAAMKZAAAAAAADquUAAAAAAAOO7QAAAAAAAZK9AAAAAAACitEAAAAAAADClQAAAAAAAJKFAAAAAAAAwoEAAAAAAAIShQAAAAAAAS7lAAAAAAADftUAAAAAAAMasQAAAAAAAd7FAAAAAAAAcmEAAAAAAAKScQAAAAAAArJ1AAAAAAACImkAAAAAAAIC3QAAAAAAAvLFAAAAAAAAmrkAAAAAAACCaQAAAAAAAaKxAAAAAAABcokA=</data>
					</intenArrayBinary>
				</spectrum>
				<spectrum id="23">
					<spectrumDesc>
						<spectrumSettings>
							<spectrumInstrument mzRangeStop="950.029421" mzRangeStart="40.984852" msLevel="2" />
						</spectrumSettings>
						<precursorList count="1">
							<precursor msLevel="1" spectrumRef="0">
								<ionSelection>
									<cvParam cvLabel="MS" accession="MS:1000041" name="ChargeState" value="1" />
									<cvParam cvLabel="MS" accession="MS:1000744" name="selected ion m/z" value="988.653112" />
								</ionSelection>
								<activation />
							</precursor>
						</precursorList>
						<comments>Identified</comments>
					</spectrumDesc>
					<mzArrayBinary>
						<data precision="64" endian="little" length="40">ibFMv0QHYUCgNqrTgeZjQDtREhKpJHBAoFIlyp41eEBHADeLVyOAQFVRvMr604JAVg+YhyzchkD6RnTP+g+IQGXequvwsIxAhsYTQTywjUBLHk/Lj0VgQKM9XkgHaWJA1SMNbitlc0CpaRfTTGV6QFuZ8Eu9l31AQzo8hFFKgkCR8SiV8DuFQCycpPlDBIhAV5boLBNUikAShCug8HWNQOq0boPajFlA9fOmIpXJbECvsUtUb7VyQBFRTN7A1XtA5iK+E5MygUDVXkTbsVuEQCcW+Ipus4hAiCr8Gf4ujUCKyRtg5stYQKZgjbPpRmVAFy1A2ypTckDue9Rf74V+QIYcW8+QS4ZAKJ6zBcT2iEBAhLhyNrqLQDmzXaEPfkRARZ+PMmLBc0BbXOMzmdB+QPI/+btXt4RAZk0s8JWScEA=</data>
					</mzArrayBinary>
					<intenArrayBinary>
						<data precision="64" endian="little" length="40">AAAAAAAgnkAAAAAAAPSSQAAAAAAA5JRAAAAAAAAolEAAAAAAAOqjQAAAAAAAMJZAAAAAAACgkkCamZmZmZGEQGZmZmZm7oNAmpmZmZkZgEAAAAAAALSRQAAAAAAAoIRAAAAAAAC0kUCamZmZmfl/QAAAAAAAtJlAZmZmZmYOdUAAAAAAAIiRQM3MzMzMaIRAZmZmZmY+fUBmZmZmZu53QDMzMzMzU31AMzMzMzPLg0AAAAAAAGBzQAAAAAAASHZAZmZmZmb2cUBmZmZmZvqJQJqZmZmZWYBAzczMzMy0e0CamZmZmWF1QGZmZmZmzoBAmpmZmZmBckAAAAAAANhxQM3MzMzM7HhAmpmZmZkxeECamZmZmTF2QGZmZmZmdnNAAAAAAABwa0AAAAAAAKBuQDMzMzMzc3dAZmZmZmZma0A=</data>
					</intenArrayBinary>
				</spectrum>
				<spectrum id="24">
					<spectrumDesc>
						<spectrumSettings>
							<spectrumInstrument mzRangeStop="951.300912" mzRangeStart="41.60851" msLevel="2" />
						</spectrumSettings>
						<precursorList count="1">
							<precursor msLevel="1" spectrumRef="0">
								<ionSelection>
									<cvParam cvLabel="MS" accession="MS:1000041" name="ChargeState" value="1" />
									<cvParam cvLabel="MS" accession="MS:1000744" name="selected ion m/z" value="988.680474" />
								</ionSelection>
								<activation />
							</precursor>
						</precursorList>
						<comments>Identified</comments>
					</spectrumDesc>
					<mzArrayBinary>
						<data precision="64" endian="little" length="40">C5xsA3cGYUD8NsR4TeZjQK32sBeKJHBAVkRN9Hk1eEDIRbWIiCOAQF1sWink04JAFhdH5WbchkBUjsnifgOIQBHhXwTtrYxAy/eMRGi6jUBpigCn90VgQHyA7suZyGxAtvKS/wllc0Dtt3aiJGZ6QF34wfmUl31AGQPrOL5GgkAYldQJiDuFQJa04huKDohAJ/im6dO8jEC0PXrDfYxZQLaEfNAzaGJALEXylcAycED5u3fUGIt+QL1xUpjX04NAgGPPnktbhEAFbXL4ZOqIQCSAm8UrG41A/aTap+PNREBpqbwdYUVlQKPqVzqfUnJAQInPnSDXe0Caz7nb1XSFQBl2GJMe/IhA2ubG9ERTikDvHqD7cspYQJ4j8l0KtHJA3pOHhdrWfkAbvRqg9LCIQAh2/BdIxHNATRWMSsp5gEA=</data>
					</mzArrayBinary>
					<intenArrayBinary>
						<data precision="64" endian="little" length="40">AAAAAABonkAAAAAAANCVQAAAAAAAlJRAAAAAAAColEAAAAAAAEamQAAAAAAAdJdAAAAAAADkl0DNzMzMzIyAQM3MzMzMMIVAAAAAAABYfUAAAAAAAKiSQM3MzMzMYIVAAAAAAADUkkDNzMzMzHiDQAAAAAAAHJ5AAAAAAAAQfUAAAAAAAMSSQGZmZmZmbn1AmpmZmZllgEBmZmZmZs6BQDMzMzMzf4RAzczMzMwYiEAAAAAAAAh9QJqZmZmZ0XtAAAAAAABYkEBmZmZmZj59QAAAAAAA2HxAMzMzMzOTeEBmZmZmZrqCQJqZmZmZ0XNAZmZmZmZeekDNzMzMzBx8QDMzMzMzk3xAAAAAAAAgekBmZmZmZj54QGZmZmZmVnNAzczMzMzcdUBmZmZmZkZ8QJqZmZmZoXFAAAAAAADgbkA=</data>
					</intenArrayBinary>
				</spectrum>
				<spectrum id="25">
					<spectrumDesc>
						<spectrumSettings>
							<spectrumInstrument mzRangeStop="972.795656" mzRangeStart="86.254268" msLevel="2" />
						</spectrumSettings>
						<precursorList count="1">
							<precursor msLevel="1" spectrumRef="0">
								<ionSelection>
									<cvParam cvLabel="MS" accession="MS:1000041" name="ChargeState" value="1" />
									<cvParam cvLabel="MS" accession="MS:1000744" name="selected ion m/z" value="1002.714732" />
								</ionSelection>
								<activation />
							</precursor>
						</precursorList>
						<comments>Identified</comments>
					</spectrumDesc>
					<mzArrayBinary>
						<data precision="64" endian="little" length="40">RkWcTjLoY0CgppatdahsQKWkh6FV5nNAmj+mtemnfEAttHOaBUp/QCXmWUkLXIVAf0+sU4WthkCdvTPaqqOJQFRXPstTzotA1hpK7UWQVUAr24e8JQVxQIbGE0FcFXJAKJmc2ln2eUDEz38PXvuAQGU5CaUPbYVA4STNH9M1h0ALRbqfk0WLQBZPPdIA8I1AasL2k7HqZUBCB13C4cVwQBsv3SSGhHVA7nw/NR44eECZRpOLEZKAQGrAIOlz5IRAj8ahfndWhkDZImk3GuyIQO6W5IBdZo5AgQhx5exHYEAiT5KumQtuQE2fHXDduH1AY/Aw7TuEgEDrrBbY4xOEQLq9pDFaio1AoG0164xnY0AlehnFsph7QJP/yd99v4NAsJEkCLcSjkCkxoSYS9BVQKJfWz/9DlxA1NSytb4OXkA=</data>
					</mzArrayBinary>
					<intenArrayBinary>
						<data precision="64" endian="little" length="40">AAAAAAC/tUAAAAAAACakQAAAAAAAgqZAAAAAAABUpEAAAAAAAGSZQAAAAAAAYJxAAAAAAAA0mUAAAAAAAOyZQAAAAAAAFJFAAAAAAAAsr0AAAAAAAACdQAAAAAAA7JVAAAAAAACaoUAAAAAAANSRQAAAAAAAHJZAAAAAAABkl0BmZmZmZj6OQAAAAAAAsI9AAAAAAAC+rkAAAAAAABCcQAAAAAAAqJJAAAAAAABUmkAzMzMzM8+MQAAAAAAAHJNAZmZmZmYOhECamZmZmTGCQJqZmZmZ/YtAAAAAAABSp0AAAAAAAECYQAAAAAAAPJVAmpmZmZlBjEAAAAAAALyRQDMzMzMzG4ZAAAAAAAB6pUAAAAAAABSTQM3MzMzMgIdAZmZmZmYyg0AAAAAAAGKlQAAAAAAAzKBAAAAAAACyoEA=</data>
					</intenArrayBinary>
				</spectrum>
				<spectrum id="26">
					<spectrumDesc>
						<spectrumSettings>
							<spectrumInstrument mzRangeStop="987.630143" mzRangeStart="36.382592" msLevel="2" />
						</spectrumSettings>
						<precursorList count="1">
							<precursor msLevel="1" spectrumRef="0">
								<ionSelection>
									<cvParam cvLabel="MS" accession="MS:1000041" name="ChargeState" value="1" />
									<cvParam cvLabel="MS" accession="MS:1000744" name="selected ion m/z" value="1014.609966" />
								</ionSelection>
								<activation />
							</precursor>
						</precursorList>
						<comments>Identified</comments>
					</spectrumDesc>
					<mzArrayBinary>
						<data precision="64" endian="little" length="40">sRTJVwIIYUC05PG0fGhiQFJJnYAmKm9AOlyrPWyHeEC+FYkJ6vd8QJ5CrtTTRIFANScvMmEghEAjgnFwSZ6HQCBfQgVHNIxATgzJyeS4jUA8vOfAcpJVQCridJKt8WVA8lt0spRGcEDedqG5jld4QOHtQQhI9n1A4c6FkZ58g0B4COOnkROEQAEydOzAFYdAqIsUyoJijkAK20/G+DBCQMaJr3YULmlAjxfS4eFzcUDLZDiej+V1QEXWGkqtyntA2J/E546Sg0D0xHO2ABeGQPvNxHSByYlA/BnerGEIjkB40Oy6t35CQF653jbTVXJACTNt/6q0gkC7gJcZVvOEQJNwIY8Ag4lAbcZpiArdjkD8NVmjHtxVQJj2zf3VVHFAtyizQWaDgkA2BMdl/FeJQLTMIhS7wIJA/3Vu2uwsgkA=</data>
					</mzArrayBinary>
					<intenArrayBinary>
						<data precision="64" endian="little" length="40">AAAAAADElkBmZmZmZpZ+QAAAAAAAyHZAMzMzMzP7ikAAAAAAAPyQQJqZmZmZMYZAAAAAAAAAgUDNzMzMzGyJQAAAAAAAQH5AAAAAAAD0kUDNzMzMzKSKQGZmZmZmdnhAMzMzMzNLdECamZmZmY2CQDMzMzMzC3hAAAAAAABQhEAAAAAAACh6QDMzMzMzk4NAmpmZmZkJhUCamZmZmZF1QAAAAAAAgHJAzczMzMwsckBmZmZmZv6AQDMzMzMzY3JAmpmZmZkdgkAAAAAAADh5QGZmZmZm4oFAAAAAAAAYfUAzMzMzM+NzQAAAAAAAgHBAZmZmZmZOgEAAAAAAAAB4QAAAAAAAqHpAmpmZmZk5ekAAAAAAAKBwQAAAAAAAaHBAAAAAAAD4e0BmZmZmZhZ4QGZmZmZmFnhAAAAAAABIckA=</data>
					</intenArrayBinary>
				</spectrum>
				<spectrum id="27">
					<spectrumDesc>
						<spectrumSettings>
							<spectrumInstrument mzRangeStop="989.658026" mzRangeStart="36.427269" msLevel="2" />
						</spectrumSettings>
						<precursorList count="1">
							<precursor msLevel="1" spectrumRef="0">
								<ionSelection>
									<cvParam cvLabel="MS" accession="MS:1000041" name="ChargeState" value="1" />
									<cvParam cvLabel="MS" accession="MS:1000744" name="selected ion m/z" value="1014.662955" />
								</ionSelection>
								<activation />
							</precursor>
						</precursorList>
						<comments>Identified</comments>
					</spectrumDesc>
					<mzArrayBinary>
						<data precision="64" endian="little" length="40">g2kYPqIHYUBm2CjrN2ZiQKs+V1uxKW9AuOS4UzqFeEAyPPazGPd8QPYpx2TRQ4FAvd9ox60ehEAlPQytbp2HQAjMQ6ZcL4xAfuGVJK+4jUD0jH3JxpFVQEDAWrXrMWlA9ODurF1EcEApXmVtU1Z4QMsuGFxz9X1AvqCFBIx7g0C4W5IDlvaEQA2NJ4JYyolAevtz0dBgjkBMN4lBYItCQNlAutg05nVANDDysuaOfUAAVHHjlpODQFYo0v0cIIZA1qvI6EAUh0BXryKjQ+2OQB3MJsCwNkJAAHLChNFXd0DMDBtl3YWCQKMiTieZkIlAhLpIoSzWVUBy4UBIVjN3QEYkCi3LtIJACcTr+iWDiUCzeRwG8xhcQMjO29gseXVAWycux8u+gkDSViWR/XOJQGkB2laz/4BAPgYrTlW3h0A=</data>
					</mzArrayBinary>
					<intenArrayBinary>
						<data precision="64" endian="little" length="40">mpmZmZl9i0AzMzMzMyN1QM3MzMzMjG9AAAAAAABgf0CamZmZmSmCQJqZmZmZGX9AzczMzMxEeEBmZmZmZtKCQDMzMzMza3ZAmpmZmZkVhEBmZmZmZpaBQGZmZmZmNmhAMzMzMzOzakBmZmZmZv52QJqZmZmZ+W1AzczMzMw0e0BmZmZmZsZ2QM3MzMzMoIBAZmZmZma+dkCamZmZmclwQAAAAAAAoHFAAAAAAABAZUAzMzMzM3N2QJqZmZmZUXJAmpmZmZnhd0BmZmZmZpZuQAAAAAAAAHBAmpmZmZnJakDNzMzMzNx1QM3MzMzMLHdAzczMzMxsaECamZmZmZlpQJqZmZmZSXNAZmZmZmaGdkAAAAAAAMBmQJqZmZmZaWdAzczMzMz8b0AzMzMzM6NvQDMzMzMzk2dAMzMzMzNjb0A=</data>
					</intenArrayBinary>
				</spectrum>
				<spectrum id="28">
					<spectrumDesc>
						<spectrumSettings>
							<spectrumInstrument mzRangeStop="992.684976" mzRangeStart="86.198321" msLevel="2" />
						</spectrumSettings>
						<precursorList count="1">
							<precursor msLevel="1" spectrumRef="0">
								<ionSelection>
									<cvParam cvLabel="MS" accession="MS:1000041" name="ChargeState" value="1" />
									<cvParam cvLabel="MS" accession="MS:1000744" name="selected ion m/z" value="1015.726981" />
								</ionSelection>
								<activation />
							</precursor>
						</precursorList>
						<comments>Identified</comments>
					</spectrumDesc>
					<mzArrayBinary>
						<data precision="64" endian="little" length="40">C0eQSrGMVUCTqu0meGZnQFLzVfKxk3RAp3nHKXp1fUCFRNrGP0OCQFTE6SQbe4RA+WabGzOnh0CXN4drdcmJQD5ZMVx9nI1AXHSy1HoFj0CmSL4SSFBbQLhX5q065WpAR1Sobi6WdkA2r+qsFgV5QLu4jQYwDIFAoYFYNlNEg0DuXBjpZRSHQAfPhCbpDIlAeT2YFP9pjkCO6J51DWZiQP+VlSYlSGdA7byNzc5Ed0BS81Xy8QZ7QAAfvHapZoBAgJ9x4UAahEDZBYNr7maIQA+5GW7AnIpAS8tIvafIVUC4zVSIBxNwQA/yejDpJndANUWA0ztRfkDvxRft8WOBQOSECaOZbYNAea2E7hJ8hUDOcAM+v4aJQGg+527XqVtAmx2pvnNEcEBzuFZ7mGR8QEMglzgSN4tAObcJ98rBY0A=</data>
					</mzArrayBinary>
					<intenArrayBinary>
						<data precision="64" endian="little" length="40">AAAAAACCokAAAAAAAAymQAAAAAAAOq1AAAAAAIByw0AAAAAAAGivQAAAAAAAyKRAAAAAAAAQo0AAAAAAAAatQAAAAAAApJZAAAAAAABsn0AAAAAAACidQAAAAAAA4JtAAAAAAAB2oEAAAAAAAIC2QAAAAAAA3KZAAAAAAAAUnUAAAAAAAM6gQAAAAAAAkI9AAAAAAABMkkAAAAAAANCRQAAAAAAA5JBAzczMzMzchUAAAAAAABWzQAAAAAAAwJNAZmZmZmbGhUAAAAAAABSbQAAAAAAAgIpAZmZmZmaKi0DNzMzMzBSPQDMzMzMz04JAAAAAAABkkEAzMzMzM+uJQDMzMzMzr4RAAAAAAABYk0AzMzMzMzuKQDMzMzMzZ4NAMzMzMzPPhkAAAAAAAECOQDMzMzMzC4lAZmZmZmb2gkA=</data>
					</intenArrayBinary>
				</spectrum>
				<spectrum id="29">
					<spectrumDesc>
						<spectrumSettings>
							<spectrumInstrument mzRangeStop="1016.703529" mzRangeStart="86.229593" msLevel="2" />
						</spectrumSettings>
						<precursorList count="1">
							<precursor msLevel="1" spectrumRef="0">
								<ionSelection>
									<cvParam cvLabel="MS" accession="MS:1000041" name="ChargeState" value="1" />
									<cvParam cvLabel="MS" accession="MS:1000744" name="selected ion m/z" value="1045.585376" />
								</ionSelection>
								<activation />
							</precursor>
						</precursorList>
						<comments>Identified</comments>
					</spectrumDesc>
					<mzArrayBinary>
						<data precision="64" endian="little" length="40">dytLdJbnZUADz72HS2dwQCpyiLg5hXdA8L4qFyrkekBsk4rG2pd+QJPfopOlm4RAt+7mqc60h0DZJhWNNb2KQOiiIeMxTY1AelT839FQj0D+mNamsY5VQN/98V515HBAeo8zTZhzdkA7yOvBZIR9QBx6i4f3aoFA6X+5Fi3NhEDRP8HFaiyHQPzCK0n+bIpAumqeI5JwjkBN9s/ToMWPQL4z2qokzVVAgnSxaaUmaUBaYmU0ssNzQNjyyvU2iHxAQKIJFNECgUB2FygpsMCCQL+ByY0C9YVAO3KkM5BiiUDV6qurAtWOQAltOZfiJ2dAD52ed2OkbEBu2ozTUGx3QO9wOzQs3IBAITzaOCJghkDh8IKItHGJQEdVE0TdBY9A22/tREkPXEDqlh3inzlxQDjb3JgeKGVAuYrFb4oaYEA=</data>
					</mzArrayBinary>
					<intenArrayBinary>
						<data precision="64" endian="little" length="40">AAAAAACupEAAAAAAAKihQAAAAAAAJJVAAAAAAAAwiUAAAAAAALibQGZmZmZmAohAAAAAAABQmEDNzMzMzJCLQAAAAAAAsJpAAAAAAAAIm0AAAAAAAJidQAAAAAAAYqFAAAAAAACEkkBmZmZmZnqCQDMzMzMzp4pAAAAAAADYgUAAAAAAAMSSQGZmZmZm8opAzczMzMx8jEAAAAAAABiRQAAAAAAAnJNAMzMzMzOHjkAAAAAAAFSQQDMzMzMzv4FAAAAAAAAIiEDNzMzMzPiAQAAAAAAAsJBAMzMzMzNPgkDNzMzMzNCNQAAAAAAAPJNAZmZmZmaqikCamZmZmQWNQM3MzMzMxIVAMzMzMzMHhEAzMzMzMy+CQAAAAAAABIpAAAAAAADckkBmZmZmZlKIQAAAAAAAmJBAZmZmZmaOjEA=</data>
					</intenArrayBinary>
				</spectrum>
				<spectrum id="30">
					<spectrumDesc>
						<spectrumSettings>
							<spectrumInstrument mzRangeStop="1016.862941" mzRangeStart="86.248207" msLevel="2" />
						</spectrumSettings>
						<precursorList count="1">
							<precursor msLevel="1" spectrumRef="0">
								<ionSelection>
									<cvParam cvLabel="MS" accession="MS:1000041" name="ChargeState" value="1" />
									<cvParam cvLabel="MS" accession="MS:1000744" name="selected ion m/z" value="1045.742463" />
								</ionSelection>
								<activation />
							</precursor>
						</precursorList>
						<comments>Identified</comments>
					</spectrumDesc>
					<mzArrayBinary>
						<data precision="64" endian="little" length="40">c77Ye3HqZUBeSIeHMOZwQKxUUFH1dnZASQ9Dq9PlekBUqG4ufpd+QEDbata5y4RAzcth9z22h0D3PlWFJrSKQBwHXi3XUo9A2eicn+KPVUBevYqMzmdwQMalKm2xxHNABqBRulRtgUCVuI5xRY+DQJOKxtqf+IVAM93rpF5JikAFa5xN58aPQGA6rdugEFxAoGzKFV6Mb0A89x4uuYd3QFcFajF4A4FAO+P74vIZhEDCilOthSyHQGDq502FaIlAbXTOTxHyjkCfyf55millQOF+wAMDyG9A8piBytjogEBoP1JExteCQFSp2QOti4VArWneccr5ikCLcJNRZchjQJlnJa34ymxA/8pKk9LcgEA4MSQn03SKQL6fGi9dJ2dALo7KTbRAgkCyg0pcR+SJQB0FiIIZylVAHsTOFDoPWUA=</data>
					</mzArrayBinary>
					<intenArrayBinary>
						<data precision="64" endian="little" length="40">AAAAAABQjkBmZmZmZkaMQJqZmZmZQXpAAAAAAADocEAAAAAAABh+QAAAAAAA0IFAMzMzMzN3g0CamZmZmQmIQM3MzMzMSIpAmpmZmZk5iECamZmZmT2FQJqZmZmZ+XZAmpmZmZlBdUBmZmZmZuKAQM3MzMzM/IJAAAAAAADshEDNzMzMzIyBQGZmZmZmToFAmpmZmZnZdUDNzMzMzBxyQAAAAAAAMHJAMzMzMzMzdkCamZmZmS2CQAAAAAAAsHtAZmZmZmbudkBmZmZmZnZ+QM3MzMzMjHRAzczMzMxkcEAzMzMzM4NtQDMzMzMzm3lAZmZmZmY2e0BmZmZmZiZ9QAAAAAAAOHJAZmZmZmZecEDNzMzMzJx4QJqZmZmZIX1AzczMzMzMbkBmZmZmZlZ4QDMzMzMzG31AmpmZmZl5ekA=</data>
					</intenArrayBinary>
				</spectrum>
				<spectrum id="31">
					<spectrumDesc>
						<spectrumSettings>
							<spectrumInstrument mzRangeStop="1012.07337" mzRangeStart="86.138625" msLevel="2" />
						</spectrumSettings>
						<precursorList count="1">
							<precursor msLevel="1" spectrumRef="0">
								<ionSelection>
									<cvParam cvLabel="MS" accession="MS:1000041" name="ChargeState" value="1" />
									<cvParam cvLabel="MS" accession="MS:1000744" name="selected ion m/z" value="1055.460253" />
								</ionSelection>
								<activation />
							</precursor>
						</precursorList>
						<comments>Identified</comments>
					</spectrumDesc>
					<mzArrayBinary>
						<data precision="64" endian="little" length="40">8+fbgqUGXkCaeXJNQWJwQEPiHksf1HRAyt3n+Cj0fECOOjquZgKCQAYRqWm3ioJAt7OvPEiYhkC5qBYRpSyLQERq2sVU541AD7QCQ5agj0AdWmQ734hVQPOspBXfY2dAeoocIu7CdkBxPQrXowR+QNWT+UffIoFASL99HZiCg0ACnN7Fu7qFQHxhMlUQ04hA0m2JXBBsjEBn0xHAzVBeQET3rGv0UXFAWMoyxPHCc0CjzAaZJNV9QEP+mUHcOoRAMh8Q6OwMhkCmuKrsO66KQL/Uz5sKZGJA8ExoklhjbUB5WKg1zWN4QJ7PgHozMoVAHyxjQ5dFikCTAaCKG4dZQMR3YtYL5WlAuReYFcoze0C5isVvqkqFQAHChxJt24pAIQN5dnnkY0DqPCr+72NuQFa45SPJ8opAe8GnOTlSiUA=</data>
					</mzArrayBinary>
					<intenArrayBinary>
						<data precision="64" endian="little" length="40">AAAAAACY0kAAAAAAAMOxQAAAAACACMBAAAAAAABn0UAAAAAAAKrEQAAAAAAAkMVAAAAAAAADvEAAAAAAANGxQAAAAAAAu7RAzczMzMywiUAAAAAAAACmQAAAAAAAarBAAAAAAACPuUAAAAAAgOzQQAAAAAAAR7NAAAAAAACEqkAAAAAAAOisQAAAAAAAoJ1AAAAAAAB8k0AAAAAAAOSkQAAAAAAADq5AAAAAAACzsEAAAAAAAFq1QAAAAAAAFqBAAAAAAABIl0AAAAAAAGiPQAAAAAAAaqFAAAAAAADKqEAAAAAAAKCuQAAAAAAAUJVAMzMzMzNHjUAAAAAAAI6gQAAAAAAAjqhAAAAAAAC2pEAzMzMzMzePQDMzMzMzN4xAAAAAAADEmUAAAAAAAJiWQM3MzMzM8IhAZmZmZmaOh0A=</data>
					</intenArrayBinary>
				</spectrum>
				<spectrum id="32">
					<spectrumDesc>
						<spectrumSettings>
							<spectrumInstrument mzRangeStop="1014.208095" mzRangeStart="86.170172" msLevel="2" />
						</spectrumSettings>
						<precursorList count="1">
							<precursor msLevel="1" spectrumRef="0">
								<ionSelection>
									<cvParam cvLabel="MS" accession="MS:1000041" name="ChargeState" value="1" />
									<cvParam cvLabel="MS" accession="MS:1000744" name="selected ion m/z" value="1055.552257" />
								</ionSelection>
								<activation />
							</precursor>
						</precursorList>
						<comments>Identified</comments>
					</spectrumDesc>
					<mzArrayBinary>
						<data precision="64" endian="little" length="40">KNcUyOwIXkCQ+YBAp2JwQK4upwQE1XRAaB8r+C0FfkCaCvFI/AKCQKVpUDRPi4JAvM/x0UKZhkDCwHPvAS2LQIxIFFq2541AsBu2Laqxj0B5rBkZ5IpVQGgFhqzuZWdADTUKSWbDdkCRYKqZNfV8QA9FgT5xI4FAyT7IsoCDg0Dbw14oYLuFQAot6/4R04hAoKTAAlhrjEDo3VhQ2J+PQLIOR1fpUV5Afentz8VScUBoBBvXP8RzQAZlGk2u1X1Aq10T0no7hECqKck6vAmGQKSOjqsR1YpAjiCVYuc9jkBlGHeD6GViQI81I4PcZG1AUUtzK8RkeEDZsRGIVzWFQJWZ0vp7eolAO4kI/yKIWUDMttPWCOVpQObLC7BPNXtASb2nchpJhUDjiLX4VJ2KQIih1ckZ5WNAVkRN9HllbkA=</data>
					</mzArrayBinary>
					<intenArrayBinary>
						<data precision="64" endian="little" length="40">AAAAAAAV00AAAAAAANKxQAAAAAAA0r9AAAAAAAAw0UAAAAAAAPrEQAAAAAAA/8RAAAAAAABhvUAAAAAAAGqxQAAAAAAAXbVAAAAAAAAQiUAAAAAAACSlQAAAAAAATrBAAAAAAAASuUAAAAAAgLrQQAAAAAAAALRAAAAAAAAYqkAAAAAAAOaqQAAAAAAACJlAAAAAAAB0lkBmZmZmZnqIQAAAAAAAhKRAAAAAAACErUAAAAAAAGewQAAAAAAAl7VAAAAAAABgoEAAAAAAAGCXQDMzMzMze4xAZmZmZmaihUAAAAAAAHSiQAAAAAAALqhAAAAAAAD6rEAAAAAAANySQAAAAAAAzIZAAAAAAABEokAAAAAAAM6nQAAAAAAA1qRAAAAAAAAYkkDNzMzMzGSFQAAAAAAAQJ1AAAAAAADolkA=</data>
					</intenArrayBinary>
				</spectrum>
				<spectrum id="33">
					<spectrumDesc>
						<spectrumSettings>
							<spectrumInstrument mzRangeStop="1034.736954" mzRangeStart="84.234679" msLevel="2" />
						</spectrumSettings>
						<precursorList count="1">
							<precursor msLevel="1" spectrumRef="0">
								<ionSelection>
									<cvParam cvLabel="MS" accession="MS:1000041" name="ChargeState" value="1" />
									<cvParam cvLabel="MS" accession="MS:1000744" name="selected ion m/z" value="1058.780778" />
								</ionSelection>
								<activation />
							</precursor>
						</precursorList>
						<comments>Identified</comments>
					</spectrumDesc>
					<mzArrayBinary>
						<data precision="64" endian="little" length="40">jGoRUUwpYECIodXJGWxsQHIUIApmZ3RAfNY1Ws7HfUCHhsWoS5SAQCnni7335IJA3gIJil/thkD7WMFv4wyJQOfEHtqnZo5AoMIRpPIqkECho1Ut6ZBVQD0MrU7O7GhAJcy0/av0cUC2D3nL1bd8QIhJuJBnXYJAIgA49ixkhkAtr1xvO6qKQHak+s4vJYxAj+BGyhYdj0AfSrTkceplQPsHkQw5C25A14S0xuCmdkA09E9wMad9QIZzDTM0lIRAX5Z2ao5Wi0APuoRDj4+NQGDq501lR49AOzQsRl0SXEDHR4szBiVwQHi5iO/EVXZAtYmT+10We0CoV8oyREWFQIXNABekBopAtoMR+wQPVUCg3/dvXiprQOi8xi5ReHxAuOnPfoR/iUAGKuPfZ81VQGFREacTC21AhxkaT8SkiEA=</data>
					</mzArrayBinary>
					<intenArrayBinary>
						<data precision="64" endian="little" length="40">AAAAAID+wEAAAAAAAHi+QAAAAAAApqVAAAAAAAAevEBmZmZmZhKLQAAAAACADcBAAAAAAABskEAAAAAAAOSSQM3MzMzMvI1AAAAAAAAIl0AAAAAAAJ60QAAAAAAABLBAAAAAAAAUnkAAAAAAAHWzQAAAAAAAgKJAmpmZmZlpjUAAAAAAAPCRQAAAAAAAVI1AAAAAAAAEj0AAAAAAAJarQAAAAAAApqxAAAAAAABwmUAAAAAAAAaoQAAAAAAAiJRAAAAAAACcikAAAAAAAMCIQDMzMzMz14pAAAAAAABio0AAAAAAAHyoQAAAAAAAqJRAAAAAAACgn0AAAAAAAJiPQJqZmZmZLYlAAAAAAAAcokAAAAAAAICeQM3MzMzMBIxAzczMzMwsiUAAAAAAAMCfQAAAAAAA1JZAAAAAAACYh0A=</data>
					</intenArrayBinary>
				</spectrum>
				<spectrum id="34">
					<spectrumDesc>
						<spectrumSettings>
							<spectrumInstrument mzRangeStop="1034.244155" mzRangeStart="84.261409" msLevel="2" />
						</spectrumSettings>
						<precursorList count="1">
							<precursor msLevel="1" spectrumRef="0">
								<ionSelection>
									<cvParam cvLabel="MS" accession="MS:1000041" name="ChargeState" value="1" />
									<cvParam cvLabel="MS" accession="MS:1000744" name="selected ion m/z" value="1058.812292" />
								</ionSelection>
								<activation />
							</precursor>
						</precursorList>
						<comments>Identified</comments>
					</spectrumDesc>
					<mzArrayBinary>
						<data precision="64" endian="little" length="40">Ho1D/a4pYECb54h8l2xsQC/E6o+wZ3RAzqlkACjIfUC7nX3lwZSAQPPjLy0q5YJAIQVPIZfthkCuZMdG4KuKQEbtfhXgJoxA8KMa9vsfj0B1O/vKg5BVQF4wuOaO7GhAajANw4f0cUAP7s7aLbh8QKUyxRwEXYJARbx1/q1lhkCvQzUluVWLQEp7gy+MkI1An7DEA/ookEAJh97i4eplQDzZzYx+DG5Arir7rgipdkAnEeFfBKd9QFwFMdBVlYRA4lzDDC0GikCOk8K8p2eOQPLPDOKDRo9AP3RBfcsQXEC0dAXbSCVwQFvQe2OIVnZAP8dHi7MWe0B4QURqGkaFQHpyTYHMDYlAU3jQ7LoQVUBok8MnHSprQGWLpN2oeHxAYRkbuvmjiEAWNC2xMtBVQOlJmdTQCm1ANUOqKF5+iUA=</data>
					</mzArrayBinary>
					<intenArrayBinary>
						<data precision="64" endian="little" length="40">AAAAAACcw0AAAAAAgL7BQAAAAAAApqhAAAAAAADWwEAAAAAAANCPQAAAAACAR8JAAAAAAABMk0AAAAAAABqjQAAAAAAAwJFAAAAAAABwmkAAAAAAACq3QAAAAAAAGLFAAAAAAAB+oEAAAAAAAJ61QAAAAAAAMKZAAAAAAAB4kUAAAAAAADyTQGZmZmZm9o5AzczMzMz0jUAAAAAAAPSvQAAAAAAAw7BAAAAAAADInUAAAAAAAPCqQAAAAAAABJhAAAAAAAB8kkAAAAAAANSOQM3MzMzMwItAAAAAAAA2p0AAAAAAAKSsQAAAAAAAQJdAAAAAAAACoUAAAAAAADCSQAAAAAAAUJJAAAAAAAASpkAAAAAAAByiQAAAAAAAyI9AZmZmZmYijEAAAAAAACiiQAAAAAAAvJpAZmZmZmYaiUA=</data>
					</intenArrayBinary>
				</spectrum>
				<spectrum id="35">
					<spectrumDesc>
						<spectrumSettings>
							<spectrumInstrument mzRangeStop="1041.602115" mzRangeStart="27.172604" msLevel="2" />
						</spectrumSettings>
						<precursorList count="1">
							<precursor msLevel="1" spectrumRef="0">
								<ionSelection>
									<cvParam cvLabel="MS" accession="MS:1000041" name="ChargeState" value="1" />
									<cvParam cvLabel="MS" accession="MS:1000744" name="selected ion m/z" value="1067.755066" />
								</ionSelection>
								<activation />
							</precursor>
						</precursorList>
						<comments>Identified</comments>
					</spectrumDesc>
					<mzArrayBinary>
						<data precision="64" endian="little" length="40">tfl/1ZGOW0AJbTmXYuhlQO5e7pPjxHJAEHS0qiVGdkCbPdAKjJZ7QIApAweUxIFAHHkgsiiAhUAeG4F4fWeIQD26ERb1Z4tAZOjYQXUAkEC5pdWQaEaQQE8kmGpmjFVAjINLx5zqa0Cy8WCLXadsQAwfEVPiSHhA/Wt55XpIf0Aq4Qm9XuWAQOZ2L/cpTYVAKh2s/3ODh0DBkUCDLbeKQJOOcjCbV41ApiiXxi8sO0CYbaetESdrQOwvuyePa29AggLv5BM6eEDq6SPwx16BQGKHMelvzoRAatyb35B2h0BPWyOC8fiKQKNZ2T7k5TtAbw9CQL7saEDMft3pTuRzQFmnyveMZYNAXDl7Z7RuhEDM8QpE7zeMQI47pYM193BAgBE0ZlI8gkABipEl09yDQBLaci4lf4xA5xw8EzoHikA=</data>
					</mzArrayBinary>
					<intenArrayBinary>
						<data precision="64" endian="little" length="40">AAAAAACUrEAAAAAAAPyRQAAAAAAASIdAAAAAAACQfkCamZmZmfWEQAAAAAAA6JpAAAAAAACwmEAzMzMzM8uGQAAAAAAAErhAAAAAAADgkkAAAAAAAJCPQM3MzMzM9IpAAAAAAACggkDNzMzMzOyGQGZmZmZmPn1AMzMzMzNze0AAAAAAAJiPQAAAAAAAgJNAZmZmZmYeg0AAAAAAAFCZQJqZmZmZuYNAzczMzMxUfUAzMzMzM0N6QM3MzMzM6IVAmpmZmZlxe0AAAAAAABSDQAAAAAAAIIxAZmZmZma+f0AAAAAAADyWQM3MzMzMDH1AMzMzMzMTeUAAAAAAAMiBQM3MzMzMuIBAZmZmZmZuf0AzMzMzM3OLQJqZmZmZ+XZAzczMzMyYgEAAAAAAAEh3QM3MzMzMYIdAMzMzMzNPhUA=</data>
					</intenArrayBinary>
				</spectrum>
				<spectrum id="36">
					<spectrumDesc>
						<spectrumSettings>
							<spectrumInstrument mzRangeStop="1024.987408" mzRangeStart="86.296852" msLevel="2" />
						</spectrumSettings>
						<precursorList count="1">
							<precursor msLevel="1" spectrumRef="0">
								<ionSelection>
									<cvParam cvLabel="MS" accession="MS:1000041" name="ChargeState" value="1" />
									<cvParam cvLabel="MS" accession="MS:1000744" name="selected ion m/z" value="1067.821377" />
								</ionSelection>
								<activation />
							</precursor>
						</precursorList>
						<comments>Identified</comments>
					</spectrumDesc>
					<mzArrayBinary>
						<data precision="64" endian="little" length="40">Z7eWyfDrZUCnPLoRlqpsQCyC/62kl3NAr5Y7M0E5fUBlVu9wu+yAQK+196mKjYNAJLiRsiWChUDXv+szx2iLQGLAkqtYgIxAPC8VG/MDkEBfX+tSI1BZQCLElbO3E3FAXwt6b8wnd0CgFoOHaUl+QH2wjA0dZYBAEhQ/xrwVhECQ2O4eADWGQHva4a9JI4tAUOJzJ5jWjUA+Xd2x+JSPQCTwh5//klVACmR2Fv0VeEDx12SNuph7QGA97lsNpIJANh5ssVufh0AUs14MpU6JQGXequswKI9AuAa2SrARXEA9R+S7FId1QIRkARN4J35A6x1uh+ZChUCJtI0/sb6KQA9CQL4EamNA9FDbhpF4dEAOSphp+waKQNhGPNnN0lVAbECEuLLEc0DNV8nHjqyIQHxjCACO0l9AowbTMPwqZ0A=</data>
					</mzArrayBinary>
					<intenArrayBinary>
						<data precision="64" endian="little" length="40">AAAAAADBsEAzMzMzM3eLQAAAAAAAkqhAAAAAAACFtkAAAAAAADqmQAAAAAAAIJJAAAAAAACYlkAAAAAAAOKzQJqZmZmZlYlAAAAAAAD8okAAAAAAAEalQDMzMzMzj4FAAAAAAAB0l0AAAAAAAEyfQAAAAAAA7KJAAAAAAAAQkECamZmZmUGOQAAAAAAAGJVAAAAAAACgiEAAAAAAAKSKQAAAAAAA1qBAAAAAAAAYlkAAAAAAAJiRQDMzMzMzF4xAmpmZmZnVikAAAAAAAHCRQJqZmZmZpYVAAAAAAAAAm0AAAAAAAICSQDMzMzMzF41AzczMzMwMiUAAAAAAAPSQQAAAAAAA+JhAMzMzMzNfhkAzMzMzM0+MQAAAAAAA6JRAAAAAAADogUAAAAAAAMCJQAAAAAAAJJNAAAAAAAAIk0A=</data>
					</intenArrayBinary>
				</spectrum>
				<spectrum id="37">
					<spectrumDesc>
						<spectrumSettings>
							<spectrumInstrument mzRangeStop="1038.54412" mzRangeStart="86.260236" msLevel="2" />
						</spectrumSettings>
						<precursorList count="1">
							<precursor msLevel="1" spectrumRef="0">
								<ionSelection>
									<cvParam cvLabel="MS" accession="MS:1000041" name="ChargeState" value="1" />
									<cvParam cvLabel="MS" accession="MS:1000744" name="selected ion m/z" value="1067.838929" />
								</ionSelection>
								<activation />
							</precursor>
						</precursorList>
						<comments>Identified</comments>
					</spectrumDesc>
					<mzArrayBinary>
						<data precision="64" endian="little" length="40">vYqMDsjpZUCUowBRsKlsQEW3XtNDlnNAaJPDJx04fUBFaAQb1+uAQMQHdvwXz4RAraHUXiSBhUA3wTdN/2eLQKw2/6+6fYxAD9O+uW8BkEADQuvhy05ZQL2rHjBPJndAgV8jSVBJfkBsX0AvPGSAQFxUi4jijINArYTukvidh0CPGhNizrWKQGYUyy0tOpBAe0/ltKeQVUA2ct2U8hR4QBcq/1qel3tATWiSWBIVhEB+qgoNBDOGQOuqQC1G+IpAKZMa2uCcj0AYmBWKdBFcQFVMpZ8whXVAl1ZD4l4nfkAArfnxdwyDQMYYWMdxIYtA9u/6zNkqZ0A8vr1rUMNzQAOV8e/ziHpAHRzsTUxQiUD5FADjmWhjQG9HOC04OHhA/b0UHrQJikC71XPS++ZjQBd/2xPEqIhAKh2s/3PQVUA=</data>
					</mzArrayBinary>
					<intenArrayBinary>
						<data precision="64" endian="little" length="40">AAAAAADIqUBmZmZmZlKBQAAAAAAAdKZAAAAAAACosUAAAAAAAPKhQAAAAAAAgJBAAAAAAAAkmUAAAAAAAOK6QDMzMzMz/4hAAAAAAABgn0AAAAAAAAigQAAAAAAA0JFAAAAAAABQmUAAAAAAAJieQAAAAAAAeI9AAAAAAABchkAAAAAAAKyZQGZmZmZmmodAAAAAAABcnECamZmZmZmOQAAAAAAAjIlAMzMzMzOnikCamZmZmfmFQAAAAAAAQJJAZmZmZmZ6hEAAAAAAACyVQAAAAAAANI5AmpmZmZlZhkBmZmZmZlaGQGZmZmZmMo9AAAAAAAC8k0BmZmZmZt5/QGZmZmZmmoBAmpmZmZmFi0AAAAAAAEiTQAAAAAAAgH5AMzMzMzNDhkDNzMzMzNiOQAAAAAAALIVAMzMzMzMfjkA=</data>
					</intenArrayBinary>
				</spectrum>
				<spectrum id="38">
					<spectrumDesc>
						<spectrumSettings>
							<spectrumInstrument mzRangeStop="1047.314796" mzRangeStart="25.99847" msLevel="2" />
						</spectrumSettings>
						<precursorList count="1">
							<precursor msLevel="1" spectrumRef="0">
								<ionSelection>
									<cvParam cvLabel="MS" accession="MS:1000041" name="ChargeState" value="1" />
									<cvParam cvLabel="MS" accession="MS:1000744" name="selected ion m/z" value="1074.760859" />
								</ionSelection>
								<activation />
							</precursor>
						</precursorList>
						<comments>Identified</comments>
					</spectrumDesc>
					<mzArrayBinary>
						<data precision="64" endian="little" length="40">NqypLAqSVUCmtz8XjShpQIKufQH9xHNA3uf4aLFHeEDvqgfM4yuAQFhUxOkkdIFA3bQZpyF8hUCP4bGf5QWJQH09X7NcVYtAQIf58kIAjkCl8+FZQl2QQDoi36XUjVlAoPzdO2qqZUDeOZShKjVxQBVUVP3KRXdAhnR4CCO4fEDbwvNSMS6CQAoxl1QtNYRA09nJ4Mi9h0BpAkUsYuqKQIEJ3Lqb/zlAkuf6PpyobEBOmgZFc7d5QD7o2aw613pAFtwPeGD0gUCyu0BJgcGEQB+F61E4oIhAigJ9Ik+Zi0C3uMZnsp5bQAfwFkiQJHBAfo6PFqdDf0BKehhaHeWBQIpW7gXG74RA2V2gpICrikC/YaJBCrI6QGTpQxe05YBASfJc3wd2ikCuZwjHLE5ZQJSgv9CD94lAnKOOjutojEA=</data>
					</mzArrayBinary>
					<intenArrayBinary>
						<data precision="64" endian="little" length="40">AAAAAACQlEAAAAAAAEycQAAAAAAAgJxAAAAAAADMl0AAAAAAADCYQAAAAAAA0JxAAAAAAAD2skAzMzMzM9uJQAAAAAAA7bRAMzMzMzN3hEAzMzMzM+eDQM3MzMzMVIFAZmZmZma+eUAAAAAAAKSTQM3MzMzMwIlAAAAAAABkhkCamZmZmZWDQAAAAAAACJNAmpmZmZkxhkAAAAAAANarQGZmZmZm9n9AAAAAAAB8kUAAAAAAAFSIQGZmZmZmXoVAAAAAAAAQf0DNzMzMzByJQGZmZmZmhoJAAAAAAAAAkUDNzMzMzCR+QAAAAAAAEIZAzczMzMyseUCamZmZmcF6QM3MzMzM8IBAAAAAAADckEBmZmZmZgZ6QGZmZmZmBnlAAAAAAAAgiUDNzMzMzPx5QGZmZmZmiohAmpmZmZl9iEA=</data>
					</intenArrayBinary>
				</spectrum>
				<spectrum id="39">
					<spectrumDesc>
						<spectrumSettings>
							<spectrumInstrument mzRangeStop="1031.626654" mzRangeStart="26.098895" msLevel="2" />
						</spectrumSettings>
						<precursorList count="1">
							<precursor msLevel="1" spectrumRef="0">
								<ionSelection>
									<cvParam cvLabel="MS" accession="MS:1000041" name="ChargeState" value="1" />
									<cvParam cvLabel="MS" accession="MS:1000744" name="selected ion m/z" value="1074.788286" />
								</ionSelection>
								<activation />
							</precursor>
						</precursorList>
						<comments>Identified</comments>
					</spectrumDesc>
					<mzArrayBinary>
						<data precision="64" endian="little" length="40">7BNAMbKRVUDBU8iVeippQHwm++cpxnNARkCFIwhIeEAMrOP4oSyAQJSilXuhdIFA/reSHVt8hUDmdFlMzAWJQFXZd0UwVItAtoE7UCcAjkChD5axgR6QQIrMXODykVlATSzwFd2oZUDOixNfrTZxQHyb/uzHuHlA6zu/KIG4fEBGtvP9lPSBQOeqeY7INIRAUS6NX7ibiEBF9GvrR+qKQMVVZd8VxTpAajLjbaWqbEDNA1jkl0Z3QBLds66Rp3tAonprYCsygkAqOLwg4uyEQJyk+WNavodANrBVgsWXi0Cy9ne2R1JZQPRPcLGiJXBAuaZAZkffgUAL68a7g8SEQH3p7c8F9olAEcXkDTCdW0DHKqVnujJwQK1sH/JWtYBA/Z/DfLljjEDovMYuURk6QC4bnfOTdYpAhNcubTiuikA=</data>
					</mzArrayBinary>
					<intenArrayBinary>
						<data precision="64" endian="little" length="40">AAAAAAD4mUAAAAAAADieQAAAAAAAjJ9AAAAAAABYmkAAAAAAAMiYQAAAAAAAEqJAAAAAAACStEAAAAAAAACQQAAAAAAALq9AZmZmZmZ+iEDNzMzMzJiIQGZmZmZm2oRAMzMzMzNbf0AAAAAAAMCVQJqZmZmZ2YtAAAAAAABwiUCamZmZmZWGQAAAAAAAZJVAMzMzMzMnjEAAAAAAAAqoQJqZmZmZHYJAAAAAAAB0k0DNzMzMzPiJQAAAAAAA2HlAzczMzMwMhUAAAAAAAHSFQAAAAAAAgIlAAAAAAAAEk0BmZmZmZvqBQM3MzMzM2IpAMzMzMzM7fUDNzMzMzNSBQAAAAAAAxJBAmpmZmZmRfEBmZmZmZjqHQDMzMzMzs3VAAAAAAACwj0BmZmZmZlZ8QAAAAAAAiI9AMzMzMzOHiUA=</data>
					</intenArrayBinary>
				</spectrum>
				<spectrum id="40">
					<spectrumDesc>
						<spectrumSettings>
							<spectrumInstrument mzRangeStop="1047.560079" mzRangeStart="25.795809" msLevel="2" />
						</spectrumSettings>
						<precursorList count="1">
							<precursor msLevel="1" spectrumRef="0">
								<ionSelection>
									<cvParam cvLabel="MS" accession="MS:1000041" name="ChargeState" value="1" />
									<cvParam cvLabel="MS" accession="MS:1000744" name="selected ion m/z" value="1075.726188" />
								</ionSelection>
								<activation />
							</precursor>
						</precursorList>
						<comments>Identified</comments>
					</spectrumDesc>
					<mzArrayBinary>
						<data precision="64" endian="little" length="40">rB3FOeqJW0CpaoKoe+VjQIMUPIUcw3NAAYkmUIQzeEA+dhcoaaV8QGzNVl5yi4BAFeXS+EVthUBJ1XYT/JSIQCntDb5wUotA+aBns0pnj0C1cFmFPV6QQOeJ52wBiFlAl4+kpIdlZ0CunL0zGhVzQPhu88bJJXpAzJcXYN+FfUD9LmzN9lODQCcXY2BdvoRAA8x8Bx8aiEDw/Q3aa+aKQFaA7zZP4I9Aytx8I7rLOUDgL2ZL1iNpQMBZSpaTAnFAJ/VlaWd0dUDAsWfPRRuBQICAtWoXk4RAKpDZWbTEh0AwoYLDy6WKQFjFG5lHkjpAI04n2epFa0Dc1EDz+fJyQHA/4IHBcnZAKNNocnEugkAlA0AVV4mFQLAgzViUZYxAo8nFGJiugkAgfCjRkrWDQMv3jERIkItAIPEr1lD0iUA=</data>
					</mzArrayBinary>
					<intenArrayBinary>
						<data precision="64" endian="little" length="40">AAAAAAC4dUCamZmZmSGBQGZmZmZmroFAmpmZmZlJhEBmZmZmZmKEQAAAAAAALIFAAAAAAAColEAAAAAAABB4QAAAAAAA8KxAzczMzMxseUAAAAAAAEh8QM3MzMzMTHRAmpmZmZnxfUCamZmZmel0QDMzMzMzM4JAZmZmZmbucEAzMzMzMyuBQJqZmZmZzYhAzczMzMycdUAAAAAAAJCeQAAAAAAAAHdAZmZmZmZWbkAAAAAAAFBzQM3MzMzMJHRAzczMzMzcbUAzMzMzM/t/QGZmZmZmuohAMzMzMzMzdUAAAAAAAPSQQGZmZmZmdmxAMzMzMzPzakAAAAAAAIBmQM3MzMzMnGtAmpmZmZnJcECamZmZmeF8QGZmZmZmRodAMzMzMzPzZ0CamZmZmZltQDMzMzMz83pAmpmZmZnxeUA=</data>
					</intenArrayBinary>
				</spectrum>
				<spectrum id="41">
					<spectrumDesc>
						<spectrumSettings>
							<spectrumInstrument mzRangeStop="1039.86801" mzRangeStart="24.815501" msLevel="2" />
						</spectrumSettings>
						<precursorList count="1">
							<precursor msLevel="1" spectrumRef="0">
								<ionSelection>
									<cvParam cvLabel="MS" accession="MS:1000041" name="ChargeState" value="1" />
									<cvParam cvLabel="MS" accession="MS:1000744" name="selected ion m/z" value="1081.686571" />
								</ionSelection>
								<activation />
							</precursor>
						</precursorList>
						<comments>Identified</comments>
					</spectrumDesc>
					<mzArrayBinary>
						<data precision="64" endian="little" length="40">+ROVDWuQVUAHtkqwuAhhQFitTPhlNXFAWaX0TG8WekBbeF4q9mh/QOSECaN5JoJAb2JITia1hUCQniKHqD2JQMYWghwU7YtAxvoGJtfbj0BnCp3XeD+QQEzChTyCS1lAwVjfwORpZ0AdAHFXryRwQB/4GKz4R3hAoZ4+An8GfkDOT3EcmESBQP7tsl9XBYZAi3CTUWVhiEAbhLndq9KKQADl795RfzlAWHOAYA7sakDwoxr2u+ZyQCQKLev+43ZAGNALd06NgkCcbW5MDy2FQFSthVkosYhAyoeganQdi0D12mysxNA4QATidf0CZmJAo3kAizxlcUAcRGtF+5iBQNnMIakFzoRA4pF4ebpLi0AOSS2UTGZvQPuw3qhVUoNAaqLPR3lNhED/dtmvu7+MQAiOy7iJxINA48EWu72Ci0A=</data>
					</mzArrayBinary>
					<intenArrayBinary>
						<data precision="64" endian="little" length="40">MzMzMzODiEAAAAAAAPyWQJqZmZmZ3YNAZmZmZmYKjUAAAAAAANCTQGZmZmZmbo5AAAAAAAA8nEAAAAAAAKiaQAAAAAAAF7JAMzMzMzNrg0DNzMzMzPCIQM3MzMzMFHpAAAAAAAAglUAAAAAAAKh7QDMzMzMzP4tAzczMzMzMhkAAAAAAALSHQAAAAAAAwJFAAAAAAAD8iUAAAAAAAIaiQAAAAAAAgHhAzczMzMwYh0AzMzMzM4N4QJqZmZmZ0XJAAAAAAABwgEAAAAAAAEiRQM3MzMzMpIFAzczMzMykiUDNzMzMzGx4QAAAAAAACHtAAAAAAACgdUDNzMzMzOx1QAAAAAAAyJBAMzMzMzPLhUAzMzMzM/NyQJqZmZmZWXVAMzMzMzOPgUBmZmZmZoqDQM3MzMzMnHdAAAAAAAAogkA=</data>
					</intenArrayBinary>
				</spectrum>
				<spectrum id="42">
					<spectrumDesc>
						<spectrumSettings>
							<spectrumInstrument mzRangeStop="1055.99673" mzRangeStart="84.285472" msLevel="2" />
						</spectrumSettings>
						<precursorList count="1">
							<precursor msLevel="1" spectrumRef="0">
								<ionSelection>
									<cvParam cvLabel="MS" accession="MS:1000041" name="ChargeState" value="1" />
									<cvParam cvLabel="MS" accession="MS:1000744" name="selected ion m/z" value="1081.762898" />
								</ionSelection>
								<activation />
							</precursor>
						</precursorList>
						<comments>Identified</comments>
					</spectrumDesc>
					<mzArrayBinary>
						<data precision="64" endian="little" length="40">LZljeVcGYUD93NCUnWhnQPDce7ikdXVAj1AzpIoVekCMLQQ56GZ/QHbexmYnzYRAMo6R7PGzhUAzaykgzdOKQB0ewvjJ7ItATGw+rt07kEBDkIMSZo5VQHVz8bc96WpAx4LCoIzkdkAtr1xvG0d4QH80nDI3JIJAi6n0E64phUDM8QpEz2KIQBjNyvZhPYlASyAldu3EjEDFA8qm/H+QQNv5fmq8ZmJAJHzvbxA1cUCRnbexmQZ+QPkRv2LNQ4FA91j60AWLgkDUm1HzFQWGQHuDL0yGHYtAjUephOeWj0DnGJC93k1ZQHk7wmnBJHBAsfm4NlSTeED4b16c+E+BQKT/5Vp0ToRANgTHZdxRi0Ae+1ksRRJVQAra5PDJaG9AjUXT2QmrgUCcTUcAt8aDQOMZNPTvs4hAKAtfX2sLaUA=</data>
					</mzArrayBinary>
					<intenArrayBinary>
						<data precision="64" endian="little" length="40">AAAAAACcm0AAAAAAAKSXQM3MzMzMvHdAAAAAAAAEkUAAAAAAAKyXQAAAAAAA9JRAAAAAAADiokAAAAAAAA6hQAAAAAAAIqdAMzMzMzMTjkDNzMzMzLCNQAAAAAAAQJBAAAAAAABYdUAAAAAAAICQQAAAAAAA/IxAAAAAAACYkUDNzMzMzPCKQAAAAAAAPKBAmpmZmZmdg0AAAAAAAAyKQAAAAAAAjIBAzczMzMzEiEBmZmZmZqKIQGZmZmZm5olAmpmZmZnRhUAzMzMzM3eIQGZmZmZm1opAZmZmZmYWgkAzMzMzM8t5QAAAAAAAuIRAMzMzMzMbeECamZmZmfl7QGZmZmZmloBAAAAAAABohUAAAAAAALB0QAAAAAAAeHdAMzMzMzODe0AzMzMzM3N4QJqZmZmZJYRAZmZmZmbudEA=</data>
					</intenArrayBinary>
				</spectrum>
				<spectrum id="43">
					<spectrumDesc>
						<spectrumSettings>
							<spectrumInstrument mzRangeStop="1056.952917" mzRangeStart="129.224817" msLevel="2" />
						</spectrumSettings>
						<precursorList count="1">
							<precursor msLevel="1" spectrumRef="0">
								<ionSelection>
									<cvParam cvLabel="MS" accession="MS:1000041" name="ChargeState" value="1" />
									<cvParam cvLabel="MS" accession="MS:1000744" name="selected ion m/z" value="1084.71945" />
								</ionSelection>
								<activation />
							</precursor>
						</precursorList>
						<comments>Identified</comments>
					</spectrumDesc>
					<mzArrayBinary>
						<data precision="64" endian="little" length="40">eCXJc30FYUDf3coSnURwQMsr19vml3ZARGywcBKnfEAei21SEbyCQDBkdasHNIVAmyDqPiDsh0AXvOgr6OWLQArXo3Cd0I9ANlt5yc+DkEBaSwFp/2ViQFLt0/GYhG5ASkBMwgWDgECXH7jKc2yDQKneGtiq/4VAGvm84mnLiUDUKvpD03SLQF6+9WE9pmtAXqEPljGFc0Ast7Qakgd9QGGMSBSam4NA7X+AtaqkhkCKWwUxMOyGQFFpxMw+0IxA8IY0KvDoaEBf04OCkmVyQJKRs7CnhntAYTPABfk7iUCfceFASMuKQM/zp43qZmVATb1uEZgDdEBKJTyh10R7QF9GsdyyBYtAt9JrszEnYEBR3PEmv0NzQO8fC9EhX3tAZ+22C+0mjEDB/YAHhiphQPcEie2OhopAX9Gt1/SkZkA=</data>
					</mzArrayBinary>
					<intenArrayBinary>
						<data precision="64" endian="little" length="40">AAAAAADasEAAAAAAAAiRQDMzMzMz24FAAAAAAADbykAAAAAAAOSkQAAAAAAA3JtAAAAAAADGoEAAAAAAAL+zQAAAAAAAZJFAMzMzMzNPhEAAAAAAAIyUQM3MzMzMGIFAAAAAAAA4kkAAAAAAAOCZQAAAAAAAKJZAMzMzMzNDiEAAAAAAAOSUQAAAAAAAKJFAzczMzMxggEAAAAAAABCQQAAAAAAAxJVAmpmZmZmtgEBmZmZmZpZ7QAAAAAAAZJNAzczMzMzAjkAzMzMzM8t/QM3MzMzM2IhAAAAAAABYe0AAAAAAAOySQJqZmZmZyYZAMzMzMzOLf0AAAAAAACyEQAAAAAAANIZAAAAAAADwhUAAAAAAAGB9QGZmZmZmpntAmpmZmZlFhEDNzMzMzGSDQJqZmZmZoX9AAAAAAAAUgEA=</data>
					</intenArrayBinary>
				</spectrum>
				<spectrum id="44">
					<spectrumDesc>
						<spectrumSettings>
							<spectrumInstrument mzRangeStop="1040.66856" mzRangeStart="129.202022" msLevel="2" />
						</spectrumSettings>
						<precursorList count="1">
							<precursor msLevel="1" spectrumRef="0">
								<ionSelection>
									<cvParam cvLabel="MS" accession="MS:1000041" name="ChargeState" value="1" />
									<cvParam cvLabel="MS" accession="MS:1000744" name="selected ion m/z" value="1084.737579" />
								</ionSelection>
								<activation />
							</precursor>
						</precursorList>
						<comments>Identified</comments>
					</spectrumDesc>
					<mzArrayBinary>
						<data precision="64" endian="little" length="40">fCdmvZgGYUDAJQD/VEVwQFGC/kIPoXZArvNvl32nfEAJih9jTryCQHMrhNWYNIVACmZMwbrsh0BqMXiY1uWLQJEnSdfs0I9AqB3+mqxCkEAjSRCugGZiQA4RN6cSA3RAW0OpvYh1eUD/HydM+IKAQJuPa0NlbINA/BpJgpAAhkBa9E4FvMyJQGX7kLeczYxAPlxy3AmNj0AjEK/rF6ZrQKopyTochXNAa9WuCekFfUC4IcZrPpuDQOWYLO4fw4VAuiwmNp89iUAuVWmLi3aLQKfJjLcV6GhAuW3fo/6FbkDrrYGtkod7QM0gPrCDLYlAkpGzsCfKikAlyXN9H2hlQGhcOBASZXJAHViOkMFFe0AoYDsYkQSLQFJi1/Z2JmBA0QfL2JBhe0A7x4DstYqKQKcFL/qKKGFAEJIFTOCmZkA=</data>
					</mzArrayBinary>
					<intenArrayBinary>
						<data precision="64" endian="little" length="40">AAAAAADJuUAAAAAAALyXQJqZmZmZiY1AAAAAAAD11EAAAAAAALCuQAAAAAAAxKRAAAAAAAA0qUAAAAAAAMm8QAAAAAAAFJtAMzMzMzOXiUAAAAAAANidQAAAAAAA+IhAmpmZmZmNg0AAAAAAANycQAAAAAAAzqRAAAAAAABWoUAAAAAAACiRQAAAAAAApJtAAAAAAABEjUAAAAAAAMiaQJqZmZmZVYdAAAAAAACglkAAAAAAAOKhQJqZmZmZEYZAAAAAAADIg0AAAAAAAMSYQAAAAAAAaJlAmpmZmZkph0AAAAAAACiUQDMzMzMzY4NAAAAAAABElUAAAAAAALSQQJqZmZmZuYNAAAAAAAA8kECamZmZmYGNQGZmZmZmhoxAzczMzMxEhEDNzMzMzCCFQM3MzMzMvIlAAAAAAADQiEA=</data>
					</intenArrayBinary>
				</spectrum>
				<spectrum id="45">
					<spectrumDesc>
						<spectrumSettings>
							<spectrumInstrument mzRangeStop="1048.034089" mzRangeStart="86.221125" msLevel="2" />
						</spectrumSettings>
						<precursorList count="1">
							<precursor msLevel="1" spectrumRef="0">
								<ionSelection>
									<cvParam cvLabel="MS" accession="MS:1000041" name="ChargeState" value="1" />
									<cvParam cvLabel="MS" accession="MS:1000744" name="selected ion m/z" value="1085.698489" />
								</ionSelection>
								<activation />
							</precursor>
						</precursorList>
						<comments>Identified</comments>
					</spectrumDesc>
					<mzArrayBinary>
						<data precision="64" endian="little" length="40">qYk+H2XoZUBDxTh/E2luQCqnPSVnZnVAvcPt0DB3fUA75Ga4wWOBQO86G/KPPINA0zB8REzVhkANxohEwfSIQDvfT40X6Y1Aq10T0rrZj0D+1HjpJo5VQAPso1NX6WpA1uO+1bqDdUCyZI7l3SV4QNu+R/0VRIJAtJQsJ2FdhUCRSNv400uGQH09X7N8X4pABK+WOzPii0CdEDroImCQQNiarbzkyVVAOngmNMmobEA2A1yQbSRyQE+RQ8QNNnlAlxx3Skdnf0AOFHgnv/aEQAZJn1YxjIhAYcYUrPHNjEDoL/SIgUeQQHQHsTOFDlxAPbmmQGYUcUAJpwUveld8QDRIwVNo1YFARPgXQeP4hUCDbcSTPX2MQCuhuyROPo9AHAdeLfflY0AVxaus7SdpQODW3TxVpHxAK8HicGYrZ0A=</data>
					</mzArrayBinary>
					<intenArrayBinary>
						<data precision="64" endian="little" length="40">AAAAAIAh2EAAAAAAAM7IQAAAAAAAr7pAAAAAAIDl10AAAAAAALTEQAAAAACAD9tAAAAAAAB4qUAAAAAAAO6jQAAAAAAAvqpAAAAAAIA3wkAAAAAAAEXPQAAAAAAAH8hAAAAAAACIt0AAAAAAAJOyQAAAAAAAhb9AAAAAAABEoUAAAAAAACiiQAAAAAAATJlAAAAAAAAQp0AAAAAAABioQAAAAAAA77VAAAAAAAD2w0AAAAAAAMquQAAAAAAAXLFAAAAAAADYrEAAAAAAADSWQAAAAAAAqJxAAAAAAADolkAAAAAAAFScQAAAAAAA/rRAAAAAAACStUAAAAAAAO6sQAAAAAAANqNAAAAAAAB4lkAAAAAAAESWQAAAAAAAUJlAAAAAAABMskAAAAAAAI6wQAAAAAAAqqdAAAAAAACGpkA=</data>
					</intenArrayBinary>
				</spectrum>
				<spectrum id="46">
					<spectrumDesc>
						<spectrumSettings>
							<spectrumInstrument mzRangeStop="1047.915596" mzRangeStart="86.162403" msLevel="2" />
						</spectrumSettings>
						<precursorList count="1">
							<precursor msLevel="1" spectrumRef="0">
								<ionSelection>
									<cvParam cvLabel="MS" accession="MS:1000041" name="ChargeState" value="1" />
									<cvParam cvLabel="MS" accession="MS:1000744" name="selected ion m/z" value="1085.743522" />
								</ionSelection>
								<activation />
							</precursor>
						</precursorList>
						<comments>Identified</comments>
					</spectrumDesc>
					<mzArrayBinary>
						<data precision="64" endian="little" length="40">jL0XX7TmZUCsxhLWxuZqQEshkEucgnVAi/1l9+R1fUBIGtzWVmOBQN5y9WPTO4NAQWFQptHUhkCKraBp6fOIQInS3uDL541AeXb51mfYj0BtcY3PZIpVQBCzl20nZ25AyHpq9dVkdUB33PC7KSV4QNuJkpCoQ4JA3eukvixehUA3jILgsYuIQFyQLcs3XYpAWBr4UW3ei0Blcf+RqV+QQESjO4idC1xAWWq93+imbEDV7ewrzyNyQLA4nPlVNXlAOEiI8gVnf0BtjJ3wku2EQLd6Tnr/S4ZA1bSLaYZ+jEDG+gYm10aQQDqvsUtUyVVAJv+Tv/sScUACZVOusFV8QNBGrpuy1IFA06BoHmD5hUAXZqGdM02OQAAapUu/PY9AecxAZfzkY0DPhCaJJSZpQASPb++apHxANJ2dDA7FY0A=</data>
					</mzArrayBinary>
					<intenArrayBinary>
						<data precision="64" endian="little" length="40">AAAAAIBo3EAAAAAAAKfMQAAAAAAA6rtAAAAAAAAh20AAAAAAAKnKQAAAAACAOOBAAAAAAACQrEAAAAAAAMCrQAAAAAAAALFAAAAAAADfxkAAAAAAgMzSQAAAAAAAt8tAAAAAAADiu0AAAAAAADu1QAAAAACAk8JAAAAAAAC4qEAAAAAAADijQAAAAAAA9J5AAAAAAADkrUAAAAAAABytQAAAAAAArrlAAAAAAADkxkAAAAAAAMaxQAAAAAAACrNAAAAAAAABsEAAAAAAANyYQAAAAAAALKNAAAAAAAD8n0AAAAAAAFCjQAAAAAAArrlAAAAAAABPuEAAAAAAADWwQAAAAAAAJKZAAAAAAABonkAAAAAAAPyaQAAAAAAAmJ1AAAAAAAAEt0AAAAAAANezQAAAAAAABKpAAAAAAABuq0A=</data>
					</intenArrayBinary>
				</spectrum>
				<spectrum id="47">
					<spectrumDesc>
						<spectrumSettings>
							<spectrumInstrument mzRangeStop="1052.933931" mzRangeStart="86.218189" msLevel="2" />
						</spectrumSettings>
						<precursorList count="1">
							<precursor msLevel="1" spectrumRef="0">
								<ionSelection>
									<cvParam cvLabel="MS" accession="MS:1000041" name="ChargeState" value="1" />
									<cvParam cvLabel="MS" accession="MS:1000744" name="selected ion m/z" value="1087.588398" />
								</ionSelection>
								<activation />
							</precursor>
						</precursorList>
						<comments>Identified</comments>
					</spectrumDesc>
					<mzArrayBinary>
						<data precision="64" endian="little" length="40">gpAsYILqZUD3kVuTbqhsQL9/8+JERXZATrhX5q3UeUAmrI2xE9qBQLTHC+kwXYJAaXBbW5hdhkC4IcZrHveJQNeH9UYN24tAUYU/wzvKj0A01v7O9o1VQL3D7dBw9XBAwTkjSnsFckAdrWpJB0V+QI47pYN1TX9ABCDu6rWGhEBdwMsMu/aFQE0vMZbpbItAiXlW0uoejEDgRzXsR1CQQGXh62tdTVlAH75MFKHGbEAAqyNHOpZ9QFbXoZpyS4FAtmeWBAiPhEBeg7701oaIQDYdAdxsbolAiIIZU1D9jUDidmhYvHOQQGNH41C/DVxATYHMzuIZeUCWk1D6wliBQOqURzeiKodAW3nJ/+TtjEBYGvhRjehjQGDkZU3shXxA2evdH+/MVUAmxjL9kuR6QISbjCrDDVlAe/SG+0gmYEA=</data>
					</mzArrayBinary>
					<intenArrayBinary>
						<data precision="64" endian="little" length="40">AAAAAADyuEAAAAAAACSoQAAAAAAAbqJAAAAAAAB2pEAAAAAAABqiQAAAAAAAlKNAAAAAAACpykAAAAAAAEG5QAAAAAAAA8JAAAAAAACioEAAAAAAAGaoQAAAAAAAvKBAAAAAAABIlUAAAAAAALydQAAAAAAAoJxAAAAAAAAQlkAAAAAAAPylQAAAAAAAsKRAAAAAAADwk0AAAAAAADyRQAAAAAAARJxAAAAAAAAEoEAAAAAAAKCaQAAAAAAA+JlAAAAAAAA4lUAAAAAAADCcQAAAAAAAOJVAAAAAAABEkECamZmZmSGPQAAAAAAAFJxAAAAAAAAolEAAAAAAAJSZQAAAAAAA5JpAAAAAAAA8kEAAAAAAADibQAAAAAAA/JNAAAAAAAD8mUAAAAAAAJiSQAAAAAAAdJJAAAAAAABskEA=</data>
					</intenArrayBinary>
				</spectrum>
				<spectrum id="48">
					<spectrumDesc>
						<spectrumSettings>
							<spectrumInstrument mzRangeStop="1065.641831" mzRangeStart="86.193422" msLevel="2" />
						</spectrumSettings>
						<precursorList count="1">
							<precursor msLevel="1" spectrumRef="0">
								<ionSelection>
									<cvParam cvLabel="MS" accession="MS:1000041" name="ChargeState" value="1" />
									<cvParam cvLabel="MS" accession="MS:1000744" name="selected ion m/z" value="1093.689752" />
								</ionSelection>
								<activation />
							</precursor>
						</precursorList>
						<comments>Identified</comments>
					</spectrumDesc>
					<mzArrayBinary>
						<data precision="64" endian="little" length="40">D+1jBT/mZUD5Tsx6sadsQGLaN/dX5nRAaf8DrBX2ekDfqYB7noKBQHNnJhiuOoNAmx9/aTHFh0B1zHnG/l6LQMSXiSJkzYtA9dVVgaoSkEDp8Xub/g1eQMA8ZMoHJ2lAAwtgysBkdkDoobYNI1d+QCP0M/VaJIBAUdhF0aM7hED2su20FeqFQPF+3H4Z4IpAIlFoWfcJjEB64GOwQruPQOwUqwZhjFVAWwuz0I4FcUAudZDXA351QIasbvVc+oBAvady2lOvg0AwvJLk+Y6IQMeEmEsqbIpA3uhjPoB7jEAiUz4EFcyPQKOVe4FZylVAzZAqilfEckDo9LwbSwCFQMbE5uPaEolAPEolPJGmkEAvFRvzOhBcQAFRMGNKFXJAje4gdoZSgkAOMV7zKsSIQCsyOiAJDFlAeXdkrLaCdkA=</data>
					</mzArrayBinary>
					<intenArrayBinary>
						<data precision="64" endian="little" length="40">AAAAAAAInkAAAAAAABCQQAAAAAAALJpAmpmZmZm9jUCamZmZmb2BQGZmZmZmxoNAAAAAAAB8pUAAAAAAAEamQAAAAAAADJ9AAAAAAADbskAAAAAAAJiZQGZmZmZmVotAMzMzMzNfg0DNzMzMzDx9QGZmZmZm/nhAAAAAAAAwgEAAAAAAAESaQJqZmZmZiYZAAAAAAAA8kEAzMzMzMzuLQDMzMzMzq4pAAAAAAAB4h0DNzMzMzNiAQAAAAAAAWHhAmpmZmZkZfkCamZmZmeF6QDMzMzMzB4BAzczMzMxoh0CamZmZmQWIQGZmZmZm0oZAmpmZmZmRfkAAAAAAAHB7QJqZmZmZMXxAAAAAAAD0hECamZmZmSWGQM3MzMzMfH1AmpmZmZkJd0CamZmZmSl8QDMzMzMzY4VAAAAAAAAQfEA=</data>
					</intenArrayBinary>
				</spectrum>
				<spectrum id="49">
					<spectrumDesc>
						<spectrumSettings>
							<spectrumInstrument mzRangeStop="1064.293038" mzRangeStart="86.227408" msLevel="2" />
						</spectrumSettings>
						<precursorList count="1">
							<precursor msLevel="1" spectrumRef="0">
								<ionSelection>
									<cvParam cvLabel="MS" accession="MS:1000041" name="ChargeState" value="1" />
									<cvParam cvLabel="MS" accession="MS:1000744" name="selected ion m/z" value="1093.771883" />
								</ionSelection>
								<activation />
							</precursor>
						</precursorList>
						<comments>Identified</comments>
					</spectrumDesc>
					<mzArrayBinary>
						<data precision="64" endian="little" length="40">CMkCJnAQXkDN5nEYzKpsQK5i8ZuC5XRAQnbexqb1ekABhXr6qIKBQHAnEeH/u4RAzzEgez3Fh0Bsdw/QHWCLQL8Mxoiky4tAx2MGKuMSkECjVpi+V+hlQOxMofMaJ2lAbTfBN013dUBPkUPEjVR+QFhZ2xTPtIBA+1dWmnQDhUBFK/cCc+qFQJgxBWuc3IpAMCqpE3APjEDvqgfMI7+PQFK2SNqNjlVANJ9ztysDcUCcMGE0q8VyQPJ8BtQbIYBAFM0DWMQ6hEA8hzJUJfOGQJRQ+kJoaYpAHERrRbt5jEDxSScSLKGQQJDBilOtC1xAzH9Ivz0UcUAIym37noR2QLZmKy+5OoNAE38UdRZpkEC70cd8QMhVQH+ismENYnZA3zMSoZGChEDElbN3xuZjQICbxYvls4NA860P6y1cgkA=</data>
					</mzArrayBinary>
					<intenArrayBinary>
						<data precision="64" endian="little" length="40">AAAAAAA4mUBmZmZmZo6LQAAAAAAAdJhAAAAAAABQj0CamZmZmXWBQAAAAAAAsIBAAAAAAAAQpEAAAAAAAP6oQAAAAAAAgJhAAAAAAABGtEAAAAAAAOiYQJqZmZmZMYpAzczMzMzUgECamZmZmdF/QM3MzMzMjHhAAAAAAACYf0AAAAAAACyYQJqZmZmZ9YhAAAAAAAAckEDNzMzMzOCDQDMzMzMzI4tAZmZmZmbahUCamZmZmRF/QAAAAAAASHdAzczMzMy8fkAzMzMzM9t6QJqZmZmZMX9AZmZmZmZOgkAzMzMzMzuDQJqZmZmZzYZAzczMzMyceECamZmZmaF8QM3MzMzMNH1AmpmZmZmBgkCamZmZmTmGQJqZmZmZ6XlAAAAAAACQe0DNzMzMzEiDQM3MzMzMXHlAAAAAAADwdEA=</data>
					</intenArrayBinary>
				</spectrum>
				<spectrum id="50">
					<spectrumDesc>
						<spectrumSettings>
							<spectrumInstrument mzRangeStop="1072.513331" mzRangeStart="86.280639" msLevel="2" />
						</spectrumSettings>
						<precursorList count="1">
							<precursor msLevel="1" spectrumRef="0">
								<ionSelection>
									<cvParam cvLabel="MS" accession="MS:1000041" name="ChargeState" value="1" />
									<cvParam cvLabel="MS" accession="MS:1000744" name="selected ion m/z" value="1099.744113" />
								</ionSelection>
								<activation />
							</precursor>
						</precursorList>
						<comments>Identified</comments>
					</spectrumDesc>
					<mzArrayBinary>
						<data precision="64" endian="little" length="40">MuauJeTpZUD7IMuCCYpsQDDw3Hs4ZXVADamieNVlfUBkldIzvYyAQKJinL8JlYRAwJXs2AjdhUABUTBjiheJQKWhRiGpZoxAzZGVX6Z1kEDbvkf99ZFVQJYH6SnypWxAGY7nMyBWd0BrY+yEFxV5QHQMyF5vPIJA7wBPWriog0BfXRWoRS2IQIi85ernYIlAbw9CQN5hjUAhj+BGSoCQQMx+3enOzFVAxXJLq+H1cECRnbex2RF4QF7b2y1JpXtAfA4sR0hsfkBuoSsRSMOCQKnYmNeRrYdA7idjfFj+jEDO+pRjQgyQQMO2RZkNEFxADqFKzZ4HaUARww5jEnl1QJgXYB/dhn1A2h8otw1LhUBmahK8oaKHQBhEpKYNwpBAxjapaKwQWUAPYmcK3XN0QATltn3PZ3xA7rJfdwpUkEA=</data>
					</mzArrayBinary>
					<intenArrayBinary>
						<data precision="64" endian="little" length="40">AAAAAAAcmkAAAAAAAHCPQAAAAAAAMH1AMzMzMzOrekAAAAAAAKyQQAAAAAAAjqFAZmZmZmbOf0DNzMzMzNx/QAAAAAAAlJFAAAAAAADofkAAAAAAAJyXQAAAAAAAKI5AzczMzMz0e0BmZmZmZkZ5QAAAAAAAoIVAAAAAAACodkAzMzMzM9t3QGZmZmZmvnNAMzMzMzPzfEAAAAAAAAh8QGZmZmZmjoFAzczMzMwQgEAzMzMzM8t1QAAAAAAA4HVAzczMzMzMb0AAAAAAAMByQJqZmZmZEXFAAAAAAABgb0DNzMzMzEx4QJqZmZmZMXtAmpmZmZn5c0DNzMzMzLR1QJqZmZmZyXVAZmZmZmZWckBmZmZmZuZwQGZmZmZmdndAAAAAAAAYdkAzMzMzMwt0QM3MzMzMDGtAzczMzMwEdEA=</data>
					</intenArrayBinary>
				</spectrum>
				<spectrum id="51">
					<spectrumDesc>
						<spectrumSettings>
							<spectrumInstrument mzRangeStop="1071.510432" mzRangeStart="86.301856" msLevel="2" />
						</spectrumSettings>
						<precursorList count="1">
							<precursor msLevel="1" spectrumRef="0">
								<ionSelection>
									<cvParam cvLabel="MS" accession="MS:1000041" name="ChargeState" value="1" />
									<cvParam cvLabel="MS" accession="MS:1000744" name="selected ion m/z" value="1099.806555" />
								</ionSelection>
								<activation />
							</precursor>
						</precursorList>
						<comments>Identified</comments>
					</spectrumDesc>
					<mzArrayBinary>
						<data precision="64" endian="little" length="40">Oh+eJcjqZUDDu1zE96lsQARauoItZ3VAOZojK/+FfUCNz2T/HI2AQIrkK4F0lYRAEtvdA9TchUAr+dhdABiJQGnhsgqbaIxAhbGFILeBkEB9BtSbUZNVQKn26XhMjWxAKuEJvX4HckBn0TsVsBd5QFwclZtoPYJASS7/IR2mg0Do+j4chIOGQHzzGya6TopAvMrapthjjUB4swbvqw2QQOnWa3pQ0FVALjvEP2z2cECEnPf/sVd3QCMsKuI0an1AwvnUsWrZgUCrtMU1nsGCQBPx1vm3LIhAr8+c9enpiUAYQznRbnKQQE95dCMsFlxAyjfb3JgmaUAmjdE6quRyQLHfE+tUyYFA8tHijGGoh0BUq6+uCr6QQHQHsTOFDFlAGsBbIMF5dEAUd7zJn0uQQIleRrEcBnhA1BBV+PNSkEA=</data>
					</mzArrayBinary>
					<intenArrayBinary>
						<data precision="64" endian="little" length="40">AAAAAAD4mkAAAAAAAHiRQM3MzMzMtHxAMzMzMzPzfEAAAAAAAOSQQAAAAAAACqJAMzMzMzNXgkAzMzMzM1t6QAAAAAAAhJlAMzMzMzMbgkAAAAAAACSYQAAAAAAASJBAzczMzMxsfEAzMzMzM4N3QM3MzMzMFIxAAAAAAABwcUBmZmZmZp54QM3MzMzMLHpAZmZmZmbOf0AzMzMzM/t+QGZmZmZmNoFAZmZmZmZegUDNzMzMzKR7QDMzMzMzw3NAMzMzMzPLckBmZmZmZl5wQAAAAAAAcHVAmpmZmZmRdUAAAAAAAIh8QJqZmZmZqX5AmpmZmZnxdEBmZmZmZlZ4QJqZmZmZyXBAMzMzMzNrdEAzMzMzM0N5QGZmZmZmzndAZmZmZmbedEAAAAAAAEB4QM3MzMzMbHRAmpmZmZkJeEA=</data>
					</intenArrayBinary>
				</spectrum>
				<spectrum id="52">
					<spectrumDesc>
						<spectrumSettings>
							<spectrumInstrument mzRangeStop="1065.771885" mzRangeStart="86.24798" msLevel="2" />
						</spectrumSettings>
						<precursorList count="1">
							<precursor msLevel="1" spectrumRef="0">
								<ionSelection>
									<cvParam cvLabel="MS" accession="MS:1000041" name="ChargeState" value="1" />
									<cvParam cvLabel="MS" accession="MS:1000744" name="selected ion m/z" value="1107.80332" />
								</ionSelection>
								<activation />
							</precursor>
						</precursorList>
						<comments>Identified</comments>
					</spectrumDesc>
					<mzArrayBinary>
						<data precision="64" endian="little" length="40">4gLQKF0IYUCNXg1QGmlnQDz1SIMbt3NAPE1mvO0JekATZW8phx2CQILEdvfA0oJAMv/om5RthkA9ghspG2eLQGx7uyV56otAowc+BgubkEDmIr4Ts09ZQJATJozm62pAhxVu+YjLc0Buwr0y7z54QGuCqPtAjIBA+IxEaIT2gkD/XgoPem+HQKd38X78RotArJFdaZlRjEAYfQVpFqeQQG7dzVMdb2JACkrRyv1GcECSXtTul+RxQA7ABkSInYFAOfHVjmJ9hkDU824sCIaKQIQSZtoel4xA+YOB596PVUBSKAtfXwlpQItvKHz2BnVAAcPy57u9gEAw8rIm9quGQGZqErxhtIlAi4nNx7XSjECZZU8Cm/VjQIzzN6GQi25AGoums9PRgEAoZOdtzLWFQNdQai+CLoBA2CrB4vD+hUA=</data>
					</mzArrayBinary>
					<intenArrayBinary>
						<data precision="64" endian="little" length="40">MzMzMzMLd0AAAAAAACiAQGZmZmZmXnJAzczMzMzkfkAAAAAAAICDQM3MzMzMbGtAmpmZmZmRgkBmZmZmZnqOQAAAAAAAsJ1AzczMzMyseEAzMzMzMzNtQM3MzMzMDHJAzczMzMz8aECamZmZmRlmQGZmZmZm9nZAAAAAAAAQa0CamZmZmdmAQM3MzMzM7H1AAAAAAABYm0BmZmZmZq53QJqZmZmZCWtAzczMzMx8bkAAAAAAAKBlQGZmZmZmxm1AMzMzMzOre0AzMzMzMxN6QAAAAAAA/JVAAAAAAACQaUDNzMzMzExqQGZmZmZmNmVAmpmZmZlpbUDNzMzMzOx5QAAAAAAAuHVAmpmZmZmJe0AzMzMzM1NmQAAAAAAA8GNAZmZmZmZWa0DNzMzMzJx0QJqZmZmZ+WlAMzMzMzNjc0A=</data>
					</intenArrayBinary>
				</spectrum>
				<spectrum id="53">
					<spectrumDesc>
						<spectrumSettings>
							<spectrumInstrument mzRangeStop="1077.73369" mzRangeStart="26.448022" msLevel="2" />
						</spectrumSettings>
						<precursorList count="1">
							<precursor msLevel="1" spectrumRef="0">
								<ionSelection>
									<cvParam cvLabel="MS" accession="MS:1000041" name="ChargeState" value="1" />
									<cvParam cvLabel="MS" accession="MS:1000744" name="selected ion m/z" value="1107.825985" />
								</ionSelection>
								<activation />
							</precursor>
						</precursorList>
						<comments>Identified</comments>
					</spectrumDesc>
					<mzArrayBinary>
						<data precision="64" endian="little" length="40">vCTOiqiQVUAXYYpyaWxnQGfzOAxmtHNAY2Adx88JekAlWYejKx2CQKuwGeDCb4ZADw2LURdth0AWpBmLJlGMQAk2rn/3io9AfXcrS+SXkEAkKelhaE9ZQLq6Y7FN52pAWOcYkL3lcUDEXb2KTD94QB8sY0N3jIBAAtaqXbOmhkBRZoNMEsCJQD9XW7G/6otATu53KJp0kEB2492RsXI6QBKGAUuuCmFAIxRbQdOJbkAkCi3rPid5QOBlho1SoIFAKCmwAMa0hUDjpZvE4LGJQIyiBz5ml4xAnG1uTO/WkEDP1yyXDWZiQHkFoiflRnBABcJOsYpZg0AkXp7OdUaEQDW0AdjgZItAYjHqWnsIaUD+YyE6hMdzQJEMObaev4BANUHUfSD7g0AqxCPx8oWKQAUx0LXPD4RATu53KIqXikA=</data>
					</mzArrayBinary>
					<intenArrayBinary>
						<data precision="64" endian="little" length="40">zczMzMw0dEAzMzMzM/uDQGZmZmZmNnZAMzMzMzOzgUAAAAAAAKiJQAAAAAAAwJBAMzMzMzNLg0AAAAAAALalQM3MzMzMNHxAAAAAAABYgUAAAAAAAFhzQJqZmZmZIXhAmpmZmZkxcUCamZmZmcluQM3MzMzMlHRAmpmZmZkBgUAzMzMzMwN6QAAAAAAA1KFAMzMzMzMPgECamZmZmclrQAAAAAAAgHZAmpmZmZnpbEDNzMzMzAxnQM3MzMzMjHBAzczMzMzcfkAzMzMzMyt5QAAAAAAAXJtAMzMzMzNbfkBmZmZmZtZtQGZmZmZmlmxAzczMzMysbkCamZmZmfFwQAAAAAAAIJJAZmZmZmbma0AAAAAAAIBnQM3MzMzMrG5AAAAAAABgb0CamZmZmVGAQDMzMzMzA25AzczMzMwMeEA=</data>
					</intenArrayBinary>
				</spectrum>
				<spectrum id="54">
					<spectrumDesc>
						<spectrumSettings>
							<spectrumInstrument mzRangeStop="1089.244414" mzRangeStart="86.233705" msLevel="2" />
						</spectrumSettings>
						<precursorList count="1">
							<precursor msLevel="1" spectrumRef="0">
								<ionSelection>
									<cvParam cvLabel="MS" accession="MS:1000041" name="ChargeState" value="1" />
									<cvParam cvLabel="MS" accession="MS:1000744" name="selected ion m/z" value="1132.731587" />
								</ionSelection>
								<activation />
							</precursor>
						</precursorList>
						<comments>Identified</comments>
					</spectrumDesc>
					<mzArrayBinary>
						<data precision="64" endian="little" length="40">BYcXRKQIYUC0q5Dyk+tvQMzs8xjlNndAhCo1eyCnekAK8x5n2syBQBYx7DAmZYVA196nqnDWh0D0GVBvhq6KQMMPzqcOt45AIos08f7HkEC94qlH+gSRQBf1Se6w6WVAjNr9KgAGcUCRDDm2XoZ1QA6jIHj8coBAJGB0eVOrhEB/MPDcW0WHQCQnE7fK7YpA+RQA4znQjEChavRq4F+QQOHvF7MlEVxAH/XXKywpaECqfqXzYUV1QCgK9In8Q4FAN+M0RJXchEAs8BXd2nmIQE5hpYKqXYpARWYucLlijUAb9KW3v4+QQFn60AX1jlVAexFtxxTlcEBighq+BSl2QB8uOe6Uo4FAeEXwv/V+g0DqsS0DDv2IQEG3lzRmPY5AAfvo1JWpbEAGY0SiUFWDQL2NzY5UqWtA9G3BUt0oaUA=</data>
					</mzArrayBinary>
					<intenArrayBinary>
						<data precision="64" endian="little" length="40">AAAAAAD+o0AAAAAAAP+0QAAAAAAAMKFAAAAAAADElEAAAAAAAPngQAAAAAAAEbpAAAAAAAColUAAAAAAAPyQQJqZmZmZeYJAAAAAAABUlkAAAAAAAHCYQAAAAAAA9JlAAAAAAADVtEAAAAAAAHCWQAAAAAAAwqNAZmZmZmbOjEAAAAAAAIiQQAAAAAAAUI9AMzMzMzMngUAzMzMzMzuHQAAAAAAAAJhAAAAAAACookCamZmZmaGOQAAAAAAA2JJAzczMzMxoi0BmZmZmZrqEQM3MzMzMxIpAzczMzMykgECamZmZmfWAQAAAAAAA0JdAAAAAAAAGoEAzMzMzM/ONQAAAAAAAlJBAZmZmZmYKh0AzMzMzM8eIQJqZmZmZWX9AAAAAAAD0nkAzMzMzM1+DQAAAAAAAhJtAAAAAAADgmEA=</data>
					</intenArrayBinary>
				</spectrum>
				<spectrum id="55">
					<spectrumDesc>
						<spectrumSettings>
							<spectrumInstrument mzRangeStop="1089.232918" mzRangeStart="86.229187" msLevel="2" />
						</spectrumSettings>
						<precursorList count="1">
							<precursor msLevel="1" spectrumRef="0">
								<ionSelection>
									<cvParam cvLabel="MS" accession="MS:1000041" name="ChargeState" value="1" />
									<cvParam cvLabel="MS" accession="MS:1000744" name="selected ion m/z" value="1132.754905" />
								</ionSelection>
								<activation />
							</precursor>
						</precursorList>
						<comments>Identified</comments>
					</spectrumDesc>
					<mzArrayBinary>
						<data precision="64" endian="little" length="40">YwgAjj0HYUB73SIwFgVxQKPJxRjYNXdAc2Tll4GmekD0+L1Nf8yBQG1zY3rCZIVAPusaLQfWh0CBW3fztO2KQPCK4H9LaY1APulEgvnPkECZYg6C7gSRQGg9fJko6GVA06Opnszpb0Ac0T3rWoV1QA/wpIXrcoBAUd1c/C2shEBPdjOjn0SHQAXhCig0sIpA5s+3BSvUjEAviEhNK1uQQMZq8/+qjlVAaeId4EkoaEDisZ/F0kR1QNgPscGiQ4FAnZs24/TahEBN3CqI4VyKQE0ychbWYIxAdJmaBI+NkEDL2TujrQ9cQJyjjo4r5HBAD39N1igmdkCUiVsF8aKBQBObj2vjfoNAIZBLHPn8iEDdRC3NzQaQQEJClC/opmtAevtz0ZAkf0D52ch108KIQKYLsfqjqGxA3C401+noaEA=</data>
					</mzArrayBinary>
					<intenArrayBinary>
						<data precision="64" endian="little" length="40">AAAAAADWoEAAAAAAAHayQAAAAAAAhJ1AMzMzMzM3j0AAAAAAABDdQAAAAAAAZ7ZAAAAAAACokUCamZmZmaWOQAAAAAAAiIZAAAAAAADImkAAAAAAAJSSQAAAAAAAqJdAAAAAAADXsUAAAAAAADiTQAAAAAAADqFAAAAAAAB8hkBmZmZmZnaKQDMzMzMzl4lAmpmZmZmZekAAAAAAAOSDQAAAAAAAUJVAAAAAAACknkAAAAAAANSKQAAAAAAAmJBAZmZmZmZahUAzMzMzM+eHQAAAAAAAUHpAZmZmZmaGfEAAAAAAANyUQAAAAAAARJpAAAAAAAC0iUAzMzMzM6eKQAAAAAAArINAMzMzMzMLf0AAAAAAAGB6QAAAAAAA9JlAmpmZmZlxf0CamZmZmQl+QAAAAAAAvJlAAAAAAAC4lUA=</data>
					</intenArrayBinary>
				</spectrum>
				<spectrum id="56">
					<spectrumDesc>
						<spectrumSettings>
							<spectrumInstrument mzRangeStop="1080.338567" mzRangeStart="86.202868" msLevel="2" />
						</spectrumSettings>
						<precursorList count="1">
							<precursor msLevel="1" spectrumRef="0">
								<ionSelection>
									<cvParam cvLabel="MS" accession="MS:1000041" name="ChargeState" value="1" />
									<cvParam cvLabel="MS" accession="MS:1000744" name="selected ion m/z" value="1137.750191" />
								</ionSelection>
								<activation />
							</precursor>
						</precursorList>
						<comments>Identified</comments>
					</spectrumDesc>
					<mzArrayBinary>
						<data precision="64" endian="little" length="40">Ztr+lZUoZ0AFTyFXqsVxQCEhyhc0N3ZAlSu8ywVnfUB4JjRJjEOCQPj+Bu1V44RAyJbl6xJ9iEDO/kC5bbaKQHTTZpxm0I1AXK/pQQEGkEDkg57NqgdhQHI3iNYKSm5AMV2I1R+Wc0C0Vx8Pval6QF3Ed2KWVIFA9Ib7yE3xg0BnYORlbUSGQF3hXS7C5IlAEW4yqixHjUBSflLtE1+QQPhxNEdWaWVAIazGEtZpbkDWrDO+r2VzQCO6Z11jvIFAoidlUkO7hUBXtaSjfCyKQI+oUN28fIxABcJOsVrhkEAgmQ6dnk1ZQEbRAx+DdHRApiiXxg8RgUCuD+uNmvSHQFG+oIVklo1AOL72zJKmYEDqIRrdYWOAQLudfeXBQIxA6lkQyvuMVUD/y7VogeiLQLZnlgQoaGJADd5X5cKpY0A=</data>
					</mzArrayBinary>
					<intenArrayBinary>
						<data precision="64" endian="little" length="40">AAAAAADSo0AAAAAAAAiXQAAAAAAALJdAAAAAAAAQoEAAAAAAALqtQDMzMzMzI4pAAAAAAACKqUAAAAAAAKSnQAAAAAAATJtAAAAAAACgk0AAAAAAAISXQM3MzMzMfI1AzczMzMwMiEBmZmZmZnaOQAAAAAAAYJFAAAAAAABwekAAAAAAAP6kQAAAAAAAcJBAmpmZmZmRh0CamZmZme2EQAAAAAAAGJFAAAAAAAD4hUAAAAAAAEyEQM3MzMzMJIlAAAAAAACIkUBmZmZmZrqBQM3MzMzMQIZAMzMzMzObg0AzMzMzM0+LQJqZmZmZPYJAZmZmZmYGgkCamZmZme2GQAAAAAAAnINAmpmZmZk1iEBmZmZmZv57QAAAAAAAkINAAAAAAAAQiEBmZmZmZsqCQJqZmZmZeYdAmpmZmZlRhkA=</data>
					</intenArrayBinary>
				</spectrum>
				<spectrum id="57">
					<spectrumDesc>
						<spectrumSettings>
							<spectrumInstrument mzRangeStop="1108.729439" mzRangeStart="86.262063" msLevel="2" />
						</spectrumSettings>
						<precursorList count="1">
							<precursor msLevel="1" spectrumRef="0">
								<ionSelection>
									<cvParam cvLabel="MS" accession="MS:1000041" name="ChargeState" value="1" />
									<cvParam cvLabel="MS" accession="MS:1000744" name="selected ion m/z" value="1137.791853" />
								</ionSelection>
								<activation />
							</precursor>
						</precursorList>
						<comments>Identified</comments>
					</spectrumDesc>
					<mzArrayBinary>
						<data precision="64" endian="little" length="40">6wHzkKkpZ0CSyhRzUMZxQOHurN12N3ZAwQDCh1JnfUCzB1qBAUSCQNf2dkty5IRACmZMwZp9iEBH5/wUR7aKQB/Y8V/Azo1AfJxpwiYFkEC1pQ7y6lKRQEFiu3sACGFAXBsqxnlKbkBe2QWDq5dzQBsv3SQGqnpAQNtq1plVgUDlXmBW6PODQPAxWHFKRIZAUbzK2qbliUDO34RCBEeNQFn7O9uz35BAOiAJ+1YWkUBseeV6W2hlQMsTCDtFam5AA85Sslxmc0BSQxuAjbyBQEshkEuc1IRAotXJGaq9hUBeS8gH/SuKQH0FacbCeoxAVI1eDcAikUCNYOP6d1BZQH/AAwOIdnRArIvbaAANgUBN9s/TIPSHQJW6ZBwjqGBA9x+ZDj0Wh0Bjl6jemudhQCklBKtqamJAd5/jo8WQVUA=</data>
					</mzArrayBinary>
					<intenArrayBinary>
						<data precision="64" endian="little" length="40">AAAAAABklkDNzMzMzCiLQGZmZmZmaopAAAAAAAC0kUAAAAAAAJShQAAAAAAA4HhAAAAAAACQnEAAAAAAABiaQAAAAAAAXJFAmpmZmZnBhUBmZmZmZn55QGZmZmZmMopAZmZmZmZ2gUDNzMzMzBR4QDMzMzMzw39AMzMzMzMTgUBmZmZmZqZwQAAAAAAAsJZAmpmZmZmRgkCamZmZmTl4QDMzMzMzM3ZAAAAAAAC4dEAAAAAAALyEQM3MzMzMNHpAzczMzMwEd0BmZmZmZgZ9QJqZmZmZuW1AzczMzMx8hkCamZmZmfl1QAAAAAAA4HRAZmZmZmaWc0AAAAAAAAiCQDMzMzMzm3RAMzMzMzMjdkCamZmZmcF5QGZmZmZmjn1AzczMzMwEc0BmZmZmZg59QDMzMzMz63tAAAAAAABwe0A=</data>
					</intenArrayBinary>
				</spectrum>
				<spectrum id="58">
					<spectrumDesc>
						<spectrumSettings>
							<spectrumInstrument mzRangeStop="1119.300544" mzRangeStart="101.292472" msLevel="2" />
						</spectrumSettings>
						<precursorList count="1">
							<precursor msLevel="1" spectrumRef="0">
								<ionSelection>
									<cvParam cvLabel="MS" accession="MS:1000041" name="ChargeState" value="1" />
									<cvParam cvLabel="MS" accession="MS:1000744" name="selected ion m/z" value="1148.825476" />
								</ionSelection>
								<activation />
							</precursor>
						</precursorList>
						<comments>Identified</comments>
					</spectrumDesc>
					<mzArrayBinary>
						<data precision="64" endian="little" length="40">GvfmN0zsZUBodt1bkUpsQDJxqyDGJ3ZA6E8b1amYeUAh5SfVnjWCQDDWNzDZnoVAJ0pCIu3vh0C/84sStJ6JQP1s5Lpp+Y5ACM2ue/tdkEA58dWOQkeRQPj6WpeaCmFARS+jWG7KbEA5YFeT59VyQANAFTcuOX1AllrvN/pkgEDQJRx6C+6DQAJFLGJ4ZodACd6QRuVti0AQrRVtrnGOQB2QhH2LD5FACWzOwTN9kUB8uU+OguljQCZWRiOfzW5AZTTyeQWUeEB5PZgU30h9QBoYeVkThIJAq1rSUY6wi0Aof/eO+sONQNemsb0W3o9AYmU08nkSXEAT86ykFaxsQMO4G0QrB3hAi1OthdkEgEDpEDgSaMWLQLq/ety3UllA0LhwICSMbkD0iNFzC7l/QOSG302X64tAW2H6XkNsbkA=</data>
					</mzArrayBinary>
					<intenArrayBinary>
						<data precision="64" endian="little" length="40">AAAAAABksUAAAAAAAAakQAAAAAAAoKhAAAAAAAD/vEAAAAAAAFSeQAAAAAAAVJFAAAAAAAAEjkAAAAAAAPyYQAAAAAAAdKRAZmZmZmY2ikAAAAAAANSuQAAAAAAAXKtAAAAAAAC8mEAAAAAAAByYQGZmZmZmPo1AAAAAAADYkkAAAAAAAFiPQGZmZmZm1npAMzMzMzO7fEAAAAAAABCRQAAAAAAAMIhAmpmZmZkdhEAAAAAAAJyYQAAAAAAAoJVAAAAAAAAwkkCamZmZmUmJQAAAAAAAqJJAzczMzMz0e0CamZmZmSWJQDMzMzMzo4RAAAAAAABkmEAAAAAAAKCTQAAAAAAAmIdAAAAAAABskUDNzMzMzHx7QAAAAAAA/JNAAAAAAAAUkEDNzMzMzPCLQJqZmZmZgXpAMzMzMzMjiUA=</data>
					</intenArrayBinary>
				</spectrum>
				<spectrum id="59">
					<spectrumDesc>
						<spectrumSettings>
							<spectrumInstrument mzRangeStop="1105.610798" mzRangeStart="112.249654" msLevel="2" />
						</spectrumSettings>
						<precursorList count="1">
							<precursor msLevel="1" spectrumRef="0">
								<ionSelection>
									<cvParam cvLabel="MS" accession="MS:1000041" name="ChargeState" value="1" />
									<cvParam cvLabel="MS" accession="MS:1000744" name="selected ion m/z" value="1148.83817" />
								</ionSelection>
								<activation />
							</precursor>
						</precursorList>
						<comments>Identified</comments>
					</spectrumDesc>
					<mzArrayBinary>
						<data precision="64" endian="little" length="40">8ddkjXrpZUDNrKWANEhsQDo/xXEgl3lAnkMZqqI5fUDEJjJzITSCQBFWYwmLnYVAQKGePuLuh0DNr+YAAZ+JQOC8OPEV945A2ekHdXFGkUAO2quPBwhhQE31ZP6R1HJAt0YE4+AldkDf3F89brh/QBUcXhDxZIBAK6Im+nzsg0CsVib8EmiHQFX6CWdXboxAUMb4MDu9jUAiOC7jJl6QQMX+snty52NAR68GKA3IbEAexM4UepN4QNTUsrW+g4JAKbSs+8cjh0CtFthjgrCLQMLAc++hcY5ArAMg7goHkUAzVMVU+g9cQERQNXq1qWxA5s3hWq0FeEBORL+2/gOAQNZSQNp/mYZAFR40uw5ni0Az3IDPD7yMQCuE1VjCx2hADmlU4GTKbkBX7gVm5RqCQFGf5A6bam5AGAltOZeGbkA=</data>
					</mzArrayBinary>
					<intenArrayBinary>
						<data precision="64" endian="little" length="40">AAAAAABmsEAAAAAAALqkQAAAAAAAOrxAAAAAAAC4j0AAAAAAAIycQAAAAAAAkI9AZmZmZmYijEAAAAAAAFiVQAAAAAAAKKJAAAAAAABKrkAAAAAAAICqQAAAAAAAtJZAAAAAAADmqEAAAAAAACyKQAAAAAAAwJVAmpmZmZmFjkCamZmZmeF/QM3MzMzMuIZAAAAAAADEkEBmZmZmZsqFQAAAAAAAUJZAAAAAAABwlkAAAAAAAKyQQAAAAAAA6I9AMzMzMzOzfUAzMzMzMzN9QAAAAAAAsJBAAAAAAABkhEAAAAAAAEyWQAAAAAAAvJJAZmZmZmbWg0DNzMzMzCSOQDMzMzMz83tAAAAAAACwfEBmZmZmZhKEQAAAAAAA4JFAAAAAAACIkkAAAAAAAACDQAAAAAAA9IlAmpmZmZmhhkA=</data>
					</intenArrayBinary>
				</spectrum>
				<spectrum id="60">
					<spectrumDesc>
						<spectrumSettings>
							<spectrumInstrument mzRangeStop="1086.136309" mzRangeStart="84.185615" msLevel="2" />
						</spectrumSettings>
						<precursorList count="1">
							<precursor msLevel="1" spectrumRef="0">
								<ionSelection>
									<cvParam cvLabel="MS" accession="MS:1000041" name="ChargeState" value="1" />
									<cvParam cvLabel="MS" accession="MS:1000744" name="selected ion m/z" value="1149.595215" />
								</ionSelection>
								<activation />
							</precursor>
						</precursorList>
						<comments>Identified</comments>
					</spectrumDesc>
					<mzArrayBinary>
						<data precision="64" endian="little" length="40">6C0e3vMFYUAXghyUMKhsQEDZlCv85HVA5lyKq0qUeUB3ZoLhPOOBQFFKCFaV7INAjbPpCICzh0AurBvvrs6KQOEp5EpdzYxAyy+DMaI0kECaJJaUi/iQQA6+MJmqZWJAEhJpG/9jcEDXUGovYpV1QGfyzTY3FX1AJZF9kOXIf0CN7iB2ZqODQFXBqKTuS4ZAeXQjLOrCjUBiTPp7Wb+QQH7hlSTPi1VAWwndJXFmb0CWehaE8gJ1QFOwxtm0FnxAajNOQ3QTgkDgY7DilJuCQPwApDYRLIdAMo6R7BFijEDwUX+9woxZQG+gwDs5cnFA1IBB0uc0gUAOar+1U7aFQPTBMjYUaY5Aaam8HeELVUCM8szL4aNrQPhsHRwM64VAVn+EYSAMjUCRfvs68ClgQMzQeCKIz4tAniXICKjDi0A=</data>
					</mzArrayBinary>
					<intenArrayBinary>
						<data precision="64" endian="little" length="40">AAAAAACUsEAzMzMzM/uGQAAAAAAApIhAAAAAAACEnUAAAAAAAA6gQJqZmZmZUYBAAAAAAACokUAAAAAAAECXQAAAAAAAKKNAAAAAAABMk0AAAAAAANLJQGZmZmZmPopAZmZmZmaKhkCamZmZma2CQJqZmZmZVYtAAAAAAABokkBmZmZmZt5+QAAAAAAALJBAAAAAAACImUBmZmZmZvaLQGZmZmZmOoZAMzMzMzNjhEBmZmZmZmqBQJqZmZmZgX9AAAAAAABYkkAAAAAAAKB7QGZmZmZmHo1AmpmZmZlpjECamZmZmVF4QAAAAAAAYHtAAAAAAACMgEDNzMzMzOCKQAAAAAAA+IlAMzMzMzPbc0CamZmZmUF1QJqZmZmZ/YRAAAAAAABEiUAAAAAAAPhyQM3MzMzMNIRAMzMzMzNrg0A=</data>
					</intenArrayBinary>
				</spectrum>
				<spectrum id="61">
					<spectrumDesc>
						<spectrumSettings>
							<spectrumInstrument mzRangeStop="1106.672611" mzRangeStart="86.282968" msLevel="2" />
						</spectrumSettings>
						<precursorList count="1">
							<precursor msLevel="1" spectrumRef="0">
								<ionSelection>
									<cvParam cvLabel="MS" accession="MS:1000041" name="ChargeState" value="1" />
									<cvParam cvLabel="MS" accession="MS:1000744" name="selected ion m/z" value="1149.696293" />
								</ionSelection>
								<activation />
							</precursor>
						</precursorList>
						<comments>Identified</comments>
					</spectrumDesc>
					<mzArrayBinary>
						<data precision="64" endian="little" length="40">FCNL5ljrZUBVh9wMt8xuQKVN1T2ydXdAKqkT0ITnekANVTGVXoyBQMk4RrJHNoRAdAzIXk/lhUA4o+ar5DWJQBCTcCEvz4xARdYaSr34kEC4H/DAsEqRQCF00CUcklVApyVWRiOobEC+9sySAMRyQCjU00dgxH1AE+6VeeuUgEAwEATIkLGEQChiEcMur4dAFJhO6xaAikDr4ctEsb2NQBqGj4jp7ZBAPEz75n6mYEC3fCQlPcdsQHNk5ZeBhXVATtGRXL4EfECSQINNHYB/QA6ki00LI4VAGw3gLRBaiEDL9baZauGKQLvQXKfRQoxAOBQ+W8emj0C8k0+PbRBcQB+DFafaKWlAuTe/YeJldkAQk3Ahj7Z8QEUqjC3k7YFAc/G3PYE6iEAkmdU7vJCQQA2oN6NmxmNAuVD517LPh0A=</data>
					</mzArrayBinary>
					<intenArrayBinary>
						<data precision="64" endian="little" length="40">AAAAAAAgmEAAAAAAAByTQGZmZmZmVotAZmZmZmaCg0DNzMzMzHyIQAAAAAAAcJBAAAAAAAB4k0AAAAAAAMKkQAAAAAAADqNAMzMzMzMTg0AAAAAAAFiRQAAAAAAAEI9AZmZmZmaKiEAzMzMzM3+EQAAAAAAAVIBAMzMzMzOHhECamZmZmYF9QGZmZmZmvoBAmpmZmZmJfkCamZmZmW2CQAAAAAAAYIJAzczMzMx4hkAzMzMzM5OAQDMzMzMzs31AzczMzMy8ekCamZmZmSl+QAAAAAAAiHdAZmZmZmbmf0CamZmZmYF9QM3MzMzMJIBAzczMzMwIgkDNzMzMzASEQDMzMzMzu35AAAAAAACweUDNzMzMzDx4QM3MzMzMTHlAmpmZmZmZf0CamZmZmfmAQDMzMzMzH4BAzczMzMyUf0A=</data>
					</intenArrayBinary>
				</spectrum>
				<spectrum id="62">
					<spectrumDesc>
						<spectrumSettings>
							<spectrumInstrument mzRangeStop="1086.222459" mzRangeStart="86.177293" msLevel="2" />
						</spectrumSettings>
						<precursorList count="1">
							<precursor msLevel="1" spectrumRef="0">
								<ionSelection>
									<cvParam cvLabel="MS" accession="MS:1000041" name="ChargeState" value="1" />
									<cvParam cvLabel="MS" accession="MS:1000744" name="selected ion m/z" value="1149.719836" />
								</ionSelection>
								<activation />
							</precursor>
						</precursorList>
						<comments>Identified</comments>
					</spectrumDesc>
					<mzArrayBinary>
						<data precision="64" endian="little" length="40">3/sbtFcGYUDHgOz1bqZsQLSQgNFl5HVAwM+4cKCVeUAY6xuYvOOBQMdkcf9Ro4NAHQHcLL6zh0ASa/EpANCKQHo57L5DzYxA7dPxmDE0kEDOxkrM4/iQQPEtrBtvZWJA+MPPf49ob0Dus8pMKQR1QDPEsS6uF31AVWe1wD4UgkA5tp4hHO2DQDQRNjx9TIZAobyPo/m9jUA/kSdJp8GQQNMzvcRYi1VAIhecwd9jcECME1/tKJZ1QJyLv+2JFXxAHvruVtbJf0Db+1QV2p2CQMfzGVCPtoVAxHjNq7ppjkDxDYXPRuGQQGmQgqeQjllAS3ZsBOKla0DJO4cyFIN4QGE3bFvUNIFA6gd1kaIsh0CtS43QD2OMQFEv+DSnJmBAizIbZBJmZ0CGjbJ+U+qFQJzdWiajxItABU1LrGw6iEA=</data>
					</mzArrayBinary>
					<intenArrayBinary>
						<data precision="64" endian="little" length="40">AAAAAACAskAAAAAAAOyNQAAAAAAAiJBAAAAAAACMoUAAAAAAAMykQDMzMzMzK4NAAAAAAABYmEAAAAAAAMCbQAAAAAAAbKhAAAAAAACsl0AAAAAAAHfPQAAAAAAAAI9AZmZmZmZOiUAzMzMzMz+GQAAAAAAAGI1AAAAAAACUl0AAAAAAAHiBQAAAAAAABJNAAAAAAAAsk0AAAAAAAGyQQDMzMzMz14hAZmZmZmamhkCamZmZmf2FQGZmZmZmRoJAAAAAAADYk0AAAAAAAHB4QM3MzMzMBI9AMzMzMzP3i0DNzMzMzNCLQDMzMzMzs4JAZmZmZmYeekDNzMzMzMR8QDMzMzMzA35AMzMzMzPfi0DNzMzMzKCHQGZmZmZmjnlAZmZmZmaOeUCamZmZmW2HQDMzMzMz039AzczMzMwggkA=</data>
					</intenArrayBinary>
				</spectrum>
				<spectrum id="63">
					<spectrumDesc>
						<spectrumSettings>
							<spectrumInstrument mzRangeStop="1106.438163" mzRangeStart="86.234977" msLevel="2" />
						</spectrumSettings>
						<precursorList count="1">
							<precursor msLevel="1" spectrumRef="0">
								<ionSelection>
									<cvParam cvLabel="MS" accession="MS:1000041" name="ChargeState" value="1" />
									<cvParam cvLabel="MS" accession="MS:1000744" name="selected ion m/z" value="1149.77019" />
								</ionSelection>
								<activation />
							</precursor>
						</precursorList>
						<comments>Identified</comments>
					</spectrumDesc>
					<mzArrayBinary>
						<data precision="64" endian="little" length="40">8IgK1c3qZUDRkVz+w8luQFkzMsjddHdApZ9wdqvHfUD1EmOZ3ouBQBU8hVzpM4RAzhYQWm/khUAVGohl8zSJQFLWbyZGz4xA6/zbZV/tkEBFLc2twEmRQPuT+NwJj1VAG2K85lWrbEBVppiDYMVyQG2pg7ye43pAjCyZYxmWgEBD5PT1/FqCQOXv3lEjWYhAqvOo+P/pikCKPbSPdbeNQOhrlsuWkJBATE9Y4hEdkUAKSPsfYKVgQC3RWWaRKGlAo5V7gVmDdUBPsWoQprV8QE3Z6Qf1gn9AYCAIkMFPhEBK7Nre7l+GQKt7ZHMVZYtAMBNFSH1bjUA1lxsMlcqQQIat2cpLDlxAzHwHP3HKbED8jXbc8FR2QGQGKuMftHtAIF9CBWfih0Bf7/54L8djQL3IBPzaZX1APl5Ih6eShUA=</data>
					</mzArrayBinary>
					<intenArrayBinary>
						<data precision="64" endian="little" length="40">AAAAAACwmkAAAAAAABSWQM3MzMzM5IpAMzMzMzNThUAAAAAAANCLQAAAAAAAHJFAAAAAAAAQlEAAAAAAAFanQAAAAAAABqVAMzMzMzOThkAAAAAAAMCQQM3MzMzMsIxAAAAAAACAikAAAAAAAPiGQM3MzMzMKIJAMzMzMzNzhEBmZmZmZsZ8QM3MzMzMtH1AAAAAAACMg0AzMzMzM5uGQDMzMzMzO4JAzczMzMx0fkBmZmZmZnKIQDMzMzMzm39AAAAAAAAgg0DNzMzMzIR+QDMzMzMzD4BAzczMzMy8eUCamZmZmcF8QM3MzMzMFINAzczMzMwYg0CamZmZmWl8QGZmZmZmQoVAZmZmZmaGf0BmZmZmZtZ9QAAAAAAAQHtAZmZmZmbOe0AzMzMzMw+CQAAAAAAA6HlAmpmZmZmZekA=</data>
					</intenArrayBinary>
				</spectrum>
				<spectrum id="64">
					<spectrumDesc>
						<spectrumSettings>
							<spectrumInstrument mzRangeStop="1122.279606" mzRangeStart="86.313004" msLevel="2" />
						</spectrumSettings>
						<precursorList count="1">
							<precursor msLevel="1" spectrumRef="0">
								<ionSelection>
									<cvParam cvLabel="MS" accession="MS:1000041" name="ChargeState" value="1" />
									<cvParam cvLabel="MS" accession="MS:1000744" name="selected ion m/z" value="1150.849669" />
								</ionSelection>
								<activation />
							</precursor>
						</precursorList>
						<comments>Identified</comments>
					</spectrumDesc>
					<mzArrayBinary>
						<data precision="64" endian="little" length="40">Vd/5RQmUW0C6TE2CN65qQG76sx9pe3dATRWMSirZeEAGf7+YzRSBQP0WnSzV1oRAoPmcu32Rh0Cu8ZnsP5uKQG5OJQPgsY1AnYAmwoYUj0BiZwqdt1KRQJ9x4UDILGdANLvurcirbEDRsBh17Wl0QFlsk4oG1npAJNI2/sSufkDC3y9mi1uFQP8h/faVZYhAEFg5tMjLiUDjbDoCmO6LQAHcLF4c25BAEAcJUR6JkUCaPjvguutlQHWtvU9VaWhA09nJ4Ch2dUDKUuv9Bkl9QHNk5ZfBZ35AV17yP3lMhUDEzD6PkRWHQHnletusAItAuJIdG6FukEAa4e1BCJRVQK4s0VkmaHVAZoS3B6GLfUDFyf0O5Q6CQMRafAqQpJBAF/VJ7rARXEAM5US7igdyQNrJ4CjpY5BA3GRUGUY5dkA=</data>
					</mzArrayBinary>
					<intenArrayBinary>
						<data precision="64" endian="little" length="40">AAAAAABPukAAAAAAADKnQAAAAAAArq5AAAAAAAAkm0AAAAAAAKSRQAAAAAAAWJpAmpmZmZkFjUAAAAAAAFCOQGZmZmZmHopAAAAAAAA0lEAAAAAAABiaQAAAAAAALKJAAAAAAADgnkAAAAAAAFiZQAAAAAAAFJNAAAAAAABgjEAAAAAAAEyQQDMzMzMzh4xAMzMzMzMnikCamZmZmVWJQDMzMzMzg4hAZmZmZmZyjEAAAAAAAPChQAAAAAAAuJFAAAAAAAAcmUDNzMzMzCSKQAAAAAAA3IlAmpmZmZkRiUBmZmZmZpaJQAAAAAAA9IhAzczMzMw4hUAAAAAAAMCfQAAAAAAA3JhAmpmZmZldiUAzMzMzM7OJQGZmZmZmzoRAZmZmZmaOikAAAAAAAISRQDMzMzMze4NAmpmZmZnxhEA=</data>
					</intenArrayBinary>
				</spectrum>
				<spectrum id="65">
					<spectrumDesc>
						<spectrumSettings>
							<spectrumInstrument mzRangeStop="1121.372388" mzRangeStart="86.291362" msLevel="2" />
						</spectrumSettings>
						<precursorList count="1">
							<precursor msLevel="1" spectrumRef="0">
								<ionSelection>
									<cvParam cvLabel="MS" accession="MS:1000041" name="ChargeState" value="1" />
									<cvParam cvLabel="MS" accession="MS:1000744" name="selected ion m/z" value="1150.874411" />
								</ionSelection>
								<activation />
							</precursor>
						</precursorList>
						<comments>Identified</comments>
					</spectrumDesc>
					<mzArrayBinary>
						<data precision="64" endian="little" length="40">UrZI2o2SW0AJxOv6Ba5qQBLds67RendAU5W2uIbZeEC46jpUcxSBQEHvjSFg14RAgLqBAi9niEBRa5p3XEeJQJilnZpr7YtAPN7kt+gSj0A7cqQz4FGRQAZM4Nbd6mVAZk0s8JWrbEC7uI0GsHR1QPZ/DvPl1XpAdvnWh/WrfkBTBg5oCV2FQDuMSX8Pk4dA2XqGcAyZikCYMnBAS7CNQMTr+gWbbZBAsaVHU32FkUD1ZWmn5itnQFHB4QWRamhAZW1TPO5odEDe5LfoZIl9QKd38X4cD4JALc2tEFZNhUAnTYOiWcuJQDifOlapwI1AETXR5+MakUAFU82spZJVQEbSbvSxhnFAsmg6O5kGckDVsN8Ta0l9QIEmwoYnaH5AqAGDpA+Ni0CGPe3wl2SMQFcJFoczEFxA9FDbhlE3dkA=</data>
					</mzArrayBinary>
					<intenArrayBinary>
						<data precision="64" endian="little" length="40">AAAAAADnsUAAAAAAAKyfQAAAAAAA7qJAAAAAAABQkECamZmZmYmGQAAAAAAAmJJAAAAAAABIgkCamZmZmQmCQDMzMzMzz4JAMzMzMzO3hkAAAAAAACiKQAAAAAAAZJdAAAAAAABIkUAAAAAAAHiQQJqZmZmZhYRAMzMzMzM/gUCamZmZmZGEQGZmZmZmDoFAzczMzMyMgUBmZmZmZhKCQJqZmZmZCX1AAAAAAAA4f0AAAAAAAESXQAAAAAAAFIZAAAAAAAAojkDNzMzMzHx/QM3MzMzM6IBAZmZmZmbue0BmZmZmZlqAQAAAAAAAMH5AAAAAAACYeEAAAAAAAFyVQDMzMzMzw3xAMzMzMzNfhkBmZmZmZuZ9QAAAAAAAGHtAmpmZmZlJfkBmZmZmZiZ4QJqZmZmZeX9AmpmZmZkxfEA=</data>
					</intenArrayBinary>
				</spectrum>
				<spectrum id="66">
					<spectrumDesc>
						<spectrumSettings>
							<spectrumInstrument mzRangeStop="1097.39122" mzRangeStart="86.169634" msLevel="2" />
						</spectrumSettings>
						<precursorList count="1">
							<precursor msLevel="1" spectrumRef="0">
								<ionSelection>
									<cvParam cvLabel="MS" accession="MS:1000041" name="ChargeState" value="1" />
									<cvParam cvLabel="MS" accession="MS:1000744" name="selected ion m/z" value="1154.473737" />
								</ionSelection>
								<activation />
							</precursor>
						</precursorList>
						<comments>Identified</comments>
					</spectrumDesc>
					<mzArrayBinary>
						<data precision="64" endian="little" length="40">W8064/sIXkAD0Chd+qNuQCuIga59V3dA8pVASqyCeEA0vcRYJkiAQMADAwg/2oNADMwKRRpziEBM3ZVd0HSLQJMYBFau/ItAKlYNwjyDj0AqxvmbkCWRQDgQkgVMiVlAgosVNVhEcEBjDRe5J3N2QI5XIHoSpH9AQiWuYxxTg0DxoURL3pOHQFABMJ6hlYpA7DL8p1sdjkAMkdPXU/qOQB6jPPNyZWJAkGltGptScUANx/MZkIR+QIi6D0BKc4JAQ8h5/x/ph0DRJLGkvByLQFaDMLdbfIxAsfhNYVUEkECKkpBI24pVQHdJnBXRJW9AtaUO8jqGf0A3iNaKlvuCQLoQqz+CC4dAOiAJ+xYnjUDS4La2MHKQQNWT+UffUV5Abt3NU11gcED8pUV9kmNgQE8Hsp7aJGtA86/llWtFbUA=</data>
					</mzArrayBinary>
					<intenArrayBinary>
						<data precision="64" endian="little" length="40">AAAAAIAe20AAAAAAAAC7QAAAAACAw8BAAAAAAACjxkAAAAAAAHPOQAAAAAAA3NlAAAAAAEA14kAAAAAAAHfBQAAAAAAALcRAAAAAAAAkq0AAAAAAAKyTQAAAAAAAF7ZAAAAAAACoukAAAAAAAKO3QAAAAAAAFLhAAAAAAIBEwEAAAAAAAHTNQAAAAAAALrpAAAAAAAAgl0AAAAAAAPSXQAAAAAAAcrNAAAAAAAABuUAAAAAAAKavQAAAAAAAyK5AAAAAAABoxUAAAAAAANGzQAAAAAAA6JRAAAAAAAB0l0AAAAAAAHiwQAAAAAAAY7ZAAAAAAAC0pUAAAAAAAAKtQAAAAAAAjbhAAAAAAAA4kEAAAAAAAHCPQAAAAAAAiK5AAAAAAAC6sUAAAAAAAJagQAAAAAAAS7BAAAAAAAAup0A=</data>
					</intenArrayBinary>
				</spectrum>
				<spectrum id="67">
					<spectrumDesc>
						<spectrumSettings>
							<spectrumInstrument mzRangeStop="1097.579789" mzRangeStart="86.129867" msLevel="2" />
						</spectrumSettings>
						<precursorList count="1">
							<precursor msLevel="1" spectrumRef="0">
								<ionSelection>
									<cvParam cvLabel="MS" accession="MS:1000041" name="ChargeState" value="1" />
									<cvParam cvLabel="MS" accession="MS:1000744" name="selected ion m/z" value="1154.592377" />
								</ionSelection>
								<activation />
							</precursor>
						</precursorList>
						<comments>Identified</comments>
					</spectrumDesc>
					<mzArrayBinary>
						<data precision="64" endian="little" length="40">tHVwsDcGXkByio7kckNwQHTQJRz6VXdAMWE0K5uBeEADJJpA0UeAQO8fC9Hh2YNApOL/jghziEDhsgqbYXSLQGA8g4Y+/ItAl3X/WCiDj0BSJjW0USaRQMNjP4ulhllAjzf5LTqibkDPZtXnqnF2QLWM1Htqo39AgzP4+6VTg0BBD7VteJOHQCUi/IuAlIpAwcQfRb19jEAeUaG6GQSQQMfa39meZGJA6jwq/q9RcUDMQdDR6oN+QGJO0CaH+4JAF7t9Vrnoh0DHnj2XqRyLQAGHUKVGJo1AMzSeCAL7jkAZda29T4hVQOG1SxsOJG9AkrHa/P/xgUBEv7Z+WnKCQHFyv0NxC4dAk6tY/CYfjkAsuB/woNKPQK0UArnEYmBASdkiaXdfcEBvtyQH7CNrQAqGcw2zQ21AoWez6vMjaUA=</data>
					</mzArrayBinary>
					<intenArrayBinary>
						<data precision="64" endian="little" length="40">AAAAAACK20AAAAAAAJW6QAAAAAAAscBAAAAAAAARx0AAAAAAAJHOQAAAAAAA4NpAAAAAAACJ4kAAAAAAgKfCQAAAAAAAUMRAAAAAAABSrUAAAAAAAGiVQAAAAAAAP7ZAAAAAAACVukAAAAAAAI+3QAAAAAAAurhAAAAAAADQv0AAAAAAAKvNQAAAAAAAX7pAAAAAAADklkAAAAAAAIybQAAAAAAArbVAAAAAAAD0t0AAAAAAAEquQAAAAAAANq5AAAAAAABxxkAAAAAAAD+1QAAAAAAA8JNAAAAAAABgmUAAAAAAAEOxQAAAAAAAi7ZAAAAAAAAApEAAAAAAAB6uQAAAAAAAbrlAAAAAAACMk0AAAAAAACiQQAAAAAAAiqFAAAAAAADWskAAAAAAAAOwQAAAAAAA+KdAAAAAAAAooUA=</data>
					</intenArrayBinary>
				</spectrum>
				<spectrum id="68">
					<spectrumDesc>
						<spectrumSettings>
							<spectrumInstrument mzRangeStop="1118.756646" mzRangeStart="86.077248" msLevel="2" />
						</spectrumSettings>
						<precursorList count="1">
							<precursor msLevel="1" spectrumRef="0">
								<ionSelection>
									<cvParam cvLabel="MS" accession="MS:1000041" name="ChargeState" value="1" />
									<cvParam cvLabel="MS" accession="MS:1000744" name="selected ion m/z" value="1160.725529" />
								</ionSelection>
								<activation />
							</precursor>
						</precursorList>
						<comments>Identified</comments>
					</spectrumDesc>
					<mzArrayBinary>
						<data precision="64" endian="little" length="40">FLAdjFjjZUAhdqbQecVsQCYZOQv7s3RANLvurUjFfEAFFsCUweyBQBlxAWgUpINAJjlgV3PrhUAHsp5a/faJQPq5oSmb+Y1A7N/1mbNbkEB9k6ZB8R+RQGxB740hpWNARibg10gicEAPttjtszN3QIFdTZ6yI3hADHTtCygzf0BkXHFx1GKCQAE1tWyNrodA09o0trcjiUBUqkTZuy6MQDOoNjiRk5BAmYI1zgZ7kUA5Drxa7q5lQMHEH0WdRHBAvVZCd8ljdkATKji8YKZ7QJW1TfH4FH9AaY1BJ0RghUAoRpbM0WSJQL3iqUfaroxAnGuYofGEVUDFjsahvsKCQCI2WDjJT4tAYw0XuYfxjED/5zBf3mdiQK34hsJnIoNAYi0+BcCmi0BupddmI02OQBKFlnV/y2VA2/rpP2spZ0A=</data>
					</mzArrayBinary>
					<intenArrayBinary>
						<data precision="64" endian="little" length="40">MzMzMzN7f0AAAAAAANyEQJqZmZmZsYJAAAAAAADomEAAAAAAACiRQAAAAAAAuJFAAAAAAAConEAAAAAAACiSQAAAAAAA9JxAAAAAAABMjEAAAAAAADCOQAAAAAAAEH1AmpmZmZlNgkAzMzMzMxN7QAAAAAAATJNAmpmZmZnph0AAAAAAAHCPQAAAAAAAMHxAZmZmZmY6ikAAAAAAAOSWQDMzMzMzI4RAAAAAAAAogkBmZmZmZrZ8QM3MzMzMZHlAAAAAAADIeUDNzMzMzBR8QJqZmZmZoX5AMzMzMzPLgECamZmZmVl/QJqZmZmZBY1AMzMzMzPTeUBmZmZmZp56QGZmZmZmVn5AAAAAAABwhUBmZmZmZs55QM3MzMzMlHlAzczMzMykfEBmZmZmZr6BQAAAAAAAwHlAZmZmZmYeeUA=</data>
					</intenArrayBinary>
				</spectrum>
				<spectrum id="69">
					<spectrumDesc>
						<spectrumSettings>
							<spectrumInstrument mzRangeStop="1097.477071" mzRangeStart="86.195897" msLevel="2" />
						</spectrumSettings>
						<precursorList count="1">
							<precursor msLevel="1" spectrumRef="0">
								<ionSelection>
									<cvParam cvLabel="MS" accession="MS:1000041" name="ChargeState" value="1" />
									<cvParam cvLabel="MS" accession="MS:1000744" name="selected ion m/z" value="1160.810768" />
								</ionSelection>
								<activation />
							</precursor>
						</precursorList>
						<comments>Identified</comments>
					</spectrumDesc>
					<mzArrayBinary>
						<data precision="64" endian="little" length="40">JHuEmiHmZUAnpDUGHcpsQILGTKJetXRA+vIC7GPGfEA2V81zpOuBQHkGDf2TYoJAY0UNpiHshUByT1d3TPWJQGBbP/2n+Y1AnE6y1ZVZkEB720yF6CWRQJwYkpOJjFVAOsyXFyAjcEDrjO+LCzd3QBpvK722JHhAS633G+01f0Bl4lZBbKSDQGt9kdCW24VA5e0Ip2UiiUD0iNFzay6MQBFUjV7tuY9ARDAOLh1rYkAYlGk0uTZxQDvl0Y2wZXZAXpz4agere0CyaDo7mRCAQCTUDKmCYoVAih2NQ91viUAcP1QaMbKMQE27mGa6lpBAZjIcz2dJWUAnvW98bW9uQGqkpfI2CoVAB2LZzAE+i0CCOA8n0EyOQOs56X1jrGNAzSA+sGMiaUBXtDnOjcSCQKGBWDZT8opAp7G9FhQzjUA=</data>
					</mzArrayBinary>
					<intenArrayBinary>
						<data precision="64" endian="little" length="40">mpmZmZmBe0DNzMzMzMCBQGZmZmZmln1AAAAAAAB4lUDNzMzMzOCKQAAAAAAAkJBAAAAAAABcmEAAAAAAAGSQQAAAAAAAwJZAMzMzMzMbikCamZmZmTGCQM3MzMzMhHpAzczMzMz8f0CamZmZmUlyQAAAAAAAJJFAzczMzMwAhUDNzMzMzLCMQJqZmZmZLYNAmpmZmZnxhkAAAAAAAKySQM3MzMzM0IJAZmZmZmbeeEBmZmZmZtZ1QDMzMzMz+3FAzczMzMwkd0AAAAAAAKB2QAAAAAAAKH1AzczMzMyQgECamZmZmQWIQAAAAAAAOIFAMzMzMzObdEAzMzMzMzt1QM3MzMzMTHdAMzMzMzObfEBmZmZmZraBQAAAAAAA2HFAMzMzMzODdECamZmZmbl2QJqZmZmZUXpAAAAAAABAgUA=</data>
					</intenArrayBinary>
				</spectrum>
				<spectrum id="70">
					<spectrumDesc>
						<spectrumSettings>
							<spectrumInstrument mzRangeStop="1125.560656" mzRangeStart="86.24286" msLevel="2" />
						</spectrumSettings>
						<precursorList count="1">
							<precursor msLevel="1" spectrumRef="0">
								<ionSelection>
									<cvParam cvLabel="MS" accession="MS:1000041" name="ChargeState" value="1" />
									<cvParam cvLabel="MS" accession="MS:1000744" name="selected ion m/z" value="1165.826479" />
								</ionSelection>
								<activation />
							</precursor>
						</precursorList>
						<comments>Identified</comments>
					</spectrumDesc>
					<mzArrayBinary>
						<data precision="64" endian="little" length="40">EM8SZIQJYUDCpWPOs4huQI16iEa3VnZAZED2ejemfEBRTUnWoWl+QAt72uEPRoVAcO8a9GX0hkD1KjI6oFqJQNJyoIe64IxAIcms3hGLkUD4/gbtVeplQJkrg2oDb25APgeWIyR1dUANGCR9mnd7QBjt8UL6u4FAMKAX7hzZg0DSpuoeeWCKQGn/A6wVN45AOkGbHD6WkUBrYKsEi49VQLvUCP1M6mpAXMr5Yq8mdUA6ArhZvJd4QFeXUwIi2IFAuAchIP/AhEBmo3N+ipmIQKhwBKmULY1Aixu3mD8rkUD5hOy8jQtcQEs7NZdb0nBAec2rOisYdEBIwr6dBNt+QFnaqbm8GYtAIVor2px5jkBuNeuMb8FlQErUCz7tqoBAMSQnE/cmjkAnS633W2aMQEH1DyLZwotAw2aACzJ4jEA=</data>
					</mzArrayBinary>
					<intenArrayBinary>
						<data precision="64" endian="little" length="40">mpmZmZmJg0BmZmZmZoqAQJqZmZmZcYVAZmZmZmZudUBmZmZmZoKIQJqZmZmZCX1AAAAAAADoekAAAAAAAAh+QM3MzMzM8IpAzczMzMzsiUAzMzMzM4uBQDMzMzMzO4BAmpmZmZlhfEDNzMzMzBR0QAAAAAAAWHpAZmZmZmZ2d0DNzMzMzNx6QJqZmZmZOYdAZmZmZmaehUDNzMzMzJR5QDMzMzMzO3NAZmZmZmYmekCamZmZmQlwQAAAAAAAUHpAzczMzMwUdkDNzMzMzFR6QM3MzMzMZIRAzczMzMxIg0AzMzMzM8t0QAAAAAAAMHBAzczMzMysdEAzMzMzM7N3QM3MzMzMBHpAZmZmZmZigkAAAAAAAGh0QM3MzMzMRHZAzczMzMxYgkCamZmZmUF9QJqZmZmZgXxAZmZmZmbme0A=</data>
					</intenArrayBinary>
				</spectrum>
				<spectrum id="71">
					<spectrumDesc>
						<spectrumSettings>
							<spectrumInstrument mzRangeStop="1140.281765" mzRangeStart="86.315873" msLevel="2" />
						</spectrumSettings>
						<precursorList count="1">
							<precursor msLevel="1" spectrumRef="0">
								<ionSelection>
									<cvParam cvLabel="MS" accession="MS:1000041" name="ChargeState" value="1" />
									<cvParam cvLabel="MS" accession="MS:1000744" name="selected ion m/z" value="1167.817364" />
								</ionSelection>
								<activation />
							</precursor>
						</precursorList>
						<comments>Identified</comments>
					</spectrumDesc>
					<mzArrayBinary>
						<data precision="64" endian="little" length="40">TDeJQWCUW0A978aCQmtuQMCUgQNamXNAUfpCyLmZekCXytsRjuWAQMRBQpQPfYRAY5y/CcWThUCISiNmtmeLQNKpK5+FO45AaLCp8xifkUCN7iB2JuxlQDF6bqErTG5AWK63zRQHckDgoL36uIt5QJUMAFVcXoBAmdU73G73g0AC1NSyFVGIQPd14JxxqIpAYcQ+AXTSjUCiemtgG5iRQB8sY0M3lFVAiJy+ni/ObEC28pL/CXR1QIhITbtYEn5AqmG/JxYbg0CH3uLhvaOHQLd/ZaXph4tAJSNnYa/2jEAcsRafIlqRQOwuUFJgElxAuhXCaiwvbED7kLdcPVd9QBrc1haeV4VAJ0wYzYq8ikCh8xq7ZHOMQKEQAYcg0ZFAvHoVGR2sb0Ak1AypApKMQEG62LSibZFAwakPJO8EcUA=</data>
					</mzArrayBinary>
					<intenArrayBinary>
						<data precision="64" endian="little" length="40">AAAAAABklECamZmZmfmAQJqZmZmZ8XZAAAAAAABwmUBmZmZmZiqNQGZmZmZm7nVAMzMzMzNbfEAzMzMzM9N7QAAAAAAA4JFAZmZmZmYigEBmZmZmZjqBQDMzMzMzK4BAzczMzMzMcEAAAAAAAOByQM3MzMzMLHBAAAAAAADIckAAAAAAALBzQAAAAAAA8HlAzczMzMxcikBmZmZmZpZ9QAAAAAAAgG5AMzMzMzOza0CamZmZmblvQDMzMzMzA2pAAAAAAAA4cECamZmZmfFyQGZmZmZmlnZAzczMzMxEg0DNzMzMzER8QGZmZmZmpmdAmpmZmZl5aUAAAAAAALBpQM3MzMzMjG9AAAAAAABIdUBmZmZmZt51QGZmZmZmznlAmpmZmZk5aUDNzMzMzNRzQM3MzMzM/HhAzczMzMxsaEA=</data>
					</intenArrayBinary>
				</spectrum>
				<spectrum id="72">
					<spectrumDesc>
						<spectrumSettings>
							<spectrumInstrument mzRangeStop="1143.737467" mzRangeStart="101.204084" msLevel="2" />
						</spectrumSettings>
						<precursorList count="1">
							<precursor msLevel="1" spectrumRef="0">
								<ionSelection>
									<cvParam cvLabel="MS" accession="MS:1000041" name="ChargeState" value="1" />
									<cvParam cvLabel="MS" accession="MS:1000744" name="selected ion m/z" value="1172.716358" />
								</ionSelection>
								<activation />
							</precursor>
						</precursorList>
						<comments>Identified</comments>
					</spectrumDesc>
					<mzArrayBinary>
						<data precision="64" endian="little" length="40">lWOyuP8PXkD8q8d9K+tuQGyx22fVUnhARrbz/RSWeUBCl3DoDdSAQCieswWE2oNABoIAGRqNhkCuZwjHjI6KQCcTtwqCro1Ad2aC4exCkEDA7J48zFyRQF0av/DK6WVAB0FHq1pqa0A/yR02kTZ4QE2giEXM93xAZDxKJdyDgkDxLawbj9uEQGdkkLto24hA5Lz/j5Pmi0A1fuGVJPqMQCJVFK+isJBAAyMva6KYkUDqJFtdTg5cQMO7XMR3Q3BAS+fDs8SFeEBqos9HmT5+QLk5lQxAM4BAOKPmq6Tmg0DOiT20T+qHQP1P/u79v41AhJuMKvPekUDCaFa2D01ZQCgQdopVyWxAY/Aw7Zurf0A1JO6x9FGIQBmO5zOgcIxALh1znrGobkCzQSYZuV6IQISfOIC+ZnBAv5oDBLMmcEA=</data>
					</mzArrayBinary>
					<intenArrayBinary>
						<data precision="64" endian="little" length="40">AAAAAAAjsUAAAAAAABKiQGZmZmZmdolAAAAAAAAMlEAAAAAAACSSQAAAAAAAbIVAAAAAAABUikDNzMzMzGSHQDMzMzMzS4hAZmZmZmY2jUAAAAAAAHqnQAAAAAAArqVAAAAAAAD0mEBmZmZmZk6IQAAAAAAAjIZAAAAAAACkjEBmZmZmZlaEQGZmZmZmgoNAzczMzMwMe0AAAAAAAByEQDMzMzMzV4JAZmZmZmaCjkDNzMzMzIyNQAAAAAAAdJJAZmZmZmY2gkDNzMzMzPx6QJqZmZmZOYRAzczMzMz0fUBmZmZmZqqBQJqZmZmZAYRAmpmZmZkdgkAAAAAAAKSHQAAAAAAA8IxAMzMzMzPDfkDNzMzMzIiBQAAAAAAAeH5AzczMzMwIi0CamZmZmWWAQJqZmZmZdYZAAAAAAABogkA=</data>
					</intenArrayBinary>
				</spectrum>
				<spectrum id="73">
					<spectrumDesc>
						<spectrumSettings>
							<spectrumInstrument mzRangeStop="1125.800505" mzRangeStart="104.190988" msLevel="2" />
						</spectrumSettings>
						<precursorList count="1">
							<precursor msLevel="1" spectrumRef="0">
								<ionSelection>
									<cvParam cvLabel="MS" accession="MS:1000041" name="ChargeState" value="1" />
									<cvParam cvLabel="MS" accession="MS:1000744" name="selected ion m/z" value="1172.733353" />
								</ionSelection>
								<activation />
							</precursor>
						</precursorList>
						<comments>Identified</comments>
					</spectrumDesc>
					<mzArrayBinary>
						<data precision="64" endian="little" length="40">KPT6k/gQXkDr/NtlP+puQMNn6+CgVXhAidNJtvqWeUDwbI/ekNSAQIfEPZZ+3YNAUmABTLmMhkB9W7BU146KQMODZte9t41AUdmwpnJEkEBpUgq6XVyRQMCUgQNa6mVAxca8jjhqa0DEXb2KTNRzQG5sdqQ6+HxAmX/0TRqEgkCzI9V3Xt2EQLExryOOUIhAMGe2K/SriUAQAvIltBOPQAmNYOMq6JBAIy2VtzOXkUDKN9vcmBFcQBTq6SNwyGxAcy1agPY2eEDbGaa2lKd+QNxHbk16M4BAxAlMp7XciEARqtTsAUiOQG8vaYzmCZBAbHu7JTkMWkCpg7wezENwQHLAriYPrH9ATRHg9O7ih0C0sKcdHneMQFEwYwpWqW5A/yH99pVKgEAlICbhAlaMQA3EsplDZHBA95Fbk24lcEA=</data>
					</mzArrayBinary>
					<intenArrayBinary>
						<data precision="64" endian="little" length="40">AAAAAAB0r0AAAAAAALyfQM3MzMzM1IZAAAAAAAC0kUAAAAAAACiRQGZmZmZm7oNAAAAAAAAwiEDNzMzMzDiJQDMzMzMzL4RAmpmZmZkpj0AAAAAAAFilQAAAAAAAwKFAAAAAAACAlUCamZmZmXmBQAAAAAAA9IVAMzMzMzPvjEDNzMzMzDCAQM3MzMzMeIFAzczMzMx8fUAzMzMzMw+AQGZmZmZmJn9AzczMzMyYiUCamZmZmaWLQJqZmZmZJY5AAAAAAABEgUBmZmZmZqZ3QM3MzMzMtIJAmpmZmZn1gECamZmZmaF+QAAAAAAAIH9AMzMzMzNfikAzMzMzMzeNQM3MzMzMbHtAZmZmZmZmgEDNzMzMzKR7QAAAAAAA1IlAmpmZmZnBd0DNzMzMzAR7QGZmZmZmzoNAZmZmZma2gUA=</data>
					</intenArrayBinary>
				</spectrum>
				<spectrum id="74">
					<spectrumDesc>
						<spectrumSettings>
							<spectrumInstrument mzRangeStop="1144.402292" mzRangeStart="86.312241" msLevel="2" />
						</spectrumSettings>
						<precursorList count="1">
							<precursor msLevel="1" spectrumRef="0">
								<ionSelection>
									<cvParam cvLabel="MS" accession="MS:1000041" name="ChargeState" value="1" />
									<cvParam cvLabel="MS" accession="MS:1000744" name="selected ion m/z" value="1173.813194" />
								</ionSelection>
								<activation />
							</precursor>
						</precursorList>
						<comments>Identified</comments>
					</spectrumDesc>
					<mzArrayBinary>
						<data precision="64" endian="little" length="40">jC0EOSiRW0BgsBu2rSlpQLa93ZIchndAAyZw665IfEBZpfRMz1SAQE3Z6Qc1LYVAtfzAVX6VhkDp7c9Fw+GKQAZLdQGveY5AS1zHuEJFj0DFHW/ym+GRQIDz4sRX62VAIHnnUAYIbED2eYzyTCV0QGwE4nU9iHpAeF4qNuasgUA6kWCqmQ2DQGKGxhNBT4hAb4EExW9XikBb7zfakY+MQAL0+/6dEpBAJjrLLBKrkUCVn1T7dBNeQFMHeT2Yhm9AZvZ5jLIWc0DwpIXLKjh7QGyVYHG4CIJA0AoMWf1khEC6LZELjiaHQMRg/go5GIpACcVW0FTpjUBtc2N68m+RQBrerMH7k1VA58WJr3bxa0DIRbWIaDJ1QO1mRj+azYBAaXBbWzh2iUD9TShEgC6RQPuUY7K4yWxAl3FTA42mfkA=</data>
					</mzArrayBinary>
					<intenArrayBinary>
						<data precision="64" endian="little" length="40">AAAAAAAJu0AAAAAAAFyQQAAAAAAAEJNAAAAAAACmrUAAAAAAAHSUQAAAAAAAZJJAAAAAAAAklEAAAAAAADOwQAAAAAAAiJNAZmZmZmbqiEAAAAAAAKSTQAAAAAAAhqJAAAAAAAAsikAAAAAAAHiPQAAAAAAA3qhAAAAAAABglEAAAAAAAOyRQM3MzMzMeIhAzczMzMxUgkAAAAAAAByGQM3MzMzM1IRAAAAAAABskkAAAAAAAKShQJqZmZmZcYlAMzMzMzMbiUAAAAAAAJSVQAAAAAAABJBAAAAAAACMjUAAAAAAAEiGQJqZmZmZAYBAzczMzMzAhEAAAAAAAICRQAAAAAAAAJVAmpmZmZl5h0BmZmZmZuqGQAAAAAAA6I9AmpmZmZkBf0DNzMzMzAiEQM3MzMzMNIdAAAAAAACch0A=</data>
					</intenArrayBinary>
				</spectrum>
				<spectrum id="75">
					<spectrumDesc>
						<spectrumSettings>
							<spectrumInstrument mzRangeStop="1144.889593" mzRangeStart="86.357221" msLevel="2" />
						</spectrumSettings>
						<precursorList count="1">
							<precursor msLevel="1" spectrumRef="0">
								<ionSelection>
									<cvParam cvLabel="MS" accession="MS:1000041" name="ChargeState" value="1" />
									<cvParam cvLabel="MS" accession="MS:1000744" name="selected ion m/z" value="1173.843519" />
								</ionSelection>
								<activation />
							</precursor>
						</precursorList>
						<comments>Identified</comments>
					</spectrumDesc>
					<mzArrayBinary>
						<data precision="64" endian="little" length="40">1QloImyVW0DtfaoKDS1pQErusInMiHdAeEXwv5VKfECxM4XOq62BQDSg3owaDoNAH/RsVl2WhkCZm29Et+KKQDDa44U0fI5ALv62J+hFj0C+UMB20K6RQMZP49587GVAXvI/+bv1a0D3rGu0XCd0QEJ3SZyVinpAIk+SrrlUgEAzqDY40WWEQETgSKBBH4dA2H4yxsdZikA1DB8R8+yNQAKc3sU7FpBAAad38Y7jkUBehCnKpRZeQPq4NlSMC2xA1VktsEcYc0Bcd/NUhzl7QEPFOH8TzoBA3V7SGK0uhUC6S+KsKFCIQIZZaOc0GopA+BisOHWPjEDdlsgFF2+RQHEceLXcllVAgjekUYGJb0AZO+ElODd1QEJClC+oCoJA9WiqJ1Pbg0Durx73jQyGQKA2qtOhL5FANLvurUjNbEA=</data>
					</mzArrayBinary>
					<intenArrayBinary>
						<data precision="64" endian="little" length="40">AAAAAIBmw0AAAAAAAASVQAAAAAAAXJhAAAAAAAALt0AAAAAAAPigQAAAAAAACJpAAAAAAAD4nUAAAAAAAL+4QAAAAAAA7JxAZmZmZma6jEAAAAAAADSYQAAAAAAAgKtAAAAAAABQlEAAAAAAAMiWQAAAAAAAPLRAAAAAAADInkAAAAAAANSXQAAAAAAAkI9AZmZmZmYyjEDNzMzMzCyPQM3MzMzM6IhAAAAAAABUl0AAAAAAALqnQAAAAAAAHJNAAAAAAACAk0AAAAAAAN6gQAAAAAAAjJlAAAAAAAAMl0BmZmZmZjqMQGZmZmZmCohAAAAAAACcjEAAAAAAAPyVQAAAAAAALJ5AAAAAAABgkkAAAAAAAGySQAAAAAAAqJhAAAAAAABYj0CamZmZmcmGQAAAAAAAyJBAAAAAAABEkEA=</data>
					</intenArrayBinary>
				</spectrum>
				<spectrum id="76">
					<spectrumDesc>
						<spectrumSettings>
							<spectrumInstrument mzRangeStop="1132.6243" mzRangeStart="86.13687" msLevel="2" />
						</spectrumSettings>
						<precursorList count="1">
							<precursor msLevel="1" spectrumRef="0">
								<ionSelection>
									<cvParam cvLabel="MS" accession="MS:1000041" name="ChargeState" value="1" />
									<cvParam cvLabel="MS" accession="MS:1000744" name="selected ion m/z" value="1176.74923" />
								</ionSelection>
								<activation />
							</precursor>
						</precursorList>
						<comments>Identified</comments>
					</spectrumDesc>
					<mzArrayBinary>
						<data precision="64" endian="little" length="40">hLhy9s7kY0CPiZRm8yJxQCIZcmy9c3dAcodNZKZlfUDHuriNBnZ/QMx9chQgE4VAaRt/ovKLhUAOoUrNvquIQLHDmPTXOYxAK/aX3ZPYj0CSy39If7KRQBwj2SNURGBAeCefHhsycUAB3Zczm1N2QDenkgFgRXhAsfm4NpSFfkClZg+0IjSEQGg9fJkoHYhAqUpbXGMUiUDSpuoeua+NQMZQTrQrHJBACoZzDYN4kUA4wMx38GRgQHaIf9hSJWlAs0EmGXnGfECgqdctIiOAQGtj7ISXuoNA6UfDKVM9h0Bb64uEFlaLQGCTNepByo5A73VSX5ZEZUAW+fVD7GRnQA2reCMz9XlARwTj4NKEhEDzHfzEAayLQAwG19wRtY5AbXNjesKIVUDAd5s3jsqKQPomTYNie41APGnhsgpGWUA=</data>
					</mzArrayBinary>
					<intenArrayBinary>
						<data precision="64" endian="little" length="40">AAAAAADku0AAAAAAABewQAAAAAAACbtAAAAAAAD8sEAAAAAAAFa8QAAAAAAANqdAAAAAAACfvEAAAAAAAPjAQAAAAAAAmbBAAAAAAAAQlEDNzMzMzCyBQAAAAAAAHKpAAAAAAABIp0AAAAAAAE6qQAAAAAAAFKpAAAAAAADKuUAAAAAAALSUQAAAAAAAZJVAAAAAAAC4n0CamZmZmTmIQM3MzMzMrIhAmpmZmZmRgEAAAAAAAB6gQAAAAAAALJJAAAAAAADqpEAAAAAAALCXQAAAAAAAiJJAZmZmZmZqiUAAAAAAAKiTQGZmZmZmgoRAAAAAAADImEAAAAAAADCQQAAAAAAAEKFAMzMzMzMPikAAAAAAAESQQGZmZmZmKoJAAAAAAAD0lEBmZmZmZtqFQJqZmZmZ1YBAAAAAAADYj0A=</data>
					</intenArrayBinary>
				</spectrum>
				<spectrum id="77">
					<spectrumDesc>
						<spectrumSettings>
							<spectrumInstrument mzRangeStop="1119.252324" mzRangeStart="86.178593" msLevel="2" />
						</spectrumSettings>
						<precursorList count="1">
							<precursor msLevel="1" spectrumRef="0">
								<ionSelection>
									<cvParam cvLabel="MS" accession="MS:1000041" name="ChargeState" value="1" />
									<cvParam cvLabel="MS" accession="MS:1000744" name="selected ion m/z" value="1176.796515" />
								</ionSelection>
								<activation />
							</precursor>
						</precursorList>
						<comments>Identified</comments>
					</spectrumDesc>
					<mzArrayBinary>
						<data precision="64" endian="little" length="40">7x8L0SHlY0BosKnzKCNxQFLRWPv7c3dAmNpSB/lmfUANbmsLT3Z/QPw5BfmZE4VAzzKLUMyLhUCFKF/QQqyIQH9PrFNlOoxAG9R+a8fYj0C8sDVbeQiRQNUI/Uw9RWBATtU9srkycUD92CQ/YlN2QAfOGVEaRnhAODC5UWSGfkBtdTklwLqDQMZNDTT/G4hAJTyh1z8ViUBsBrggG82OQI3ROqrqGpBA/P84YQJ9kUArMc9K2mVgQIUjSKXYJ2lAjZsaaL7GfEAXKCmwACOAQI9SCU/oNIRAvY44ZIM8h0DPMSB7fVSLQII3pFFhtI1AQYLix5hFZUCoqtBArGZnQKIo0Cdy9nlAQPz898CDhEAzNJ4IImWGQPZE14VfpYtAJqlMMUcOjkDaklURbotVQN4E3zR9jo1AJxdjYB1LWUA=</data>
					</mzArrayBinary>
					<intenArrayBinary>
						<data precision="64" endian="little" length="40">AAAAAIBdw0AAAAAAAJW2QAAAAAAAtMJAAAAAAACVtkAAAAAAgDvDQAAAAAAA1LBAAAAAAACrw0AAAAAAACXHQAAAAAAAh7ZAAAAAAADAmkAAAAAAANiLQAAAAAAAUbFAAAAAAABKrkAAAAAAAFivQAAAAAAAHrFAAAAAAICswEAAAAAAAHyYQAAAAAAAUJxAAAAAAACypkAAAAAAAGyRQGZmZmZm1oxAAAAAAACMhkAAAAAAAEKmQAAAAAAAaJpAAAAAAAA6rUAAAAAAAKicQAAAAAAAZJhAAAAAAABgkEAAAAAAAACZQAAAAAAAGJBAAAAAAABmoUAAAAAAALSVQAAAAAAA3qdAAAAAAACAk0AzMzMzM8+NQAAAAAAAWJNAAAAAAACEhkAAAAAAAAScQDMzMzMz24VAAAAAAAAUk0A=</data>
					</intenArrayBinary>
				</spectrum>
				<spectrum id="78">
					<spectrumDesc>
						<spectrumSettings>
							<spectrumInstrument mzRangeStop="1152.286035" mzRangeStart="86.336887" msLevel="2" />
						</spectrumSettings>
						<precursorList count="1">
							<precursor msLevel="1" spectrumRef="0">
								<ionSelection>
									<cvParam cvLabel="MS" accession="MS:1000041" name="ChargeState" value="1" />
									<cvParam cvLabel="MS" accession="MS:1000744" name="selected ion m/z" value="1179.762811" />
								</ionSelection>
								<activation />
							</precursor>
						</precursorList>
						<comments>Identified</comments>
					</spectrumDesc>
					<mzArrayBinary>
						<data precision="64" endian="little" length="40">AU7v4n0HYUCKAn0iT+VqQFT83xEVVXJA5YBdTR5mekAYzcr2Ib2AQEW6n1PQvoRATny1ozi3h0CjeQCLvDSJQLtGy4G+qo1ARs1XyWfBkUAQ5nYv9+plQG9iSE6mS25AtFiK5OvzckAJ+gs94kh5QIOKql/J8IFArg0V49xGg0DYYUz6O96FQFx0stR6P4tAvJLkud7KjkAM6lvmJAGSQGKFWz6SUFlA++qqQG2VcEACEeLKmTh3QIuH9xxYM3hAlKRrJr/bgUDwoxr2ey+EQKSK4lW2yYpAyO9t+rPAi0Dwoxr2u4WRQKXcfY6PlVVAldIzvQQ1cEB6/rRRHQKCQNeEtMZAIYlASMX/HdFajkAtIR/0bFuRQPATB9DvE1xAqaPjamQzjkAeNSbE3CZgQH433bLDQoxA8n1xqaqYjEA=</data>
					</mzArrayBinary>
					<intenArrayBinary>
						<data precision="64" endian="little" length="40">mpmZmZnNiUCamZmZmXF2QJqZmZmZiYJAAAAAAAAEkUBmZmZmZq53QGZmZmZmNntAmpmZmZkBfEAzMzMzM+t1QGZmZmZmwoFAmpmZmZm1gkAzMzMzM/+AQJqZmZmZqXVAzczMzMwUeUDNzMzMzExzQDMzMzMz429AzczMzMy8cEBmZmZmZnZ3QAAAAAAAUHNAmpmZmZnhfECamZmZmVl5QM3MzMzMVHVAmpmZmZmBc0AAAAAAAKh1QDMzMzMz42xAmpmZmZlpb0CamZmZmZluQGZmZmZm5nJAZmZmZmYueUAAAAAAALh4QM3MzMzMTHJAzczMzMw8bUAzMzMzM8NrQDMzMzMzi3JAAAAAAAA4d0AAAAAAAEB2QAAAAAAAuHFAZmZmZmaOdkAzMzMzM6NvQM3MzMzMzHFAAAAAAACYcUA=</data>
					</intenArrayBinary>
				</spectrum>
				<spectrum id="79">
					<spectrumDesc>
						<spectrumSettings>
							<spectrumInstrument mzRangeStop="1147.713967" mzRangeStart="86.337831" msLevel="2" />
						</spectrumSettings>
						<precursorList count="1">
							<precursor msLevel="1" spectrumRef="0">
								<ionSelection>
									<cvParam cvLabel="MS" accession="MS:1000041" name="ChargeState" value="1" />
									<cvParam cvLabel="MS" accession="MS:1000744" name="selected ion m/z" value="1179.846078" />
								</ionSelection>
								<activation />
							</precursor>
						</precursorList>
						<comments>Identified</comments>
					</spectrumDesc>
					<mzArrayBinary>
						<data precision="64" endian="little" length="40">Rn2SO2wJYUD7BiY3SpZwQHLfap24VHJA3gGetDBoekBd+MH5dL2AQHNLqyFRvYRAkWKARPO1h0C5+rFJ3meJQLfVrDO+o41A3qzB+1qikEBz1xLyccKRQBh7L75o7GVAYk1lUdjpakCvsyH/jPZyQFHZsKZySXlA12oPe4HbgUDFVzuKczCEQKTEru0Nk4ZA0NOAQXIui0DpmPOMvXWNQGa/7nT3ipFAgXhdv2BOWUAUJLa7h0xuQCf4pukzOHdAOEvJcpKGfUAxX16AveaBQFnbFI8r7IRAAFXcuEVAiEAb9RCNrr+LQLFNKhrb7pFA+IpuvaYKXEAUe2gfK2d2QKewUkGFSX9ALgH4p9TghUBSflLtEzaOQHJuE+7FoJFABRps6jzKY0DzWDMySIyIQMsPXOXpe4xAzCTqBZ+VVUA=</data>
					</mzArrayBinary>
					<intenArrayBinary>
						<data precision="64" endian="little" length="40">zczMzMzMf0CamZmZmVlvQDMzMzMzS3pAAAAAAAAohUBmZmZmZnZsQDMzMzMzK3NAMzMzMzN7cUCamZmZmflpQM3MzMzMFHBAmpmZmZn5bUCamZmZmTF6QGZmZmZm3nRAAAAAAACQakAzMzMzM3NvQM3MzMzMfGlAmpmZmZkJZkAAAAAAACBsQGZmZmZmxmtAMzMzMzMzaECamZmZmQlvQDMzMzMza3JAZmZmZmZGbUAzMzMzMzNpQJqZmZmZuWxAMzMzMzPDZ0DNzMzMzPxkQM3MzMzMfGRAZmZmZmbWaUAAAAAAAFBuQJqZmZmZKXFAAAAAAADga0CamZmZmYllQDMzMzMzc2JAmpmZmZkZaUDNzMzMzPxrQGZmZmZmdm5AmpmZmZnJZkDNzMzMzGxoQM3MzMzMjGdAmpmZmZm5ZEA=</data>
					</intenArrayBinary>
				</spectrum>
				<spectrum id="80">
					<spectrumDesc>
						<spectrumSettings>
							<spectrumInstrument mzRangeStop="1136.15485" mzRangeStart="101.240394" msLevel="2" />
						</spectrumSettings>
						<precursorList count="1">
							<precursor msLevel="1" spectrumRef="0">
								<ionSelection>
									<cvParam cvLabel="MS" accession="MS:1000041" name="ChargeState" value="1" />
									<cvParam cvLabel="MS" accession="MS:1000744" name="selected ion m/z" value="1179.856184" />
								</ionSelection>
								<activation />
							</precursor>
						</precursorList>
						<comments>Identified</comments>
					</spectrumDesc>
					<mzArrayBinary>
						<data precision="64" endian="little" length="40">UOCdfPoJYUC/8iA9hVVyQKhV9Iem9XJAwVjfwKRmekACgGPP3ryAQNcWnpeqvIRAI9i4/j23h0C8sDVbucCLQJNxjGQvbY1AdVsiF3zpkEAkl/+QnsCRQGOzI9X36mVA/B2KAv3rakBApN++zjV3QMSww5j0RnlALT4FwHgtgEBTQUXV792FQOMbCp9te4lARdYaSu3wjEAKMCx/XsaPQK1RD9FYipFAuYswRbkSXEBAL9y5cJVwQG9jsyOVZ3ZAaK7TSAuHfUAjTFEuzUeBQNcWnpdqP4NAkpT0MNQfi0BBnfLoRq+OQHVZTGyOo5FA5QmEnWJPWUA2HmyxWwptQLjNVIjHyoJAPE7RkRxeikAIyJdQIbuNQFLuPsfHTm5Ay7vqAXMshEAHJcy0HU6LQLOz6J3qi4xAVMN+T6xnbkA=</data>
					</mzArrayBinary>
					<intenArrayBinary>
						<data precision="64" endian="little" length="40">AAAAAACYkkAAAAAAAAiQQGZmZmZmkoRAAAAAAACImUCamZmZmYF/QDMzMzMzb4NAAAAAAADEhEAzMzMzM/uCQGZmZmZmFoZAAAAAAACogEBmZmZmZoKMQM3MzMzMBIhAAAAAAADUgEAzMzMzMxOBQJqZmZmZQXpAZmZmZmYme0AAAAAAANh/QJqZmZmZwXpAmpmZmZnxgEBmZmZmZhZ/QDMzMzMzE4JAMzMzMzNTeUBmZmZmZq6AQJqZmZmZ2XdAzczMzMzEd0AAAAAAAAh2QM3MzMzMfHhAMzMzMzNLekDNzMzMzHCAQJqZmZmZIYBAzczMzMzkdkBmZmZmZnZ4QGZmZmZmxnZAMzMzMzPreUCamZmZmWGAQAAAAAAAOHhAzczMzMx0dUAAAAAAALB5QM3MzMzMjHtAZmZmZmZedEA=</data>
					</intenArrayBinary>
				</spectrum>
				<spectrum id="81">
					<spectrumDesc>
						<spectrumSettings>
							<spectrumInstrument mzRangeStop="1139.263271" mzRangeStart="86.250077" msLevel="2" />
						</spectrumSettings>
						<precursorList count="1">
							<precursor msLevel="1" spectrumRef="0">
								<ionSelection>
									<cvParam cvLabel="MS" accession="MS:1000041" name="ChargeState" value="1" />
									<cvParam cvLabel="MS" accession="MS:1000744" name="selected ion m/z" value="1179.861524" />
								</ionSelection>
								<activation />
							</precursor>
						</precursorList>
						<comments>Identified</comments>
					</spectrumDesc>
					<mzArrayBinary>
						<data precision="64" endian="little" length="40">IT1FDpEKYUA0SSwpd+pqQOcb0T3rVXJAQQsJGJ1nekAYIqevh76AQK7UsyCUvYRAy9qmeDy1h0Cd2EP7GGaJQCC0Hr5sbI1AEtvdA9T+jkCXVdgM0MGRQOv/HOZL7GVAkC3L16WYcEBffxKfe/ZyQG/ZIf7hSHlAsktUbw3egUAiwVQzCy2EQL3EWKbf3oVA27+y0iSUikB7iEZ3EMGLQHjQ7Lr3n5BA8bvplg3NkUCSXtTuVxdcQDLGh9lLSW5ARgw7jIk5d0BDHOvi9oV9QOJ0kq0uLYBANSpwsu3GgkABF2TLkkOIQDLlQ1B14opA5fIf0m/EjkD8AQ8M8IeRQATG+gYmkFlAzF1LyEfpcUARUrezb0l/QLYuNULf7IVAQu23dqKvjkDWHvZCAZBVQOzCD86nZYdAOey+Y3jJY0A=</data>
					</mzArrayBinary>
					<intenArrayBinary>
						<data precision="64" endian="little" length="40">zczMzMzkjUAAAAAAADh8QGZmZmZmIohAAAAAAABQlECamZmZmWl8QGZmZmZmEoJAMzMzMzOjgUCamZmZmYl5QJqZmZmZHYBAZmZmZmZOfECamZmZmeWJQDMzMzMzA4VAAAAAAABYeEAAAAAAABh9QAAAAAAAmHdAMzMzMzNbdUAzMzMzM8t4QAAAAAAA2HtAzczMzMwceUDNzMzMzER8QGZmZmZmdnpAzczMzMwYg0DNzMzMzDx6QJqZmZmZUXhAmpmZmZmJekCamZmZmZl0QAAAAAAAmHJAzczMzMx0cEBmZmZmZq54QDMzMzMzs3VAzczMzMyke0AAAAAAALiAQM3MzMzMZHVAmpmZmZk5dEBmZmZmZn5yQJqZmZmZkXhAAAAAAABoe0DNzMzMzIRzQGZmZmZmHnZAAAAAAAAAc0A=</data>
					</intenArrayBinary>
				</spectrum>
				<spectrum id="82">
					<spectrumDesc>
						<spectrumSettings>
							<spectrumInstrument mzRangeStop="1138.384092" mzRangeStart="86.239977" msLevel="2" />
						</spectrumSettings>
						<precursorList count="1">
							<precursor msLevel="1" spectrumRef="0">
								<ionSelection>
									<cvParam cvLabel="MS" accession="MS:1000041" name="ChargeState" value="1" />
									<cvParam cvLabel="MS" accession="MS:1000744" name="selected ion m/z" value="1179.914049" />
								</ionSelection>
								<activation />
							</precursor>
						</precursorList>
						<comments>Identified</comments>
					</spectrumDesc>
					<mzArrayBinary>
						<data precision="64" endian="little" length="40">sDic+VUIYUCC/61kR+xqQJaYZyVtVHJAKzHPStplekD3rdaJi72AQOun/6y5vYRA4zjwarm1h0Aj3GRU2W6JQIuoiT7/vYtAo5Ol1lvqkECfymlPicmRQAuz0M7p62VA3gAz38FMbkDfNehLr/NyQJgUH58QS3lAgJ9x4aDfgUAheHx79yuEQGnlXmBWv4dABD3UtsFVi0D93TtqrHqNQBVzEHSkfpFABDdStkgNXECI8gUtZJRwQAA2IELcP3dAdTv7ymMrgEAMWHIVq6qDQOUqFr8p3IVAICbhQh5rjUB1rigl9FORQCsTfqkfx2NAtKuQ8hMGbUA1QdR9AGV2QAgFpWilPoNAqn06HlMojkCzsn3IW49VQOolxjI98nFASYWxheCnjkBMjGX6RWOMQBubHak+ioxAxNFVuhvWi0A=</data>
					</mzArrayBinary>
					<intenArrayBinary>
						<data precision="64" endian="little" length="40">MzMzMzOniUAzMzMzMxt6QJqZmZmZAYVAAAAAAAAAkEAAAAAAAOB2QGZmZmZm9ndAAAAAAAAYekDNzMzMzCR0QGZmZmZmKoBAAAAAAABAdkCamZmZmZmBQDMzMzMzM39AMzMzMzP7ckCamZmZmSF4QDMzMzMzw21AZmZmZmbWb0AAAAAAAEhwQAAAAAAA8HlAmpmZmZnJc0DNzMzMzCR9QM3MzMzMDHtAAAAAAAAodUCamZmZmSFyQGZmZmZmDnFAZmZmZmaWbkBmZmZmZlZtQDMzMzMzm3RAmpmZmZlxfECamZmZmXF4QAAAAAAAgHJAAAAAAABAbEAAAAAAAOBvQGZmZmZmJm1AZmZmZma+d0AzMzMzM+NvQM3MzMzMnGpAAAAAAABYdkBmZmZmZuZzQAAAAAAAkHNAmpmZmZkxc0A=</data>
					</intenArrayBinary>
				</spectrum>
				<spectrum id="83">
					<spectrumDesc>
						<spectrumSettings>
							<spectrumInstrument mzRangeStop="1160.806274" mzRangeStart="86.233454" msLevel="2" />
						</spectrumSettings>
						<precursorList count="1">
							<precursor msLevel="1" spectrumRef="0">
								<ionSelection>
									<cvParam cvLabel="MS" accession="MS:1000041" name="ChargeState" value="1" />
									<cvParam cvLabel="MS" accession="MS:1000744" name="selected ion m/z" value="1189.928836" />
								</ionSelection>
								<activation />
							</precursor>
						</precursorList>
						<comments>Identified</comments>
					</spectrumDesc>
					<mzArrayBinary>
						<data precision="64" endian="little" length="40">6Z0KuGfpZUAfotEdxKhsQIR+pl73BHNAUHKHTaQWekDKiuHq4JOAQDHqWnsfq4RA/5YA/NNphkBbQ6m9SIKJQNoAbEDktotAJgFqannNkEC4c2GkR+mRQLTHC+nwjlVAdCUC1T9kaUBLPQtCeeRxQIxqEVEM93hAe5+qQqNPgkCN8PYgROGCQKIJFLGI2oVAYD5ZMdzeiUDAtKhP8keOQF9/Ep9LhJBAZXJqZ7ikkUBpjNZR1VZZQD+QvHMoRHBAr3yW54FmdUBqvd9oByF+QJc48kBkBYBAIR0ewljDhkDP29jsaBWKQH8XtmYLN4xAvi1YqttKkEDmkxXD9deRQEF+NnLdD1xA/5YA/NP2cECVZvM4jFZ3QP27PnO2PIJAUfUrne9siEB2NuSfOSOSQDC8kuS5yGNABvaYSGmbbkA=</data>
					</mzArrayBinary>
					<intenArrayBinary>
						<data precision="64" endian="little" length="40">AAAAAADerEAAAAAAANSWQAAAAAAAaqNAAAAAAAAYqkAAAAAAAGqkQAAAAAAABJBAMzMzMzOLjUAAAAAAALiEQAAAAAAAHJFAAAAAAABkp0AAAAAAANiXQAAAAAAA3JVAAAAAAABkkUAAAAAAAN6hQAAAAAAAxJdAZmZmZmbOjEBmZmZmZmqJQDMzMzMzt4VAmpmZmZnpgEAzMzMzMx+MQJqZmZmZKYlAAAAAAADkkUAzMzMzM+uJQAAAAAAAWJBAAAAAAAD0lUBmZmZmZiqEQDMzMzMzG4lAzczMzMyYg0CamZmZmal/QJqZmZmZeX9AMzMzMzNTiEAAAAAAACiKQAAAAAAA8IhAMzMzMzM/jEAAAAAAAOSUQJqZmZmZHYdAAAAAAAD4gkDNzMzMzFCGQM3MzMzMPIRAAAAAAADkhUA=</data>
					</intenArrayBinary>
				</spectrum>
				<spectrum id="84">
					<spectrumDesc>
						<spectrumSettings>
							<spectrumInstrument mzRangeStop="1148.701676" mzRangeStart="101.246296" msLevel="2" />
						</spectrumSettings>
						<precursorList count="1">
							<precursor msLevel="1" spectrumRef="0">
								<ionSelection>
									<cvParam cvLabel="MS" accession="MS:1000041" name="ChargeState" value="1" />
									<cvParam cvLabel="MS" accession="MS:1000744" name="selected ion m/z" value="1191.743142" />
								</ionSelection>
								<activation />
							</precursor>
						</precursorList>
						<comments>Identified</comments>
					</spectrumDesc>
					<mzArrayBinary>
						<data precision="64" endian="little" length="40">l1XYDPAHYUAFFsCUwURxQMMOY9If1XRAgNQmTi5IfUDC2hg7IayCQD/h7NZyjINARGtFm4PFh0DcgM8Po8aLQJW4jnElFpFAMT83NEWAkUBrt11orhBeQA6hSs2eZXNAQe+NIQAHe0CA9E2aZsCBQJSERNompoZA1NaIYNwHi0Ava2KBLzCQQIqvdhQXjpFArkhMUMNPWUDdskP8AwZzQNJWJZH9MnxAlIYahQQdgkCyoZv94WuIQOrqjsWWl4tAbLWHvRBKj0CNQSeEzvKRQC1b64sEaWJAT5KumbwVdEAYCAJkaAh/QFGhurmYU4BAoWmJlbG5ikCzzY3pqdOPQDc3picsqGNAJQNAFbePgUAc7E0MiT2LQBvUfmvHW5BA3enOE08oZkBtG0ZBMDSBQGJM+nspKGBA3EduTbqQWUA=</data>
					</mzArrayBinary>
					<intenArrayBinary>
						<data precision="64" endian="little" length="40">AAAAAABTvUAAAAAAAESdQAAAAAAAQKNAAAAAAACTvkAAAAAAAAu8QDMzMzMzI41AAAAAAADMukAAAAAAAJahQAAAAAAASKpAAAAAAAAclEAAAAAAAFC8QAAAAAAAFqBAAAAAAAACrEAAAAAAADCZQAAAAAAADJZAAAAAAABwm0AAAAAAAHicQDMzMzMzj45AAAAAAADCqEAAAAAAANCYQAAAAAAASJRAAAAAAABAlkAAAAAAAHCPQAAAAAAACJZAMzMzMzPjhUDNzMzMzFSNQAAAAAAAHKVAAAAAAABAlEDNzMzMzICKQAAAAAAAaJJAAAAAAADQlUAzMzMzM5+FQAAAAAAAyJZAMzMzMzN/jEDNzMzMzCyPQDMzMzMzh4NAAAAAAABAlECamZmZmcWKQAAAAAAArJJAAAAAAABgkkA=</data>
					</intenArrayBinary>
				</spectrum>
				<spectrum id="85">
					<spectrumDesc>
						<spectrumSettings>
							<spectrumInstrument mzRangeStop="1148.797754" mzRangeStart="101.208817" msLevel="2" />
						</spectrumSettings>
						<precursorList count="1">
							<precursor msLevel="1" spectrumRef="0">
								<ionSelection>
									<cvParam cvLabel="MS" accession="MS:1000041" name="ChargeState" value="1" />
									<cvParam cvLabel="MS" accession="MS:1000744" name="selected ion m/z" value="1191.752822" />
								</ionSelection>
								<activation />
							</precursor>
						</precursorList>
						<comments>Identified</comments>
					</spectrumDesc>
					<mzArrayBinary>
						<data precision="64" endian="little" length="40">kx6GVicOXkCRgNHlTURxQDv/dtkv1HRAGVdcHBVHfUDl795Rg6uCQDnyQGTRi4NASl0yjtHEh0C9rIkFPsaLQBoUzQOYRo9AM8NGWe8UkUAM5q+Q2X6RQJ2gTQ6fBmFANxd/25Nlc0Bj0XR2cgZ7QJQRF4CmvoFASBgGLHmlhkAtPgXAeAeLQPW6RWBcMJBAVd/5RXmPkUBTdvpBXU1ZQP2Es1uLBXNAlgSoqWUxfECUap+ORx2CQO5cGOmFbIhAG/UQjU65ikDTTs3lllqQQFDfMqe7z5FAwf2ABwZnYkCMLJljuUZ5QM/ZAkJLU4BAnnx6bAuVi0ADsWzmMPORQJAwDFhyp2NAf2399B8Mf0C2MXbCi4yBQO+OjNWmOotA1jvcDo0nZkC8s3bbRTeBQB6n6EgujVlA/FHUmXsnYEA=</data>
					</mzArrayBinary>
					<intenArrayBinary>
						<data precision="64" endian="little" length="40">AAAAAADctUAAAAAAABCWQAAAAAAARJlAAAAAAAD6tEAAAAAAAOO0QDMzMzMzw4ZAAAAAAAB/skAAAAAAAAiXQDMzMzMzI4FAAAAAAABAokAAAAAAADiQQAAAAAAAnrRAAAAAAAAEl0AAAAAAAOCkQAAAAAAAfJFAMzMzMzPzjUAAAAAAAPCRQAAAAAAAwJZAmpmZmZmxi0AAAAAAAMKkQAAAAAAAPJJAzczMzMzgjUAAAAAAANyMQDMzMzMzZ4ZAAAAAAABMkEAAAAAAAMiAQDMzMzMzN4VAAAAAAAAMnUDNzMzMzJSMQGZmZmZmwohAMzMzMzOfjkBmZmZmZg6FQAAAAAAAqJFAZmZmZmYGhECamZmZmRGGQGZmZmZmAohAMzMzMzMzi0AzMzMzM6OEQAAAAAAAlIlAzczMzMykiEA=</data>
					</intenArrayBinary>
				</spectrum>
				<spectrum id="86">
					<spectrumDesc>
						<spectrumSettings>
							<spectrumInstrument mzRangeStop="1163.248881" mzRangeStart="86.254977" msLevel="2" />
						</spectrumSettings>
						<precursorList count="1">
							<precursor msLevel="1" spectrumRef="0">
								<ionSelection>
									<cvParam cvLabel="MS" accession="MS:1000041" name="ChargeState" value="1" />
									<cvParam cvLabel="MS" accession="MS:1000744" name="selected ion m/z" value="1191.852454" />
								</ionSelection>
								<activation />
							</precursor>
						</precursorList>
						<comments>Identified</comments>
					</spectrumDesc>
					<mzArrayBinary>
						<data precision="64" endian="little" length="40">RGywcBIJYUB1kUJZ+CppQEbT2clgqHNAER0CRwK6ekCWehaE8kyCQAH4p1TJ1IJAMe2b+6tlh0C1ozhH3aCJQGn9LQHY24tApUqUvWX/jkAAx549l7ORQGMOgo7W62VAmzi536EMbUAewvhp3NZ0QO3YCMQrR3hA5Q6byGx9gUABiSZQJMWCQD19BP6w7odA7zzxnC11i0DFHtrHypyNQMk+yLKQW5BAUFYMV5fykUDcDg2LUZBVQMuBHmqb5nBAJa/OMaCIckD4pumzQyh7QGXDmsoil35APX0E/tCMhECb5bLR2fGKQNSbUfMVKo1A9Zz0vqHdkEBiLqna/iySQLbXgt4bE1xAVcA9z9/0cUBBfcucLnh/QLX7VYCPFo1AznFuE05GkUByio7k8qplQCgK9Incm4BA0hito6ooZUA=</data>
					</mzArrayBinary>
					<intenArrayBinary>
						<data precision="64" endian="little" length="40">AAAAAABol0AAAAAAANCfQAAAAAAAjKBAMzMzMzNXjkAAAAAAABagQAAAAAAAxJtAMzMzMzNri0AAAAAAAJCJQJqZmZmZqYJAAAAAAAD4f0AAAAAAANyhQAAAAAAAfJZAAAAAAACYlUAAAAAAAACSQAAAAAAAcIFAAAAAAAAMhUAzMzMzM++IQM3MzMzMDIZAAAAAAAD4ekAzMzMzM+eBQJqZmZmZOXpAAAAAAABQoUAAAAAAAMCUQAAAAAAAmIFAAAAAAACAkUAzMzMzMwOAQJqZmZmZaXtAmpmZmZkZeUAAAAAAAJBzQGZmZmZm5nhAzczMzMx8eUBmZmZmZhKAQAAAAAAAqItAZmZmZmbug0AAAAAAAKB3QJqZmZmZqXRAzczMzMxEd0CamZmZmT2JQDMzMzMzm3NAmpmZmZkVhUA=</data>
					</intenArrayBinary>
				</spectrum>
				<spectrum id="87">
					<spectrumDesc>
						<spectrumSettings>
							<spectrumInstrument mzRangeStop="1162.769445" mzRangeStart="86.296662" msLevel="2" />
						</spectrumSettings>
						<precursorList count="1">
							<precursor msLevel="1" spectrumRef="0">
								<ionSelection>
									<cvParam cvLabel="MS" accession="MS:1000041" name="ChargeState" value="1" />
									<cvParam cvLabel="MS" accession="MS:1000744" name="selected ion m/z" value="1191.900907" />
								</ionSelection>
								<activation />
							</precursor>
						</precursorList>
						<comments>Identified</comments>
					</spectrumDesc>
					<mzArrayBinary>
						<data precision="64" endian="little" length="40">bw9CQL4IYUD5hy09mippQLjkuFO6p3NAnN1aJkO5ekCgwabOg0yCQGRYxRtZ1IJAONcwQ4Nlh0BMio9PSJ6JQPHYz2Lp3otATfc6qW8xj0D83qY/S/KRQAjlfRzN6mVAJemaybcKbUDLnZlguIZyQDtu+N10RnhAGNALd258gUCbkqzD0cOCQKFKzR6I7YdAoaAUrVx1i0By+Q/pN6yNQCnN5nF4W5BApPs5BRm0kUDS/ZyC/JJVQBCzl21n5nBAJH1aRb/VdEDc1EDzORV5QPmiPV5InIBAtoZSe9GKhEAUkszqfe6KQCWyD7IsMI1AURGnkyz8jkBI3GPpEyuSQL+bbtkhEFxAqdkDrYD1cUD9SufDM5R+QPWB5J0jNI5AI/d0dUerZUB2qKYk63d/QGHj+nedUYxATYHMzqLIY0A=</data>
					</mzArrayBinary>
					<intenArrayBinary>
						<data precision="64" endian="little" length="40">AAAAAAAUlkAAAAAAACibQAAAAAAAgJ9AmpmZmZmdjUAAAAAAADyeQAAAAAAArJlAAAAAAACsiUAzMzMzM8+FQDMzMzMzF4NAAAAAAACMgkAAAAAAAKCgQAAAAAAA5JVAAAAAAABUk0AAAAAAAPCQQJqZmZmZJYFAzczMzMzohEBmZmZmZt6HQGZmZmZmOoJAZmZmZmZ2e0AzMzMzMxN9QM3MzMzMRHxAAAAAAABUnkAAAAAAAIiTQGZmZmZmAoJAAAAAAAB0kEDNzMzMzKCAQAAAAAAAYHdAZmZmZma2dEBmZmZmZq52QM3MzMzMPHxAZmZmZmaOeUBmZmZmZqqCQGZmZmZmeopAAAAAAABAgkAzMzMzMwt2QGZmZmZm3ntAZmZmZmbChkAAAAAAANhxQGZmZmZmTnZAzczMzMwghEA=</data>
					</intenArrayBinary>
				</spectrum>
				<spectrum id="88">
					<spectrumDesc>
						<spectrumSettings>
							<spectrumInstrument mzRangeStop="1156.720837" mzRangeStart="86.212385" msLevel="2" />
						</spectrumSettings>
						<precursorList count="1">
							<precursor msLevel="1" spectrumRef="0">
								<ionSelection>
									<cvParam cvLabel="MS" accession="MS:1000041" name="ChargeState" value="1" />
									<cvParam cvLabel="MS" accession="MS:1000744" name="selected ion m/z" value="1194.731927" />
								</ionSelection>
								<activation />
							</precursor>
						</precursorList>
						<comments>Identified</comments>
					</spectrumDesc>
					<mzArrayBinary>
						<data precision="64" endian="little" length="40">38SQnMwFYUA334juWSpvQKVOQBOhNHNA226Cb5pFe0B8mShCSjuBQDHrxVCu04JA8mH2sq1ThkDqy9JObe+KQMzR4/cWtoxAfhmMEVnqkEB9l1KXPJyRQIRiK2haDV5AcAuW6oJUcUAkKlQ3l+R0QCVa8ngaWnxAIJkOnT4lg0Cj5qvko7mHQEw1s5biR4tABRkBFe7Fi0Ci1ckZqkmQQJFigERjipFANV8lHzvWZUCUaMnj6RppQOEH51OHBXdAMCsU6f4ZfkDhDWlUIAGFQOc5It+lOoZAHt0Ii8q0jkAlBKvqZR+PQP0yGCPiEpJATUpBt5eNVUBXCoFcYkx1QGtFm+NcMX5APPn02JYzhEBjl6jeGjmHQBKGAUvOW45A3Esao/VmYkCl8+FZwpV2QJtZSwFJdoVAjQkxl9SlYEA=</data>
					</mzArrayBinary>
					<intenArrayBinary>
						<data precision="64" endian="little" length="40">AAAAAABmoEDNzMzMzER8QJqZmZmZOY9AmpmZmZnBiEAAAAAAAHyZQM3MzMzM7H5AAAAAAADkmEDNzMzMzDyMQAAAAAAArqFAAAAAAABonkAAAAAAAHDHQAAAAAAArJFAZmZmZmamd0AAAAAAALyLQAAAAAAAnIJAzczMzMz8ekAzMzMzMwuCQGZmZmZmxnVAZmZmZmYyg0AAAAAAANyQQAAAAAAA3IlAZmZmZmbKhEDNzMzMzGxzQM3MzMzM3HtAzczMzMzMe0DNzMzMzMR6QM3MzMzM7H1AMzMzMzMjgUCamZmZmeGBQGZmZmZm7ntAzczMzMwEfEBmZmZmZj51QDMzMzMzM3tAzczMzMw0d0AAAAAAALB8QAAAAAAAyH1AmpmZmZkhekCamZmZmbl0QGZmZmZmjntAMzMzMzNreUA=</data>
					</intenArrayBinary>
				</spectrum>
				<spectrum id="89">
					<spectrumDesc>
						<spectrumSettings>
							<spectrumInstrument mzRangeStop="1157.10159" mzRangeStart="86.152153" msLevel="2" />
						</spectrumSettings>
						<precursorList count="1">
							<precursor msLevel="1" spectrumRef="0">
								<ionSelection>
									<cvParam cvLabel="MS" accession="MS:1000041" name="ChargeState" value="1" />
									<cvParam cvLabel="MS" accession="MS:1000744" name="selected ion m/z" value="1194.780064" />
								</ionSelection>
								<activation />
							</precursor>
						</precursorList>
						<comments>Identified</comments>
					</spectrumDesc>
					<mzArrayBinary>
						<data precision="64" endian="little" length="40">M25qoPkHYUC214LeGy1vQBoWo661NXNAyy+DMWJHe0BG09nJADyBQDEJF/KIAoVAZB75gyFVhkAmx53SIe2KQAeWI2Rgt4xAr+5YbHPqkED2RUJbvpyRQNek2xK5El5AUDdQ4F1WcUCE9BQ5ROV0QNUHkndOWHxAVwbVBufVgkDNdoU+eLuHQPqXpDJFKIlAnfS+8dXGi0DsbTMVkkmQQMyXF2B/jJFADRmPUgncZUBlyLH1TAV3QC3NrRAWF35AtkdvuC8ng0CLi6NyUzaHQDl7Z7Q1L49ACanb2fcvkUCrl99pMmliQHkHeNJCS3VAs3ixMAQ4fkDN6bKY+DSEQNGuQspv/YVAaJJYUu4cj0BnfjUHaBSSQEC/79+8iVVAlwLS/ocoekC6umOxTT+GQBuBeF2/pmBAsoF0sekXZ0A=</data>
					</mzArrayBinary>
					<intenArrayBinary>
						<data precision="64" endian="little" length="40">AAAAAACuoUAzMzMzM+N7QGZmZmZm+o5AzczMzMxQjUAAAAAAAMiZQDMzMzMzU39AAAAAAAAEm0BmZmZmZt6MQAAAAAAAEKFAAAAAAAAIoEAAAAAAAEvJQAAAAAAApJNAMzMzMzOreUAAAAAAAESOQM3MzMzMSIVAMzMzMzMTf0CamZmZmRmGQAAAAAAAKHlAmpmZmZktgUAAAAAAAPyQQJqZmZmZzY1AzczMzMwUiEDNzMzMzLyAQDMzMzMzk35AAAAAAAAAfkAzMzMzM2OCQDMzMzMzI39AMzMzMzPrgEBmZmZmZgZ9QJqZmZmZiXdAMzMzMzPbeUAzMzMzM4t7QAAAAAAAeH5AmpmZmZmxfkDNzMzMzHx/QJqZmZmZYXpAAAAAAABAdUAAAAAAAIB8QJqZmZmZ0XlAzczMzMysdEA=</data>
					</intenArrayBinary>
				</spectrum>
				<spectrum id="90">
					<spectrumDesc>
						<spectrumSettings>
							<spectrumInstrument mzRangeStop="1153.716638" mzRangeStart="101.271528" msLevel="2" />
						</spectrumSettings>
						<precursorList count="1">
							<precursor msLevel="1" spectrumRef="0">
								<ionSelection>
									<cvParam cvLabel="MS" accession="MS:1000041" name="ChargeState" value="1" />
									<cvParam cvLabel="MS" accession="MS:1000744" name="selected ion m/z" value="1196.82784" />
								</ionSelection>
								<activation />
							</precursor>
						</precursorList>
						<comments>Identified</comments>
					</spectrumDesc>
					<mzArrayBinary>
						<data precision="64" endian="little" length="40">nUgw1cwPXkBwB+qUR61qQIKLFTUYV3VAOSuiJjrHeUAFwePbu+iAQM138BMn9YNAbNCX3v6NiEB06spnucWKQL4UHjQ7yY5ALSXLSRjykEADd6BOCdeRQLH8+bZgUVlAujKoNvi5ckAwRiQKbbV1QI47pYN1vXpADeAtkGDpf0DnxvSEhX6FQJ/Nqs/VF4hAJLVQMhkWikBd+SzPI0GOQJCiztxjHJFASRRa1t0GkkDHLlG9NQ1pQGdiuhCrRHFA7gkS2522dkCTVRFush1+QOpdvB83fYFAUKinjwBwg0B7E0Ny8j+KQJc3h2vVIo9AiC6ob1n7kUCG5GTiVipnQBN9PsqIimxAj+TyH5K3fUCFfNCzeX6EQPzEAfQbNYlAUS0iikmfaEBbQ6m9aECLQELooEs43GVA6wCIu9rEi0A=</data>
					</mzArrayBinary>
					<intenArrayBinary>
						<data precision="64" endian="little" length="40">AAAAAADUmEDNzMzMzOyAQAAAAAAAGJdAAAAAAAD0nkAAAAAAADSgQAAAAAAArJ1AAAAAAADgm0AAAAAAAASWQAAAAAAAlJFAZmZmZmbmgEAzMzMzMxt8QAAAAAAA0JNAZmZmZma2f0BmZmZmZnqGQM3MzMzMvIRAAAAAAAAwmkBmZmZmZoqKQJqZmZmZgXZAMzMzMzOjhEAAAAAAAHyDQAAAAAAAaHlAZmZmZmZWekDNzMzMzESKQGZmZmZmvn1AzczMzMzogUAAAAAAAFCCQM3MzMzMeI1AAAAAAABAhkDNzMzMzGR4QJqZmZmZYX1AzczMzMx0eEAAAAAAAECHQM3MzMzMZHdAAAAAAAAcgUDNzMzMzJSAQGZmZmZmznZAZmZmZmbmfEDNzMzMzDx2QM3MzMzMbHtAZmZmZmbuckA=</data>
					</intenArrayBinary>
				</spectrum>
				<spectrum id="91">
					<spectrumDesc>
						<spectrumSettings>
							<spectrumInstrument mzRangeStop="1165.924401" mzRangeStart="102.194176" msLevel="2" />
						</spectrumSettings>
						<precursorList count="1">
							<precursor msLevel="1" spectrumRef="0">
								<ionSelection>
									<cvParam cvLabel="MS" accession="MS:1000041" name="ChargeState" value="1" />
									<cvParam cvLabel="MS" accession="MS:1000744" name="selected ion m/z" value="1208.755245" />
								</ionSelection>
								<activation />
							</precursor>
						</precursorList>
						<comments>Identified</comments>
					</spectrumDesc>
					<mzArrayBinary>
						<data precision="64" endian="little" length="40">c6CH2rYoaUDIztvYbKhsQFK13QQfhXRAHCWvzrHWekCKyLCK94h/QFWFBmLZXIRAqWdBKA9liEAeGavNn46LQCOERxunro1ARl1r74MskEAkSKXYAVqRQHDurx73DF5Azjl4JjTmbEBFYoIa/nZ3QK7wLhfxtnxALZRMTm10gUBvLZPhWHSDQCV5ru+DDIZAIH2TpoEWikAykGeXT6iOQKMHPgZrnZBAj/0slrI3kkAc7bjhd2hiQEK0VrR5RXBALJs5JHWFeECcai3MgrZ5QBgGLLmK5IBAe4SaIRX0gkDaOjjYm4yGQPzfERXKlIpAjlph+j4hjUC309aIgICRQMJqLGFtjFlA0Chd+hcpb0C8WBgi56J0QMXKaORTS4BAVHO5wTD9hkCJz51gXxyOQGu7Cb6p1JFA4gM7/otlaUA=</data>
					</mzArrayBinary>
					<intenArrayBinary>
						<data precision="64" endian="little" length="40">AAAAAADStEAAAAAAACjDQAAAAAAAnq1AAAAAAACns0AAAAAAAKi1QAAAAAAAhcBAAAAAAADSskAAAAAAAKC1QAAAAAAAE7pAmpmZmZkFh0AAAAAAALCbQAAAAAAAJ7BAAAAAAABuqEAAAAAAAEKqQAAAAAAATqFAAAAAAADetEAAAAAAABavQAAAAAAATKhAAAAAAAB+oEAAAAAAAGKrQAAAAAAAGIJAZmZmZmYGhkAAAAAAACKjQAAAAAAAsKJAAAAAAAAgp0AAAAAAALagQAAAAAAAvqlAAAAAAACup0AAAAAAAACdQAAAAAAAqJJAZmZmZmaai0AAAAAAAJiEQAAAAAAA+qJAAAAAAAAQlkAAAAAAADqjQAAAAAAAyJxAAAAAAAB4mUBmZmZmZh6JQGZmZmZmqoFAAAAAAADQkUA=</data>
					</intenArrayBinary>
				</spectrum>
				<spectrum id="92">
					<spectrumDesc>
						<spectrumSettings>
							<spectrumInstrument mzRangeStop="1165.818349" mzRangeStart="102.228151" msLevel="2" />
						</spectrumSettings>
						<precursorList count="1">
							<precursor msLevel="1" spectrumRef="0">
								<ionSelection>
									<cvParam cvLabel="MS" accession="MS:1000041" name="ChargeState" value="1" />
									<cvParam cvLabel="MS" accession="MS:1000744" name="selected ion m/z" value="1208.764304" />
								</ionSelection>
								<activation />
							</precursor>
						</precursorList>
						<comments>Identified</comments>
					</spectrumDesc>
					<mzArrayBinary>
						<data precision="64" endian="little" length="40">vko+dhcqaUB0J9h/HalsQHGS5o9phnRA73TniafXekBM++b+6oh/QCWVKeYgXYRAjrCoiLNliECW6ZeIl46LQHVz8bf9ro1AoUj3c+orkEDbNoyCMFqRQFmHo6t0EF5AFmwjnmzobEBhcTjza3d3QIaRXtTut3xA/g3aq690gUAib7n6UXSDQPDgJw4gDYZAtoMR+4QXikC/CvDdRqiOQNhmYyUGnJBA275H/UU3kkDJyi+DsWliQEClSpQ9RnBAQIUjSOWFeEBk6xnC8bd5QI8c6QzM5IBAur2kMVr0gkDPZ0C9OY2GQNf4TPbPlYpAAWiULr0fjUAvppnuhRORQOOON/l9gpFALuOmBpqOWUD/klSmmCpvQL72zJLAo3RAxHjNq9pLgED4qSo00P2GQDLLngSWHo5AqtOBrKdnaUA=</data>
					</mzArrayBinary>
					<intenArrayBinary>
						<data precision="64" endian="little" length="40">AAAAAIBWwUAAAAAAAJ/QQAAAAAAAuLtAAAAAAIBkwEAAAAAAgM7CQAAAAAAAQ8xAAAAAAAAlwEAAAAAAALzCQAAAAAAADcZAAAAAAABclUAAAAAAANinQAAAAAAAJrxAAAAAAAC7tEAAAAAAAOC2QAAAAAAAErBAAAAAAAB+wkAAAAAAAIi6QAAAAAAAlLVAAAAAAAC2qkAAAAAAAGm5QAAAAAAAyJJAAAAAAABQlUAAAAAAABawQAAAAAAAkK9AAAAAAADLtUAAAAAAAIauQAAAAAAAQ7dAAAAAAACztEAAAAAAAKaqQAAAAAAAXqFAAAAAAAAAl0AzMzMzMz+LQAAAAAAALJFAAAAAAACsr0AAAAAAABSjQAAAAAAAd7BAAAAAAADgpkAAAAAAAN6lQAAAAAAA1JRAAAAAAACQnkA=</data>
					</intenArrayBinary>
				</spectrum>
				<spectrum id="93">
					<spectrumDesc>
						<spectrumSettings>
							<spectrumInstrument mzRangeStop="1182.54518" mzRangeStart="101.291012" msLevel="2" />
						</spectrumSettings>
						<precursorList count="1">
							<precursor msLevel="1" spectrumRef="0">
								<ionSelection>
									<cvParam cvLabel="MS" accession="MS:1000041" name="ChargeState" value="1" />
									<cvParam cvLabel="MS" accession="MS:1000744" name="selected ion m/z" value="1208.806751" />
								</ionSelection>
								<activation />
							</precursor>
						</precursorList>
						<comments>Identified</comments>
					</spectrumDesc>
					<mzArrayBinary>
						<data precision="64" endian="little" length="40">T7FqEOYPXkBSf73CAiZxQDZc5J7u5XJAZOsZwnH3eUCT5Lm+DzSAQAzohTsXvYNAr3srEhOXiEBh/3VuWqWJQHLAriYPKI1AknU4uprhkEC8eapDLnqSQG03wTfNaGNAxRwEHa0ob0DtZHCU/Fd4QFzlCYT9BIFALzArFCmXhECKHY1DHVeIQPyO4bEfIYpALxhcc6egjED6DKg3I5yQQMtkOJ4v15FAERssnKSSWUDKiuHqQDdxQDAS2nKuRndAWFaalKIWgkDFdYwrLp2FQDum7spu2ItAqb7zi1JLkEDiy0QRgmGSQBPThVj9Vl5Ak1Z8Q+FUcUAIsMivP4SBQEMAcOwZIIVAkQ96NssVjEAQIEPH3lSQQJavy/CfUllAmfG20mskcEAlzR/TWq+PQOif4GLFKWlALA38qAZnbkA=</data>
					</mzArrayBinary>
					<intenArrayBinary>
						<data precision="64" endian="little" length="40">AAAAAAAwmUCamZmZmeWFQAAAAAAAyJhAZmZmZmZqhEAAAAAAAISbQAAAAAAA9JhAMzMzMzOrikDNzMzMzPyFQAAAAACAgcBAAAAAAABIkUAzMzMzM3uGQAAAAAAACJZAAAAAAAB4hEAAAAAAALCVQAAAAAAApJFAzczMzMxkjEAAAAAAAHiIQDMzMzMzq4RAAAAAAACEm0AzMzMzM8+MQJqZmZmZqXtAmpmZmZlBfEAzMzMzM5t+QDMzMzMzB4BAZmZmZmZ+gkBmZmZmZuqHQAAAAAAAgHpAmpmZmZkdhUDNzMzMzER7QAAAAAAA+HFAZmZmZmZufUCamZmZmWmAQDMzMzMzI39AZmZmZma2eUCamZmZmdGEQDMzMzMzm3FAzczMzMycekDNzMzMzJx6QAAAAAAAwHJAMzMzMzNzcUA=</data>
					</intenArrayBinary>
				</spectrum>
				<spectrum id="94">
					<spectrumDesc>
						<spectrumSettings>
							<spectrumInstrument mzRangeStop="1181.750937" mzRangeStart="101.172367" msLevel="2" />
						</spectrumSettings>
						<precursorList count="1">
							<precursor msLevel="1" spectrumRef="0">
								<ionSelection>
									<cvParam cvLabel="MS" accession="MS:1000041" name="ChargeState" value="1" />
									<cvParam cvLabel="MS" accession="MS:1000744" name="selected ion m/z" value="1208.865723" />
								</ionSelection>
								<activation />
							</precursor>
						</precursorList>
						<comments>Identified</comments>
					</spectrumDesc>
					<mzArrayBinary>
						<data precision="64" endian="little" length="40">c0wW9x8PXkD2YFJ8/ChvQA3eV+VCVnhApwNZT630eUBffqfJLDSAQGEb8WQ3vYNAJSL8i+CWiED9aDhlzqSJQE5iEFh5J41A3SIw1kfikEBtAaH1AHeSQF5MM91rZmNAJVryeFolcUDJrN7h9uNyQGU2yCRDBIFA/oAHBnCVhEAg0m9f51SIQFiut830K4lA740hAFifjEDMme0K/Z2QQKiQK/UsI5JAthK6S+KJWUABTYQNTzNxQOBnXDjQR3dAnDbjNAQVgkDjpZvEoJ2FQJV9VwR/FIxAi415HVHFjUCnrRHBOFKQQE+uKZBZaGJAHEEqxc5TcUDsTneeOIeBQBnFcksLHoVAZAYq498fikD0qPi/I6eOQDf6mA8IS1lALH3ogvomcECifEELSbmOQE7wTdNn0F9A9E4F3HNqbkA=</data>
					</mzArrayBinary>
					<intenArrayBinary>
						<data precision="64" endian="little" length="40">AAAAAACAmUAAAAAAAAyGQAAAAAAAIJlAAAAAAAAkhEAAAAAAAKydQAAAAAAA2JhAzczMzMwAiUDNzMzMzBSEQAAAAACAysBAmpmZmZnpjkCamZmZmcmAQAAAAAAANJNAZmZmZmYygkAAAAAAANCVQAAAAAAAIJRAmpmZmZnpiEAAAAAAAACIQAAAAAAAsH5AAAAAAABknkBmZmZmZkqIQJqZmZmZ4X5AzczMzMwUeUDNzMzMzCx+QAAAAAAA+HxAAAAAAACkhUAAAAAAADiDQAAAAAAAkHtAAAAAAABYe0AAAAAAACiGQAAAAAAAuHNAMzMzMzMjfkAAAAAAAOyAQJqZmZmZJYBAMzMzMzPzekDNzMzMzAR7QM3MzMzMNHJAAAAAAABgekCamZmZmal4QGZmZmZmhnFAMzMzMzOLdkA=</data>
					</intenArrayBinary>
				</spectrum>
				<spectrum id="95">
					<spectrumDesc>
						<spectrumSettings>
							<spectrumInstrument mzRangeStop="1166.512969" mzRangeStart="86.299356" msLevel="2" />
						</spectrumSettings>
						<precursorList count="1">
							<precursor msLevel="1" spectrumRef="0">
								<ionSelection>
									<cvParam cvLabel="MS" accession="MS:1000041" name="ChargeState" value="1" />
									<cvParam cvLabel="MS" accession="MS:1000744" name="selected ion m/z" value="1209.828637" />
								</ionSelection>
								<activation />
							</precursor>
						</precursorList>
						<comments>Identified</comments>
					</spectrumDesc>
					<mzArrayBinary>
						<data precision="64" endian="little" length="40">mIbhI+LqZUBm9+RhoapsQIE//Px353dAzv+rjlwpfkCaJmw/OR2AQPBRf73io4JAzOzzGMUNiEBvnX+7zEeKQDf+RGXDoo5Ap1zhXS4qj0CQZcHE79GRQGr5gau8KmVAjNZR1QTMakDYg0nxMWZ1QEJ23sZmh3xAutv10rS1gUA2r+qsdgaEQPipKjQQvoVA2c2MflTmiUDDSZo/RtCNQPFkNzPabJBAc9u+Rw06kkAhdxGmKJNVQBsQIa7cp3FAcZNRZRgJckAfMA+Z0suBQGK9USsMXYZA/nxbsLRDiUCADYgQ9+6MQJzAdFrHGpFAAMrfvaOpYUDDR8SUSClpQEymCkblGHZA18BWCdb4fkD0UrExryyHQBkEVg4NDYxAKNcUyHxbkUAKL8GpDytnQCh/945ad3NA12oPe+EbjEA=</data>
					</mzArrayBinary>
					<intenArrayBinary>
						<data precision="64" endian="little" length="40">AAAAAAADuUAAAAAAAKCzQAAAAAAAvrBAAAAAAACCqEAAAAAAAC6qQAAAAAAA9JdAAAAAAACMpEAAAAAAAECWQAAAAAAAMJNAAAAAAADQrEAAAAAAABSmQAAAAAAAALFAAAAAAADJsUAAAAAAANqkQAAAAAAA0KRAAAAAAABYn0AAAAAAABiUQAAAAAAA6J9AAAAAAAAQkUAAAAAAAHySQAAAAAAAOJhAAAAAAAD4o0AAAAAAABieQAAAAAAAyKpAAAAAAAAspEAAAAAAADyfQAAAAAAAkJZAMzMzMzNni0AzMzMzM2OLQAAAAAAAKKFAAAAAAADInUAAAAAAAIagQAAAAAAAWKFAAAAAAAAUn0BmZmZmZrqJQM3MzMzMGIpAAAAAAADIkkAAAAAAACydQAAAAAAAQKBAAAAAAAAMh0A=</data>
					</intenArrayBinary>
				</spectrum>
				<spectrum id="96">
					<spectrumDesc>
						<spectrumSettings>
							<spectrumInstrument mzRangeStop="1166.558053" mzRangeStart="86.20919" msLevel="2" />
						</spectrumSettings>
						<precursorList count="1">
							<precursor msLevel="1" spectrumRef="0">
								<ionSelection>
									<cvParam cvLabel="MS" accession="MS:1000041" name="ChargeState" value="1" />
									<cvParam cvLabel="MS" accession="MS:1000744" name="selected ion m/z" value="1209.943341" />
								</ionSelection>
								<activation />
							</precursor>
						</precursorList>
						<comments>Identified</comments>
					</spectrumDesc>
					<mzArrayBinary>
						<data precision="64" endian="little" length="40">MBLacq7oZUCQ14NJcadsQCvAd5v35XdA6xuY3CgnfkCVfy2vXByAQIJy277noIJAvsCsUGQOiEC/8EqSp0WKQLH9ZIxPn45AyCb5Eb8pj0C94T5yOzqSQG5MT1jiJ2VAc2n8wivIakClMsUcxGR1QEG7Q4pBhXxAl631RcL4fkDFxryOmASEQECGjh20vYVAofSFkDPkiUDKT6p9Gs+NQKbUJePYa5BAiUD1D4LRkUDde7jkOKhhQHSbcK9MpXFABK4rZsQHckCAtWrXhLSBQChiEcOuXIZAMsfyrnpJiUBgWWlSChaMQFbYDHDBGZFAnil0XmONVUAtPgXA+CZpQJ3zUxyHFnZAYYicvn7LgUBJhEawsSmHQC7iOzFLtopAFcWrrC3ujEDAe0eNqVyRQH6LTpZaDlxAOIJUih11c0A=</data>
					</mzArrayBinary>
					<intenArrayBinary>
						<data precision="64" endian="little" length="40">AAAAAABeuUAAAAAAAI+0QAAAAAAAI7FAAAAAAAAUp0AAAAAAAB6sQAAAAAAALJlAAAAAAAAmpUAAAAAAAPyYQAAAAAAAQJdAAAAAAAAorkAAAAAAAEylQAAAAAAAWbFAAAAAAAD+sUAAAAAAAIamQAAAAAAAjqVAAAAAAACKoEAAAAAAAJCQQAAAAAAA0J5AzczMzMxoikAAAAAAAFySQAAAAAAAQJhAAAAAAAAUpUAAAAAAAJShQAAAAAAALKpAAAAAAAD4pEAAAAAAAJCeQAAAAAAAFJlAzczMzMyQiUDNzMzMzByKQAAAAAAAoqFAAAAAAADonkAAAAAAAICfQAAAAAAA9KFAAAAAAADsnUBmZmZmZp6GQGZmZmZm6odAAAAAAAAMhUAAAAAAAHSSQAAAAAAASJ5AAAAAAAAWoUA=</data>
					</intenArrayBinary>
				</spectrum>
				<spectrum id="97">
					<spectrumDesc>
						<spectrumSettings>
							<spectrumInstrument mzRangeStop="1184.085948" mzRangeStart="112.210767" msLevel="2" />
						</spectrumSettings>
						<precursorList count="1">
							<precursor msLevel="1" spectrumRef="0">
								<ionSelection>
									<cvParam cvLabel="MS" accession="MS:1000041" name="ChargeState" value="1" />
									<cvParam cvLabel="MS" accession="MS:1000744" name="selected ion m/z" value="1213.659349" />
								</ionSelection>
								<activation />
							</precursor>
						</precursorList>
						<comments>Identified</comments>
					</spectrumDesc>
					<mzArrayBinary>
						<data precision="64" endian="little" length="40">fR8OEqINXkCSkbOwp6hsQE+UhERaJXRApYeh1YnnfkCVmdL6eyuCQAFqatm6VIVAt5bJcFzqiEBflnZq7qSLQL1w58JoyI1A/0EkQ+4skUCRuMfSR0mSQAcJUb4gJ2lAVTTW/s7BbED2JRsPNqZ0QGHEPgGURHpARzzZzeyhgUCHb2HdmEqEQN7jTBPWYIhA93KfHIWtikCDbcSTvc+OQLlwICTLd5BA2QdZFjwFkkDY74l1KudlQJc3h2u1E3NAgCvZsZGXdkAUsvM2dtR9QOY9zjRhI4FAzXaFPtjjg0CCcXDpmO2LQCRens4VYI1AoKTAAliAkkDeBN80fQ1cQC16pwJu43FAK9zykfTIhEAomgewCJ6KQAcj9gkAzpFAMxXikXjIY0AlXMgj+EJwQNzUQPN5iJFAMzSeCGKnZ0A=</data>
					</mzArrayBinary>
					<intenArrayBinary>
						<data precision="64" endian="little" length="40">AAAAAADuoUBmZmZmZj6PQAAAAAAAnrdAmpmZmZkhg0AAAAAAAGyQQAAAAAAAUKlAzczMzMxwgEAzMzMzM2OGQAAAAAAAyHpAAAAAAACUn0AAAAAAALiTQAAAAAAAWKFAmpmZmZmJjkDNzMzMzKCCQJqZmZmZ+XxAmpmZmZkdgEAzMzMzM9uDQAAAAAAAuHdAzczMzMykdUBmZmZmZv52QGZmZmZmhn1AAAAAAAB8gkAAAAAAACCeQGZmZmZm0o1AZmZmZma2dkBmZmZmZk53QDMzMzMzu3hAZmZmZmamgEAzMzMzM5t0QJqZmZmZCXZAzczMzMx0gUAAAAAAAFyGQM3MzMzMZIBAmpmZmZlZgEAzMzMzM/NzQGZmZmZmJndAZmZmZmYmhUAzMzMzM8t/QM3MzMzMFHZAAAAAAAAEgkA=</data>
					</intenArrayBinary>
				</spectrum>
				<spectrum id="98">
					<spectrumDesc>
						<spectrumSettings>
							<spectrumInstrument mzRangeStop="1185.565173" mzRangeStart="112.191414" msLevel="2" />
						</spectrumSettings>
						<precursorList count="1">
							<precursor msLevel="1" spectrumRef="0">
								<ionSelection>
									<cvParam cvLabel="MS" accession="MS:1000041" name="ChargeState" value="1" />
									<cvParam cvLabel="MS" accession="MS:1000744" name="selected ion m/z" value="1213.664034" />
								</ionSelection>
								<activation />
							</precursor>
						</precursorList>
						<comments>Identified</comments>
					</spectrumDesc>
					<mzArrayBinary>
						<data precision="64" endian="little" length="40">ZYwPsxcnaUAsR8hAnqhsQN/+XDTkJHRA2ERmLnDmfkDFdYwrLiuCQHUGRl4WVIVAR1oqb2ftiECp+L8j6qSLQG/UCtM3Xo1AuXL2zrgskUD0iqceqUiSQNP4hVeSDV5AhjlBmxzHbECqLAq7aKR0QBR5knQNRXpAXyf1ZemhgUCuu3mq40qEQET5ghbSYIhAUtUEUZeiikDsSzYe7MONQJ1kq8tZeZBAR68GKD0GkkDKoxth0edlQH0kJT2MFHNAONcwQyPYfUCvBigNlSmBQJUoe0s544NAf6Xz4ZmkiUAYCW05F9uOQFT+tbxChpJAx3+BIEAMXED+8PPfgwVzQGptGttry4RAUI2XbjIci0Cgh9o2zGWSQOKUufnGx2NAmkS94NPjcUD5hVeSTMSRQG6kbJE05mNAUmNCzCVCcEA=</data>
					</mzArrayBinary>
					<intenArrayBinary>
						<data precision="64" endian="little" length="40">AAAAAACcoUAzMzMzM9eMQAAAAAAALrZAmpmZmZl1gkBmZmZmZuKNQAAAAAAA7KlAZmZmZmYufUBmZmZmZnKIQGZmZmZmxnhAAAAAAACcnEAAAAAAAPiQQAAAAAAARqBAMzMzMzOHi0AAAAAAADB+QDMzMzMzi3hAzczMzMwkf0DNzMzMzDSBQJqZmZmZgXtAzczMzMykd0AAAAAAAOh3QM3MzMzM9H1AAAAAAAD4gEAAAAAAAHifQJqZmZmZjYlAZmZmZmamdkDNzMzMzNx1QAAAAAAAKIFAzczMzMwscUDNzMzMzGR1QDMzMzMzW3dAzczMzMyoiEAzMzMzM3OFQJqZmZmZGYBAMzMzMzPDcEAAAAAAAPB1QDMzMzMz44NAAAAAAAAcgUCamZmZmVl1QDMzMzMzx4FAAAAAAADQd0A=</data>
					</intenArrayBinary>
				</spectrum>
				<spectrum id="99">
					<spectrumDesc>
						<spectrumSettings>
							<spectrumInstrument mzRangeStop="1157.62285" mzRangeStart="86.262461" msLevel="2" />
						</spectrumSettings>
						<precursorList count="1">
							<precursor msLevel="1" spectrumRef="0">
								<ionSelection>
									<cvParam cvLabel="MS" accession="MS:1000041" name="ChargeState" value="1" />
									<cvParam cvLabel="MS" accession="MS:1000744" name="selected ion m/z" value="1213.855092" />
								</ionSelection>
								<activation />
							</precursor>
						</precursorList>
						<comments>Identified</comments>
					</spectrumDesc>
					<mzArrayBinary>
						<data precision="64" endian="little" length="40">bt44KcyQVUCw479AkGxsQINorWgzxnJAEt4ehIDYeUCt3Xah2fyBQDmdZKtL/oNAm1q21teFhUCJmX0eIw+JQGoUkszqFY1AINEEinjjjkD67laWuDqRQEtYG2OnamJABaT9DzDraEBoIJbNHMh0QHiazHib+HtAHmyx22d1gEB3hT5YhoKEQKvQQCx7/odA5dGNsOiai0A9npYfOI2MQPWFkPOOsZBAHClbJF3+kUDH8xlQb49ZQK96wDykxnFAwmuXNlwZeEA+WpwxzOl6QDaPw2A+dIFAP+QtV/8eg0BI4XoU7jSHQD4kfO+vwopAAfbRqSsyj0Cp2m6Cn86RQCKNCpxsBXFA2v6VleYqf0BtjJ3wMoWIQGgfK/gdSpBAQfFjzH0WkkBgAUwZOGdnQPBPqRLlTGtAB5s6j4pzbkA=</data>
					</mzArrayBinary>
					<intenArrayBinary>
						<data precision="64" endian="little" length="40">AAAAAACklkAAAAAAAAScQAAAAAAAkqVAAAAAAAByskAAAAAAACytQAAAAAAAxJFAAAAAAADQp0AAAAAAAKyZQDMzMzMz64VAAAAAAADIpUAAAAAAAN6kQGZmZmZmLoVAAAAAAACwl0AAAAAAADSRQAAAAAAAGKFAAAAAAAA4pkAAAAAAACyRQJqZmZmZrYpAAAAAAABwkUAAAAAAAJh/QDMzMzMzx4pAAAAAAAAwj0AzMzMzM9uBQAAAAAAA2JVAMzMzMzNPjECamZmZmX2FQAAAAAAAHJZAAAAAAADkkEAzMzMzM2OBQDMzMzMz44FAAAAAAABAhkAAAAAAAACJQGZmZmZm0otAAAAAAABkkkDNzMzMzESAQM3MzMzMRIRAMzMzMzNHgkAAAAAAAESGQJqZmZmZYYNAZmZmZmZegkA=</data>
					</intenArrayBinary>
				</spectrum>
				<spectrum id="100">
					<spectrumDesc>
						<spectrumSettings>
							<spectrumInstrument mzRangeStop="1170.71585" mzRangeStart="86.27302" msLevel="2" />
						</spectrumSettings>
						<precursorList count="1">
							<precursor msLevel="1" spectrumRef="0">
								<ionSelection>
									<cvParam cvLabel="MS" accession="MS:1000041" name="ChargeState" value="1" />
									<cvParam cvLabel="MS" accession="MS:1000744" name="selected ion m/z" value="1213.889109" />
								</ionSelection>
								<activation />
							</precursor>
						</precursorList>
						<comments>Identified</comments>
					</spectrumDesc>
					<mzArrayBinary>
						<data precision="64" endian="little" length="40">2sngKHmRVUCE1sOXiWtsQCL99nWgxXJA0/TZAdfXeUB0m3CvLPyBQDwXRnox/oNAfy4aMl6GhUDJHww8Vw6JQBzO/GoOFY1Au5hmulfjjkCxGHWtDTuRQIXMlUG1a2JA9Pi9TX/GcUC9OVyrPRh4QCeJJeVu+HtAd554zpZ1gEAFbt3Nk4SEQDcXf9uzBYhARs8tdCWbi0CU93E0B5SMQBZtjnNLsZBAl5F6TzUKkUAvbM1WXlJZQKtZZ3xf7GhAJ8Cw/LnFdEClaOVeoOl6QDgyj/xBK39AfjZy3bQdg0Cu00hLxYaIQCpvRzjNxopAcOtunmrfjUDLETKQRzGPQL2qs1qw/ZFA+TB72XYEcUB1q+ekt3SBQOYhUz6EypFABP7w819oZ0BeS8gH3UqSQN20GaehTGtAE5oklpSHbkA=</data>
					</mzArrayBinary>
					<intenArrayBinary>
						<data precision="64" endian="little" length="40">AAAAAABglEAAAAAAAIycQAAAAAAAyKJAAAAAAACIsUAAAAAAADKtQAAAAAAANJRAAAAAAABSp0AAAAAAAOyZQGZmZmZmToZAAAAAAAASpUAAAAAAALKlQAAAAAAAnIJAAAAAAACwlkAAAAAAAFSQQAAAAAAArJ9AAAAAAADWpUAAAAAAAMiRQGZmZmZmvoRAAAAAAAAgkkBmZmZmZqqBQDMzMzMz+4tAZmZmZmZOh0DNzMzMzHSBQAAAAAAAKJZAmpmZmZkZj0CamZmZmVWEQAAAAAAAzJVAAAAAAAAQkEAzMzMzM1eAQM3MzMzMZINAmpmZmZmNgUBmZmZmZm6JQJqZmZmZNYdAMzMzMzOLhkAAAAAAACSVQDMzMzMzp4VAmpmZmZkxhUBmZmZmZuKAQM3MzMzMtIRAzczMzMykgkA=</data>
					</intenArrayBinary>
				</spectrum>
				<spectrum id="101">
					<spectrumDesc>
						<spectrumSettings>
							<spectrumInstrument mzRangeStop="1187.392121" mzRangeStart="86.255103" msLevel="2" />
						</spectrumSettings>
						<precursorList count="1">
							<precursor msLevel="1" spectrumRef="0">
								<ionSelection>
									<cvParam cvLabel="MS" accession="MS:1000041" name="ChargeState" value="1" />
									<cvParam cvLabel="MS" accession="MS:1000744" name="selected ion m/z" value="1228.650918" />
								</ionSelection>
								<activation />
							</precursor>
						</precursorList>
						<comments>Identified</comments>
					</spectrumDesc>
					<mzArrayBinary>
						<data precision="64" endian="little" length="40">lC79S9LqZUDHLHsS2KlsQLYvoBfuZnVAJsYy/RKnfUDAzHfw04KAQPutnSjpbYJAtHHEWtx1hUAdkIR9W1WKQG+df7vM4I1AyAkTRqOEkEDcLjTXCVKSQE3cKoiRjZJAXOMz2T8RXEA6dHreDSppQAD9vn/zpnVA+IxEaMQFeUD5FWu4qOOBQL71Yb0xHIRAFto5zeJThkAWodgKOu2JQPWgoBQtvYtA+rX1019Kj0DDSZo/dqiRQILknUOZ6WNAfTz03S0FcUBJ10y+GZN8QPn3GRcud4BAfLYODvYyiECRRC+jmHSNQLwhjQocM5FAI4eIm1OQVUD0TZoGxXp8QEBQbtsXBoZAvAfovvwNkkBJn1bRH8ljQGISLuSR4HlATPp7Kdyrh0Ab8zriwOORQMMrSZ7rTFlA6QyMvEwlh0A=</data>
					</mzArrayBinary>
					<intenArrayBinary>
						<data precision="64" endian="little" length="40">AAAAAAAUxEAAAAAAgALUQAAAAAAAHMtAAAAAAABh10AAAAAAABapQAAAAAAAbLpAAAAAAACcq0AAAAAAAJKoQAAAAAAAkKVAAAAAAACitkAAAAAAQPX/QAAAAAAAJ7JAAAAAAABztUAAAAAAAOq0QAAAAAAAIbpAAAAAAAD8x0AAAAAAAM6oQAAAAAAA0q9AAAAAAABoqUAAAAAAAJKhQAAAAAAA4qFAAAAAAABItUAAAAAAAEa2QAAAAAAAqLBAAAAAAACssEAAAAAAAKuxQAAAAAAAWqZAAAAAAABKqEAAAAAAADCeQAAAAAAAVbNAAAAAAAAIr0AAAAAAABaxQAAAAAAAGqVAAAAAAACEpkAAAAAAAISqQAAAAAAAsqxAAAAAAAAQo0AAAAAAAP6jQAAAAAAA8qlAAAAAAAAImkA=</data>
					</intenArrayBinary>
				</spectrum>
				<spectrum id="102">
					<spectrumDesc>
						<spectrumSettings>
							<spectrumInstrument mzRangeStop="1187.587786" mzRangeStart="86.234386" msLevel="2" />
						</spectrumSettings>
						<precursorList count="1">
							<precursor msLevel="1" spectrumRef="0">
								<ionSelection>
									<cvParam cvLabel="MS" accession="MS:1000041" name="ChargeState" value="1" />
									<cvParam cvLabel="MS" accession="MS:1000744" name="selected ion m/z" value="1228.669794" />
								</ionSelection>
								<activation />
							</precursor>
						</precursorList>
						<comments>Identified</comments>
					</spectrumDesc>
					<mzArrayBinary>
						<data precision="64" endian="little" length="40">dzHNdK/qZUDuQ95ydapsQNZyZybYZnVA6KOMuICnfUDwUuqS8YGAQPvJGB8mboJAw0Xu6Yp0hUAvbw7XSlWKQKwcWmRb4I1AqKym65mEkEDAlezYaFKSQDC8kuRZjpJAsi5uowERXEB9s82N6SlpQEHUfQBSp3VAFt9Q+KwFeUCGj4gpUeOBQCybOSTVG4RAUmNCzCVUhkBkXdxGY+qJQEfGavO/vItAk8g+yHJLj0CdD88S1KiRQBYwgVt36WNABaipZesFcUBNZVHYxdRyQKTFGcMclnxAKo2Y2Sf5hEDV6xaBkTOIQHFzKhnAdo1ADoelgd8xkUD6KCMuAI9VQBE0ZhK1e3xAwTi4dMyrh0D4cMlx9w6SQARUOIJUyGNAVYfcDLcFhkCUMT7M7uSRQKtCA7FszFVATOKsiJojh0A=</data>
					</mzArrayBinary>
					<intenArrayBinary>
						<data precision="64" endian="little" length="40">AAAAAAAYxUAAAAAAgKbVQAAAAAAAcMxAAAAAAAAP2UAAAAAAAPiqQAAAAAAA3bxAAAAAAAC0r0AAAAAAAACrQAAAAAAAxKRAAAAAAACRt0AAAAAAQDwAQQAAAAAAKLVAAAAAAADHtkAAAAAAANy2QAAAAAAAZLpAAAAAAAD+ykAAAAAAAJSpQAAAAAAAn7FAAAAAAABor0AAAAAAACiiQAAAAAAA4qBAAAAAAAB6t0AAAAAAAPu1QAAAAAAAdLJAAAAAAACqskAAAAAAAAavQAAAAAAAWLNAAAAAAAC+oUAAAAAAAMarQAAAAAAAdJ9AAAAAAAASs0AAAAAAAB+wQAAAAAAA47FAAAAAAAD6p0AAAAAAAASpQAAAAAAAIK1AAAAAAAA4pkAAAAAAAHClQAAAAAAAhqpAAAAAAACYnkA=</data>
					</intenArrayBinary>
				</spectrum>
				<spectrum id="103">
					<spectrumDesc>
						<spectrumSettings>
							<spectrumInstrument mzRangeStop="1170.849387" mzRangeStart="136.250851" msLevel="2" />
						</spectrumSettings>
						<precursorList count="1">
							<precursor msLevel="1" spectrumRef="0">
								<ionSelection>
									<cvParam cvLabel="MS" accession="MS:1000041" name="ChargeState" value="1" />
									<cvParam cvLabel="MS" accession="MS:1000744" name="selected ion m/z" value="1233.774049" />
								</ionSelection>
								<activation />
							</precursor>
						</precursorList>
						<comments>Identified</comments>
					</spectrumDesc>
					<mzArrayBinary>
						<data precision="64" endian="little" length="40">6uv5mmXpa0B5P26//GhvQEZB8Pi2B3lAEHaKVUN3fEAEG9e/60SCQNI3aRr0JIRAR5OLMbAUikCfzD/6xraKQKYol8Zvv45AOEw0SBFVkUCXqrTFZUuSQGglrfgGCGFAsU6V79n2ckBkXHFxVMZ3QN9PjZdOHIBAS3SWWSQMg0C0yHa+/3yGQJlho6y/rodA+S8QBKgjikAYlGk0OeeOQMMQOX1dAJFAqOFbWOcykkCloxzMJupmQEBrfvylym9A/yCSIQdIdUBUGjGzz9d9QNmyfF1mdYJAW5nwS10khkB00ZDxKIaJQIi+u5WVJZBAi+JV1naXkUD2YFJ8/GdjQLLXuz8e5nBAvmn67ABWdkCM+E7MWtSFQGztfaqK5ohAP+Hs1vJWjkB4RluVxGliQP28qUgFMY5AfGKdKl9qakA=</data>
					</mzArrayBinary>
					<intenArrayBinary>
						<data precision="64" endian="little" length="40">AAAAAADIqUAAAAAAAIyiQAAAAACAHtZAAAAAAADvuUAAAAAAABiQQAAAAAAAIqRAAAAAAABQl0AAAAAAAC3EQAAAAAAAbJ9AAAAAAADElEAAAAAAALGzQAAAAAAADJ5AmpmZmZnRjUAAAAAAANSfQAAAAAAArbJAzczMzMyUjkAAAAAAAFSSQDMzMzMzO4VAAAAAAACkk0DNzMzMzGCLQAAAAAAAcJFAMzMzMzPXhEAAAAAAADSaQAAAAAAAAIxAAAAAAADknUAAAAAAAJSSQM3MzMzMCItAAAAAAADwkEAAAAAAAKyDQAAAAAAAtINAmpmZmZm5hEAAAAAAAPSUQDMzMzMzl4lAMzMzMzNDhECamZmZmeGIQAAAAAAA+IBAzczMzMxUgUAAAAAAADyUQDMzMzMzN4FAAAAAAADskEA=</data>
					</intenArrayBinary>
				</spectrum>
				<spectrum id="104">
					<spectrumDesc>
						<spectrumSettings>
							<spectrumInstrument mzRangeStop="1193.781411" mzRangeStart="136.225734" msLevel="2" />
						</spectrumSettings>
						<precursorList count="1">
							<precursor msLevel="1" spectrumRef="0">
								<ionSelection>
									<cvParam cvLabel="MS" accession="MS:1000041" name="ChargeState" value="1" />
									<cvParam cvLabel="MS" accession="MS:1000744" name="selected ion m/z" value="1233.800037" />
								</ionSelection>
								<activation />
							</precursor>
						</precursorList>
						<comments>Identified</comments>
					</spectrumDesc>
					<mzArrayBinary>
						<data precision="64" endian="little" length="40">9MXei6/na0B2492RMWdvQIBIv32dBnlAFTlE3Jx2fEBavcPtEAyDQDQr24d8JYRASl6dY0AUikCNDd3sr7aKQBXKwte3v45AF7mnq2tWkUA2scBXJEuSQAxzgjY5B2FAvsCsUKTJb0DVlGQdjkZ1QHUGRl72G4BAqfkq+fhDgkAIVtXLj32GQK1QpPvZ6YhApkboZ+ojikAR4srZm+WOQPW+8bW3/5BA8IY0KiCnkkCiJ2VSQ+lmQB7htOAF9XJA2LlpM07Ed0B154nnrNd9QBHDDmNydIJAnG7ZIT4lhkCcNXhfVa6HQN/8honmZ4xALLtgcA04jkCM9+P2a5iRQF6EKcolZ2NAflNYqWDkcEAdO6jE9VR2QAFO7+KdRYVAjzf5LdpWjkCtbB/ydlGQQLIubqMBZ2JAZi5weSxqakA=</data>
					</mzArrayBinary>
					<intenArrayBinary>
						<data precision="64" endian="little" length="40">AAAAAABspUAAAAAAAJyfQAAAAAAAH9NAAAAAAAAOtUAAAAAAABCQQAAAAAAASKFAAAAAAACYkkAAAAAAgC3BQAAAAAAANJpAAAAAAAB4k0AAAAAAAG2wQAAAAAAAUJlAzczMzMwkikAAAAAAAECcQAAAAAAA2KxAzczMzMz0iEAAAAAAAFiRQJqZmZmZeYFAAAAAAAAYkUCamZmZmW2CQDMzMzMzw45AzczMzMw8gEAAAAAAAPCVQM3MzMzMnIZAAAAAAACEm0AAAAAAAKCPQAAAAAAAmIRAAAAAAADoi0AAAAAAAEyBQGZmZmZmxn9AAAAAAACAfkAzMzMzMwOCQAAAAAAAlJRAMzMzMzNThkDNzMzMzDiCQGZmZmZmboNAMzMzMzM7fkDNzMzMzFx+QAAAAAAAyJFAZmZmZmYej0A=</data>
					</intenArrayBinary>
				</spectrum>
				<spectrum id="105">
					<spectrumDesc>
						<spectrumSettings>
							<spectrumInstrument mzRangeStop="1205.68379" mzRangeStart="101.279591" msLevel="2" />
						</spectrumSettings>
						<precursorList count="1">
							<precursor msLevel="1" spectrumRef="0">
								<ionSelection>
									<cvParam cvLabel="MS" accession="MS:1000041" name="ChargeState" value="1" />
									<cvParam cvLabel="MS" accession="MS:1000744" name="selected ion m/z" value="1234.808928" />
								</ionSelection>
								<activation />
							</precursor>
						</precursorList>
						<comments>Identified</comments>
					</spectrumDesc>
					<mzArrayBinary>
						<data precision="64" endian="little" length="40">c0hqoWToZUAdAdwsXklpQIO/X8yWVHdA5Lop5XUXekCiYMYUzPSBQAzNdRqpDYVAICi37TvlhkDirIiaCIOKQLgGtkowMoxAuHaiJIQmkEBQ3zKny5+SQFQdcjO81pJAfF9cqtJbW0BYIHpSZtRyQN6OcFpwpXRAGxL3WPqDfkAOSphp2xGBQHxfXKpSK4RA0Joff0lEh0CwrDQp5W+LQLn8h/Q7EI1AV17yPzlYj0BcjlcgOl+SQGFQptHkUVlAQkKUL+hFcUAMPs3JC7V0QGPvxRftd39AajLjbWVNg0Cd9SnHBG2JQGJp4EcVNY1A0HzO3d5OkkDwT6kSZcpjQAfPhCYJNXBAycovg9G0g0BOKETAgUuLQE+vlGXo7pFATioaa//IbECFtTF2sh2SQPDDQUKUJHFACLDIr5+GbEA=</data>
					</mzArrayBinary>
					<intenArrayBinary>
						<data precision="64" endian="little" length="40">AAAAAAAAnkAAAAAAAOiYQJqZmZmZiX5AzczMzMyYhkAAAAAAAISSQAAAAAAAbIJAAAAAAAAypkAzMzMzM7t+QAAAAAAA2HxAAAAAAABqoEDNzMzMzKCJQGZmZmZmHodAAAAAAADoh0CamZmZmYmDQAAAAAAASHxAzczMzMyse0BmZmZmZmaGQGZmZmZmKoFAzczMzMwUekDNzMzMzGx7QDMzMzMzC3lAmpmZmZlZfkBmZmZmZjqDQDMzMzMzw3tAmpmZmZm5gUCamZmZmdl6QAAAAAAAZIRAMzMzMzPTf0DNzMzMzHR6QM3MzMzMBHdAAAAAAABUgUDNzMzMzIx7QAAAAAAArIBAmpmZmZnRf0CamZmZmdF3QAAAAAAAIHtAAAAAAAAwf0AzMzMzM/t4QGZmZmZmPn5AMzMzMzO7ekA=</data>
					</intenArrayBinary>
				</spectrum>
				<spectrum id="106">
					<spectrumDesc>
						<spectrumSettings>
							<spectrumInstrument mzRangeStop="1205.561378" mzRangeStart="101.307699" msLevel="2" />
						</spectrumSettings>
						<precursorList count="1">
							<precursor msLevel="1" spectrumRef="0">
								<ionSelection>
									<cvParam cvLabel="MS" accession="MS:1000041" name="ChargeState" value="1" />
									<cvParam cvLabel="MS" accession="MS:1000744" name="selected ion m/z" value="1234.848208" />
								</ionSelection>
								<activation />
							</precursor>
						</precursorList>
						<comments>Identified</comments>
					</spectrumDesc>
					<mzArrayBinary>
						<data precision="64" endian="little" length="40">6fNRRtzqZUA+ldOeEklpQF1RSggW1XJA66pALUYWekAjSnuDr/SBQJUO1v95DoVAxy5RvRXmhkCKOnMPSX2KQAR0X85MEo1A/+kGCtwlkEAyy54EpqSSQMfa39k+1pJAEywOZ35cW0Cx+iMMg8xsQNpwWBr4t3ZAjSWsjXGGfkClvFZCt3d/QNY2xeNCLoRACRueXgnshUC8lSU66/WJQCPXTSlPNY1AhzWVRaFhj0CBd/LpsVySQBwG81fIymNAuRluwCdGcUBdhv90Q6V0QE9bI4KRFIFAOZ1kq8uzg0B4liAjgLmHQF03pbz2Y4lAUkSGVfwBjkC4IjFBjZGSQB3mywuwEFxAsFWCxeE2cEDle0YitFd3QLWmeccpSItAVIuIYmJOkkDDgCVXsVNZQOzctBnntXJAiEZ3EJuEkUA=</data>
					</mzArrayBinary>
					<intenArrayBinary>
						<data precision="64" endian="little" length="40">AAAAAABIj0DNzMzMzNyJQM3MzMzM/HRAAAAAAACAdUCamZmZmTmCQJqZmZmZuXVAAAAAAAAsmUDNzMzMzJxzQM3MzMzMpHBAmpmZmZlFgEBmZmZmZsZ5QAAAAAAAoHhAmpmZmZnZgEAzMzMzM6N0QAAAAAAA2HBAZmZmZmaOcEDNzMzMzAx2QM3MzMzMvHRAzczMzMwkc0DNzMzMzPRyQM3MzMzM7GxAzczMzMwkcEAAAAAAABh4QGZmZmZmxndAAAAAAABgb0DNzMzMzGxwQAAAAAAAsHVAZmZmZmYmdEAzMzMzMzNsQM3MzMzMXG9AmpmZmZmZbECamZmZmbl0QAAAAAAAgHJAAAAAAAAAb0BmZmZmZk5wQJqZmZmZ6W1AMzMzMzMzc0DNzMzMzDRwQM3MzMzMjG5AmpmZmZnZbkA=</data>
					</intenArrayBinary>
				</spectrum>
				<spectrum id="107">
					<spectrumDesc>
						<spectrumSettings>
							<spectrumInstrument mzRangeStop="1185.225134" mzRangeStart="102.220045" msLevel="2" />
						</spectrumSettings>
						<precursorList count="1">
							<precursor msLevel="1" spectrumRef="0">
								<ionSelection>
									<cvParam cvLabel="MS" accession="MS:1000041" name="ChargeState" value="1" />
									<cvParam cvLabel="MS" accession="MS:1000744" name="selected ion m/z" value="1236.685711" />
								</ionSelection>
								<activation />
							</precursor>
						</precursorList>
						<comments>Identified</comments>
					</spectrumDesc>
					<mzArrayBinary>
						<data precision="64" endian="little" length="40">NxlVhvEHYUDTvOMUnetvQJuRQe5ilnRAN+LJbua2ekCl8+FZwnOCQMtL/idfl4VAkNyadDv8hkB0tRX7CzWJQGA+WTE8P41AzAcEOhO8kED2eYzyPImRQEW3XtMD6mVAe6NWmL6obEDTpX9JaodzQJ7vp8ZL93pArAFKQ817gUDl0viFF7SDQCb752kgr4hAH9rHCn7likDwTGiS+PGOQMql8QvPQ5JA8iIT8GsoaUCID+z4r+RwQEOPGD235HJAcTjzq3nHe0DUgayn1mZ/QGVQbXCi+4JAI2jMJIrKiEBK7rCJDAqKQEgxQKKJEI5AhiFy+godkkB+qZ83FY5ZQFrXaDnQBXFAqJAr9aw2f0CkxoSYyzGFQP+UKlFGYpJAuoEC7+QRXEDf/IaJ5oSSQHeGqS11p2VADW/W4E1DkUA=</data>
					</mzArrayBinary>
					<intenArrayBinary>
						<data precision="64" endian="little" length="40">AAAAAABiq0AAAAAAAHypQAAAAAAA7tFAAAAAAAD4lkAAAAAAAKiZQAAAAAAASJVAZmZmZmbujUAAAAAAALajQAAAAAAA7JRAAAAAAABwkkAAAAAAAPO6QAAAAAAALJtAAAAAAADeqEAAAAAAABCmQAAAAAAAiJRAAAAAAAAAl0AAAAAAAACVQJqZmZmZFYNAAAAAAAAglUAAAAAAAFiSQAAAAAAAXKFAAAAAAACMmUAAAAAAAPymQAAAAAAASJ9AAAAAAABckEBmZmZmZmqKQJqZmZmZWY1AMzMzMzNTfkDNzMzMzOR+QDMzMzMzU39AAAAAAACsnEAAAAAAAJiXQAAAAAAAZJdAAAAAAAB0h0BmZmZmZvaJQAAAAAAAxJVAAAAAAAB0l0AzMzMzM1uMQAAAAAAAqJVAzczMzMxsh0A=</data>
					</intenArrayBinary>
				</spectrum>
				<spectrum id="108">
					<spectrumDesc>
						<spectrumSettings>
							<spectrumInstrument mzRangeStop="1184.96491" mzRangeStart="102.236479" msLevel="2" />
						</spectrumSettings>
						<precursorList count="1">
							<precursor msLevel="1" spectrumRef="0">
								<ionSelection>
									<cvParam cvLabel="MS" accession="MS:1000041" name="ChargeState" value="1" />
									<cvParam cvLabel="MS" accession="MS:1000744" name="selected ion m/z" value="1236.693504" />
								</ionSelection>
								<activation />
							</precursor>
						</precursorList>
						<comments>Identified</comments>
					</spectrumDesc>
					<mzArrayBinary>
						<data precision="64" endian="little" length="40">3SdHAaIGYUAyj/zBwOpvQFt4Xip2lXRA+MYQAFy2ekCUap+OB3SCQM2RlV9mloVAD2H8NI77hkBrC89LBTWJQOxoHOp3Po1Af4RhwBK7kEA0Z33K0YiRQJUtknajJ2lAk6espuunbEDhfsADg4ZzQPW52oo99XpAcLN4sRB8gUBj1LX2XrSDQDgVqTAWrohA4iGMn4bmikC+E7NebPCOQDcclgbOG5JArfpcbUXpZUCPpnoyP+RwQGHe40zT43JAI/WeymnGe0BoWIy6Vmd/QCnQJ/KEMIVA/ffgtUvbi0BoJa345geOQBb7y+75QpJANszQeCKPWUD5Eb9ijQRxQBqnIapQ+4JAqYdodOfni0AzNJ4IonqSQG/2B8ptD1xA61T5nlEkhUBV9l0R3IOSQE+Srpn8yGVAUd1c/A1ikkA=</data>
					</mzArrayBinary>
					<intenArrayBinary>
						<data precision="64" endian="little" length="40">AAAAAAC2qUAAAAAAABCpQAAAAACALdFAAAAAAAA0mEAAAAAAAESZQAAAAAAAdJNAZmZmZmbajEAAAAAAAIKjQAAAAAAAFJdAAAAAAAAAlEAAAAAAAH+6QAAAAAAAPJpAAAAAAABcqEAAAAAAALClQAAAAAAAAJVAAAAAAAAUlkAAAAAAAOyRQM3MzMzMqIJAAAAAAAAUlkAAAAAAANyQQAAAAAAA7qJAAAAAAACcmUAAAAAAAGamQAAAAAAAeJxAAAAAAAAgkUAAAAAAAHyJQAAAAAAALIlAAAAAAAC0gUBmZmZmZgaDQAAAAAAAfKFAAAAAAAB8l0AAAAAAAIyWQM3MzMzM1IhAZmZmZmYOgUAAAAAAAASRQAAAAAAALJdAmpmZmZllh0AAAAAAAHCQQAAAAAAAXJNAAAAAAAA8kEA=</data>
					</intenArrayBinary>
				</spectrum>
				<spectrum id="109">
					<spectrumDesc>
						<spectrumSettings>
							<spectrumInstrument mzRangeStop="1199.268218" mzRangeStart="110.21168" msLevel="2" />
						</spectrumSettings>
						<precursorList count="1">
							<precursor msLevel="1" spectrumRef="0">
								<ionSelection>
									<cvParam cvLabel="MS" accession="MS:1000041" name="ChargeState" value="1" />
									<cvParam cvLabel="MS" accession="MS:1000744" name="selected ion m/z" value="1237.90017" />
								</ionSelection>
								<activation />
							</precursor>
						</precursorList>
						<comments>Identified</comments>
					</spectrumDesc>
					<mzArrayBinary>
						<data precision="64" endian="little" length="40">6E1FKoyNW0DNWDSdHelrQFbVy+80xnZA4Zo7+l9FekCa6sn8I92CQDCca5hBFIZAc77Ye3FshkDDD86nDlaLQHgq4J4n4I5ABRbAlIE2kUBlbVM8XiGSQIdvYd14J2VAUG1wIvpob0AmUprN46R1QDjXMENjeHxAV89J7/tLgEDzOAzmr9yDQGagMv7dT4hAaoXpe63KikC9/iQ+92aPQB8uOe7EEJFAKSZvgPlYkUBClgUTf6dhQMmRzsBICW5A83aE04IldkAlI2dhD6B+QCZRL/iUo4BAldQJaKINhEBYjpCBnFSHQIJV9fLblolAX0IFh9dajkDLSL2nEr2SQAAfvHZpbmJApU+r6A9HbUBGlPYGHwZ1QM3lBkNdVXtAsD2zJGDPhkAtCrsoOjyKQENU4c/QtYxAyeTUziBzkkA=</data>
					</mzArrayBinary>
					<intenArrayBinary>
						<data precision="64" endian="little" length="40">AAAAAAAAqkAAAAAAAE6vQAAAAAAA7qxAzczMzMz0iEAAAAAAAAyUQAAAAAAAoJZAAAAAAAAAkEAAAAAAgGXQQAAAAAAApq5AAAAAAADMlkAAAAAAANagQAAAAAAAYJFAAAAAAAAsr0DNzMzMzKiKQAAAAAAAMH9AAAAAAACYkEAAAAAAAEiVQGZmZmZmMoNAAAAAAADonEAAAAAAAKSYQGZmZmZmGolAAAAAAADckEAzMzMzM1OGQJqZmZmZtY5AZmZmZmZOh0AAAAAAABB4QAAAAAAAfIhAAAAAAAD8hkAzMzMzM4+AQGZmZmZm3oxAZmZmZmZ2gUBmZmZmZoqKQM3MzMzMkIJAZmZmZmbugkDNzMzMzAx2QGZmZmZmZnVAzczMzMwkfEAAAAAAAKB/QAAAAAAAOIBAAAAAAAAwiUA=</data>
					</intenArrayBinary>
				</spectrum>
				<spectrum id="110">
					<spectrumDesc>
						<spectrumSettings>
							<spectrumInstrument mzRangeStop="1213.508262" mzRangeStart="101.178622" msLevel="2" />
						</spectrumSettings>
						<precursorList count="1">
							<precursor msLevel="1" spectrumRef="0">
								<ionSelection>
									<cvParam cvLabel="MS" accession="MS:1000041" name="ChargeState" value="1" />
									<cvParam cvLabel="MS" accession="MS:1000744" name="selected ion m/z" value="1242.712241" />
								</ionSelection>
								<activation />
							</precursor>
						</precursorList>
						<comments>Identified</comments>
					</spectrumDesc>
					<mzArrayBinary>
						<data precision="64" endian="little" length="40">ChAFM6boZUCrsYS1saZsQAhzu5e7RHdAG7yvygVVfkAAN4sXa1yBQLCO44dq/IRAnN1aJuOwhkCHi9zT9dSJQBh8mpP374xAYqBrX6AekEDX3TzVEaKRQDNv1XUI9pJAZJKRs7BlZ0AFFsCUgVNwQEKygAncRHZA/WzkuimWe0C/fLJieFd/QLBz02Y8rINAiUD1DyI0h0DIQQkzLT+LQCrj32fc3I1AmMEYkVh7kEDWyK60HH2SQOG1SxsO5mNAchb2tEOJbkDNH9PatHR1QHEA/b7/RIJAdArys5Eig0DhJTj14bWHQFryeFrebIlAQSybOUS4jkA5mE2AcbySQJGA0eXNSGdA/InKhnX1cEBTBDi9izd4QAznGmZIMINAYd7jTDPDikBtxf6yuxGSQCcW+IpuS1lAGXPXEjIGckA=</data>
					</mzArrayBinary>
					<intenArrayBinary>
						<data precision="64" endian="little" length="40">AAAAAABgvkAAAAAAABSuQAAAAAAA8b5AAAAAAABeqkAAAAAAAD6jQAAAAAAA0KJAAAAAAAAuo0AAAAAAAFCYQAAAAAAADJVAAAAAAACAoUAAAAAAgE7BQAAAAAAAdJBAAAAAAABgsEAAAAAAADqkQAAAAAAABKhAAAAAAACmo0AAAAAAAPiQQAAAAAAAxJlAAAAAAADMmEAAAAAAAGCSQAAAAAAAWI9AAAAAAAAYk0AAAAAAAHieQAAAAAAAxKdAAAAAAAAAoEAAAAAAAOyeQDMzMzMzS4dAAAAAAACAl0AAAAAAAGyWQAAAAAAAYI9AzczMzMwIjEAAAAAAANCZQAAAAAAAlqZAAAAAAACwnkAAAAAAAAyYQAAAAAAAYJFAZmZmZmbWjEAzMzMzM4OOQAAAAAAA6qBAAAAAAABAmkA=</data>
					</intenArrayBinary>
				</spectrum>
				<spectrum id="111">
					<spectrumDesc>
						<spectrumSettings>
							<spectrumInstrument mzRangeStop="1213.377292" mzRangeStart="86.236614" msLevel="2" />
						</spectrumSettings>
						<precursorList count="1">
							<precursor msLevel="1" spectrumRef="0">
								<ionSelection>
									<cvParam cvLabel="MS" accession="MS:1000041" name="ChargeState" value="1" />
									<cvParam cvLabel="MS" accession="MS:1000744" name="selected ion m/z" value="1242.768222" />
								</ionSelection>
								<activation />
							</precursor>
						</precursorList>
						<comments>Identified</comments>
					</spectrumDesc>
					<mzArrayBinary>
						<data precision="64" endian="little" length="40">YDsYsU/qZUBnDd5XZWdnQFlQGJRpRXdAqySyDzJUfkBBRdWv1FyBQNnsSPV9/YRAzAuwj66xhkB7T+W0J9aJQDj1geTd8IxA7fMY5RkfkED8HYoCXaKRQJeQD3rGvZJAvLGgMKjnY0Aj88gfjKhsQB3pDIz8RXZAa9WuCWmXe0Df3jXoy1h/QMyXF2BfrINAUaG6ufgyh0Aipdk8rmyJQCo25nVE341Alj50QS1+kEC5Nem2pH6SQCuE1ViC9ZJA6KIh41FPWUDY0w5/zUlnQKSIDKu4dnVAh/nyAmxFgkDBOo4fyiSDQKtbPSddtodAfZQRF6A+i0BkzF1LeNmRQKbxC68kj1VAhe0nY3xUcEALJCh+zAZyQAmJtI3/M4NARrHc0mrEikBEFmni/Q+SQDChgsML9nBAGuHtQcjVcUA=</data>
					</mzArrayBinary>
					<intenArrayBinary>
						<data precision="64" endian="little" length="40">AAAAAACQsEAAAAAAAOCfQAAAAAAAmqxAAAAAAABomEAAAAAAAHSUQAAAAAAAjJVAAAAAAADkk0AAAAAAALSKQJqZmZmZtYhAAAAAAADsm0AAAAAAAJ2xQM3MzMzMSI1AAAAAAAAUmEAAAAAAADCfQAAAAAAAtJdAAAAAAADokkBmZmZmZlKBQGZmZmZm6ohAZmZmZmbyiEDNzMzMzKSEQDMzMzMzg39AMzMzMzPDhkAAAAAAAMiPQM3MzMzMTIFAAAAAAACckUAAAAAAAPyWQAAAAAAAmJBAAAAAAACAd0AzMzMzM/uHQDMzMzMzx4NAZmZmZmbegUBmZmZmZuqAQJqZmZmZXY5AAAAAAADQkUBmZmZmZkqIQGZmZmZmKoFAZmZmZmZufUAzMzMzM/t/QJqZmZmZVY1AAAAAAAB4hEA=</data>
					</intenArrayBinary>
				</spectrum>
				<spectrum id="112">
					<spectrumDesc>
						<spectrumSettings>
							<spectrumInstrument mzRangeStop="1200.469685" mzRangeStart="86.241653" msLevel="2" />
						</spectrumSettings>
						<precursorList count="1">
							<precursor msLevel="1" spectrumRef="0">
								<ionSelection>
									<cvParam cvLabel="MS" accession="MS:1000041" name="ChargeState" value="1" />
									<cvParam cvLabel="MS" accession="MS:1000744" name="selected ion m/z" value="1243.822984" />
								</ionSelection>
								<activation />
							</precursor>
						</precursorList>
						<comments>Identified</comments>
					</spectrumDesc>
					<mzArrayBinary>
						<data precision="64" endian="little" length="40">JoqQup3pZUAqAwe0dEpuQCo6ksv/NnZA+YbCZ6s2eUAgzy7fWqSAQL1SliFOrYRAXfjB+RRchkDoiHyX0tOKQD547dKmgI1Ak8SScjdXj0Avv9NkZkOSQLDJGvXgwZJAHzAPmfIOXEBX7ZqQVspqQE9d+SyPhHVAKQezCbCWfEDnxYmvdvmAQLSTwVEyVIJAfEJ23oZHhkD1oQvqm7WIQBNhw9MLz4tARgvQtsqDkEABhuXPN/6RQMufbwsWiZJABhGpaZfnY0ADXfsCeqlsQEAyHTo9JXJAkq6ZfHNFeEBRo5BkljyCQJbNHJKaxIJAEeFfBA1rikCN0xBVuAiMQAqeQq6UqZFAvf4kPnePVUDSjEXTGRRxQO1imumeaHxA5QzFHY+CiUATntDrTw6SQHgoCvSJkllAd0mcFbFGi0A=</data>
					</mzArrayBinary>
					<intenArrayBinary>
						<data precision="64" endian="little" length="40">AAAAAAAls0AAAAAAALOyQAAAAAAAaqVAAAAAAACUkkAAAAAAADiTQAAAAAAA2JZAAAAAAAAwkEAzMzMzM4OGQDMzMzMzn4xAZmZmZmY2hUAAAAAAAHCxQJqZmZmZwY5AAAAAAABgkEAAAAAAAHSRQAAAAAAAjJFAMzMzMzO3hkCamZmZmdl/QGZmZmZmNo5AAAAAAABwekBmZmZmZt6CQDMzMzMzp4ZAMzMzMzPXhEAzMzMzM7+LQGZmZmZmmodAAAAAAACIj0AAAAAAAGCRQGZmZmZm3oZAAAAAAABUhEDNzMzMzFx5QJqZmZmZSYBAZmZmZma+e0BmZmZmZvZ5QJqZmZmZWYhAAAAAAACAj0AAAAAAABSLQGZmZmZmkoJAMzMzMzNDe0BmZmZmZpqCQJqZmZmZXYhAzczMzMy0eEA=</data>
					</intenArrayBinary>
				</spectrum>
				<spectrum id="113">
					<spectrumDesc>
						<spectrumSettings>
							<spectrumInstrument mzRangeStop="1200.108058" mzRangeStart="86.241306" msLevel="2" />
						</spectrumSettings>
						<precursorList count="1">
							<precursor msLevel="1" spectrumRef="0">
								<ionSelection>
									<cvParam cvLabel="MS" accession="MS:1000041" name="ChargeState" value="1" />
									<cvParam cvLabel="MS" accession="MS:1000744" name="selected ion m/z" value="1243.824804" />
								</ionSelection>
								<activation />
							</precursor>
						</precursorList>
						<comments>Identified</comments>
					</spectrumDesc>
					<mzArrayBinary>
						<data precision="64" endian="little" length="40">39+gvfrqZUDt9IO6yExuQFuXGqFfOHZA/dzQlJ04eUBRiIBD6KSAQAHD8uebrYRApkboZwpdhkDEzhQ679WKQEeq7/xigY1AdXXHYluFkEArGJXUmUOSQEmgwaZuwJJAB5W4jnGPVUBq+BbWjcxqQOt0IOvphXVA8l1KXTKXfEBUdCSX3zyCQODVcmfGVIJABkoKLCBJhkDvdOeJR7aIQKMBvAVSzotAvcRYpm//kUAJqHAEqRNcQPfpeMzAq2xA7BaBsX4mckBsW5TZIGl8QLuaPGU194BASaDBpg7BgkBaKm9HuCqIQOPfZ1wYbIpA1c4wtcVsjEBXeQJhd4iSQH9QFymU52NAGv1oOCUWcUCy1eWUAER4QDW1bK0PT4pABRkBFa6gkUDbTIV4pDVwQEok0csI25FAvf25aPiokUA=</data>
					</mzArrayBinary>
					<intenArrayBinary>
						<data precision="64" endian="little" length="40">AAAAAABsqkAAAAAAAEKoQAAAAAAACJtAZmZmZmZmiEAAAAAAANyJQAAAAAAAqI9AMzMzMzM3hECamZmZmVF/QM3MzMzMaIJAmpmZmZl5fUAAAAAAAOimQAAAAAAAGINAMzMzMzNbg0CamZmZmUmHQJqZmZmZuYhAZmZmZmYGe0CamZmZmZlxQAAAAAAAZIRAzczMzMwMc0CamZmZmYF5QM3MzMzMpHZAzczMzMyIhUAAAAAAAEyDQAAAAAAAtIVAzczMzMwkfkAAAAAAAAh6QGZmZmZmVm5AZmZmZmaWdECamZmZmTlwQAAAAAAAoHRAZmZmZmZucEAAAAAAAJiCQAAAAAAAEIJAMzMzMzPjg0BmZmZmZv53QGZmZmZmbnFAMzMzMzPrf0AzMzMzM/+AQDMzMzMz239AZmZmZmYGfUA=</data>
					</intenArrayBinary>
				</spectrum>
				<spectrum id="114">
					<spectrumDesc>
						<spectrumSettings>
							<spectrumInstrument mzRangeStop="1183.206935" mzRangeStart="84.098876" msLevel="2" />
						</spectrumSettings>
						<precursorList count="1">
							<precursor msLevel="1" spectrumRef="0">
								<ionSelection>
									<cvParam cvLabel="MS" accession="MS:1000041" name="ChargeState" value="1" />
									<cvParam cvLabel="MS" accession="MS:1000744" name="selected ion m/z" value="1247.535678" />
								</ionSelection>
								<activation />
							</precursor>
						</precursorList>
						<comments>Identified</comments>
					</spectrumDesc>
					<mzArrayBinary>
						<data precision="64" endian="little" length="40">tp+M8WElYECwARHiSuRqQDawVYLFc3VAyqMbYVHHekA18Q7wpHuAQN6SHLCrE4RANj0oKAU1iEC/LO3UPN2KQDvHgOz1AI5AIlD9g4jfjkCXxcTm03ySQO3WMhmOSllAqkiFsQXIakAvhQfNbq51QGMoJ9rVhnxAlX8tr9w3f0DA54cRQvOCQMOcoE2OVodAcFtbeD4UiUBblNkgM1SOQMNlFTZzxZBAELHBwpkzkUD/lgD8UwZVQKUWSianZWdAgIC1apfRfECBy2PNSKKAQKJe8GnOUINAcCU7NsJthUDMtz6st2eLQA2oN6OmdY9Af4RhwFJhkUD5hOy8DaNgQKDctu9RpmhAtvgUAGPkeUCnW3aIX4mBQIkMq3jjaoJAXYlA9Q/DiECbyqKwmySRQI3xYfayEXlAQ1ciUI0kkkA=</data>
					</mzArrayBinary>
					<intenArrayBinary>
						<data precision="64" endian="little" length="40">AAAAAACiqkAAAAAAAK6vQAAAAAAA/KdAAAAAAABOsEAAAAAAAO6vQAAAAACAwsJAAAAAAABUokAAAAAAAGiwQAAAAAAAaqBAAAAAAAAKxEAAAAAAAMzVQAAAAAAA0KJAAAAAAADcrUAAAAAAAPybQAAAAAAAPqhAAAAAAACSpUAAAAAAACSXQAAAAAAAzJhAAAAAAAA6r0AAAAAAAFyaQAAAAAAAQqZAAAAAAADDvUAAAAAAACSiQAAAAAAAwK1AAAAAAACsmkAAAAAAABqjQAAAAAAAEJRAAAAAAACwj0AAAAAAAGCnQAAAAAAASJdAAAAAAAA0pEAAAAAAAHSdQAAAAAAAYqhAAAAAAAColEAAAAAAAGyQQAAAAAAAGJNAAAAAAACMn0AAAAAAAISiQAAAAAAAlJNAAAAAAADkkkA=</data>
					</intenArrayBinary>
				</spectrum>
				<spectrum id="115">
					<spectrumDesc>
						<spectrumSettings>
							<spectrumInstrument mzRangeStop="1183.199049" mzRangeStart="84.144392" msLevel="2" />
						</spectrumSettings>
						<precursorList count="1">
							<precursor msLevel="1" spectrumRef="0">
								<ionSelection>
									<cvParam cvLabel="MS" accession="MS:1000041" name="ChargeState" value="1" />
									<cvParam cvLabel="MS" accession="MS:1000744" name="selected ion m/z" value="1247.655659" />
								</ionSelection>
								<activation />
							</precursor>
						</precursorList>
						<comments>Identified</comments>
					</spectrumDesc>
					<mzArrayBinary>
						<data precision="64" endian="little" length="40">1XYTfNMlYEAdc56xL2ZnQFbw2xAjdHVAD/EPW7rHekBxjc9k33uAQIeHMH46FIRAE36pn/c1iEDo3VhQeNyKQN8WLNXF/41AK0t0ljngjkA1RYDTy3ySQC+H3XcMSVlAfUELCZjIakBYHM78KrB1QEgYBiw5hnxA3WETmTk3f0Bo0NA/wVCDQL5qZcIvVYdAgXnIlC8UiUBpjUEnJFeOQNffEoDPxZBAcJS8OvczkUB1c/G3PQlVQLLxYIvd5GpAb7n6sYnSfEC7RPXWoKOAQOwxkdLM84JA5Gn5gauKhkCfqkID8WaLQGVx/5H5fpBAX7cIjMUlkUCK52wBIaRgQKev52uWp2hATbotkQsUeUA17WKaCYmBQFVNEHXfaoVAvALRk7LEiEBA3qtWFmGRQCRiSiRRBHhAE9bG2FkSkkA=</data>
					</mzArrayBinary>
					<intenArrayBinary>
						<data precision="64" endian="little" length="40">AAAAAAAAqUAAAAAAALCsQAAAAAAAUqdAAAAAAABqrUAAAAAAAKCtQAAAAAAAD8FAAAAAAAAMokAAAAAAAPyvQAAAAAAA+JxAAAAAAICrwkAAAAAAgEPUQAAAAAAAfKFAAAAAAAD0q0AAAAAAAIiZQAAAAAAAmqVAAAAAAAA8o0AAAAAAAHiVQAAAAAAAWJtAAAAAAAAUrUAAAAAAAKCXQAAAAAAAqqNAAAAAAAB4u0AAAAAAACieQAAAAAAApKtAAAAAAADIlkAAAAAAABqhQAAAAAAAHJVAAAAAAABQj0AAAAAAAKSmQAAAAAAA6JNAAAAAAABYo0AAAAAAAHCcQAAAAAAAOKVAAAAAAACMkkAAAAAAACCRQJqZmZmZ5Y5AAAAAAACEm0AAAAAAAOyiQAAAAAAAcJJAAAAAAAC8kUA=</data>
					</intenArrayBinary>
				</spectrum>
				<spectrum id="116">
					<spectrumDesc>
						<spectrumSettings>
							<spectrumInstrument mzRangeStop="1205.9721" mzRangeStart="112.22058" msLevel="2" />
						</spectrumSettings>
						<precursorList count="1">
							<precursor msLevel="1" spectrumRef="0">
								<ionSelection>
									<cvParam cvLabel="MS" accession="MS:1000041" name="ChargeState" value="1" />
									<cvParam cvLabel="MS" accession="MS:1000744" name="selected ion m/z" value="1248.778978" />
								</ionSelection>
								<activation />
							</precursor>
						</precursorList>
						<comments>Identified</comments>
					</spectrumDesc>
					<mzArrayBinary>
						<data precision="64" endian="little" length="40">rFRQUXXoZUBgx3+B4MRyQEp6GFrd1XRA1CtlGWJnf0CKk/sdCo2BQJiJIqRuPINA/rloyLjMhkA7N23GKeWLQG6jAbxlmo1ARZvj3NY0kEAQIhly7BmSQJPH0/IDpmBAhgFLruLJbkAysI7jh9FzQMwIbw8C9npA3QiLirhrgkCoOXmRyZSEQIC4q1cRDolAuRrZlZaSiUD9TpMZL0ORQMSxLm7j15JAeedQhiopZ0AYl6q0xalsQI3w9iCEQnhASBebVkoGfEDi578HzxyFQMzriEMWHolAklz+Qxpai0CQuwhT9N+PQGZOl8U0ZJJAtYmT+x0OXEDcLjTXaeVwQKoqNBDLsnxAH4ZWJ8eDhUC0q5Dys5KIQMxiYvOxHIpAGXPXEtIQkUBm9KPhxJeSQOdTxyqlx2NAZcdGIN7kY0A=</data>
					</mzArrayBinary>
					<intenArrayBinary>
						<data precision="64" endian="little" length="40">AAAAAABPxUAAAAAAAAC1QAAAAAAA3tJAAAAAAAB3tkAAAAAAAG6vQAAAAAAAvK9AAAAAAAASpkAAAAAAABymQAAAAAAAWKNAAAAAAADolkAAAAAAAPytQAAAAAAA+K9AAAAAAABBsUAAAAAAAPilQAAAAAAAPqpAAAAAAAAQnkAAAAAAADClQAAAAAAAgJpAAAAAAACQl0AAAAAAABiWQAAAAAAAmqFAAAAAAACQrUAAAAAAAGCmQAAAAAAAxJhAAAAAAABup0AAAAAAAMKhQAAAAAAAnJZAAAAAAABokEAAAAAAAKSVQAAAAAAA+KBAAAAAAACqqUAAAAAAAKiXQAAAAAAA+JVAAAAAAABkmUAAAAAAAOiRQAAAAAAA4I9AAAAAAAAEk0AAAAAAAESZQAAAAAAA3qhAAAAAAAAepUA=</data>
					</intenArrayBinary>
				</spectrum>
				<spectrum id="117">
					<spectrumDesc>
						<spectrumSettings>
							<spectrumInstrument mzRangeStop="1205.58591" mzRangeStart="112.210546" msLevel="2" />
						</spectrumSettings>
						<precursorList count="1">
							<precursor msLevel="1" spectrumRef="0">
								<ionSelection>
									<cvParam cvLabel="MS" accession="MS:1000041" name="ChargeState" value="1" />
									<cvParam cvLabel="MS" accession="MS:1000744" name="selected ion m/z" value="1248.829044" />
								</ionSelection>
								<activation />
							</precursor>
						</precursorList>
						<comments>Identified</comments>
					</spectrumDesc>
					<mzArrayBinary>
						<data precision="64" endian="little" length="40">5zbhXhnoZUCjO4idqcRyQHbj3ZEx1XRAsmSO5R1nf0AvF/GdeI2BQKPIWkNJPINA0CfyJCnPhkCqnPaU/OSLQEqYafvXmY1AQup29hVDkUAz+WabOxqSQHzWNVoOpWBAkQ4PYXzJbkBG7X4VoNJzQGcpWU7C9XpAggLv5JNrgkBnD7QCo5SEQErSNZOPDYlAQDOID8yTiUBmLnB5bJ2OQMWp1sKMNJBAmYHK+FfWkkA4aRoUzShnQDPEsS5uxmxABz9xAD1DeEBHjnQGhgV8QKpGrwYIHIVAYi6p2k4giUASS8rdx1yLQE5Ev7b+3o9ApMSu7X1jkkBuE+6VeQ1cQAjkEkeeqGxAHAbzV0g2eECn6h7ZXIKFQBXGFoI8lYhA9N4YAiAQkUDGppVC4JeSQMQJTKf1x2NAgIEgQAbmcEA=</data>
					</mzArrayBinary>
					<intenArrayBinary>
						<data precision="64" endian="little" length="40">AAAAAABaxEAAAAAAAPq2QAAAAACAudFAAAAAAAA2uEAAAAAAAJKsQAAAAAAACK9AAAAAAAD0pkAAAAAAAOSkQAAAAAAA7KRAAAAAAAAonEAAAAAAAEquQAAAAAAAeK9AAAAAAAB4sUAAAAAAAAKoQAAAAAAAPKhAAAAAAACEnEAAAAAAANKlQAAAAAAAvJlAAAAAAADMmkAAAAAAAMSQQAAAAAAAGJtAAAAAAAAiokAAAAAAAFqtQAAAAAAALqdAAAAAAAAsm0AAAAAAAMCnQAAAAAAABKFAAAAAAAB0k0AAAAAAAEyQQAAAAAAACJlAAAAAAAB2oUAAAAAAAIqpQAAAAAAAzqZAAAAAAABImkAAAAAAAFibQAAAAAAAtJBAAAAAAABQlkAAAAAAAGiZQAAAAAAAQKhAAAAAAACAlEA=</data>
					</intenArrayBinary>
				</spectrum>
				<spectrum id="118">
					<spectrumDesc>
						<spectrumSettings>
							<spectrumInstrument mzRangeStop="1203.015276" mzRangeStart="112.269179" msLevel="2" />
						</spectrumSettings>
						<precursorList count="1">
							<precursor msLevel="1" spectrumRef="0">
								<ionSelection>
									<cvParam cvLabel="MS" accession="MS:1000041" name="ChargeState" value="1" />
									<cvParam cvLabel="MS" accession="MS:1000744" name="selected ion m/z" value="1249.645027" />
								</ionSelection>
								<activation />
							</precursor>
						</precursorList>
						<comments>Identified</comments>
					</spectrumDesc>
					<mzArrayBinary>
						<data precision="64" endian="little" length="40">0QfL2NAHYUDT+fAsAbVwQK8/ic+dhXhANh0B3GyXf0DVeOkmsXOAQANckC1rVYNA3/sbtFdWiEApPj4hm6iLQMdMol7QlI9A9wMeGMDpkEDYEByXIR6SQADl797R6WVAibFMv4R0ckCb4nFRbRR0QFLRWPu7JntA4stEEfKkgUC/DMaIJHWFQAisHFoEpoZAbhXEQNeOikD0/GmjGtyNQL6fGi9t+5BA3jgpzEtykkC7RsuBHqdgQM6KqIk+yWxA/u+ICpXldkBNnrKabjh8QLIS86xEnIJAHt5zYBkdiEA/jXvzG2GOQDlFR3J52ZFAR3GOOjoRXEB2w7ZFGQhtQCHlJ9X+JXVA4Ep2bGQcgUAcQSrFjvyIQKgBg6QPzJJAuLBuvDvKY0AnLscr8HaHQGVR2EWBkJJAGmoUkszmY0A=</data>
					</mzArrayBinary>
					<intenArrayBinary>
						<data precision="64" endian="little" length="40">AAAAAABIzEAAAAAAAAi6QAAAAAAA5rxAAAAAAABxukAAAAAAAEqjQAAAAAAA3rBAAAAAAADApEAAAAAAAECYQAAAAAAABKFAAAAAAADwmEAAAAAAAIi+QAAAAAAAj8ZAAAAAAABxtkAAAAAAALy5QAAAAAAAbbNAAAAAAABAokAAAAAAABKhQAAAAAAA+qBAAAAAAAC8kUAAAAAAAPCXQAAAAAAAmJdAAAAAAAB3uEAAAAAAAKW7QAAAAAAAjKlAAAAAAACrsEAAAAAAANqiQAAAAAAA6KBAAAAAAADonkAAAAAAAHyRQAAAAAAAzKZAAAAAAACOpEAAAAAAAOKkQAAAAAAA5KdAAAAAAACEl0AAAAAAAMycQAAAAAAAFqFAAAAAAAB2okAAAAAAAGiRQAAAAAAAkJ9AAAAAAACGoEA=</data>
					</intenArrayBinary>
				</spectrum>
				<spectrum id="119">
					<spectrumDesc>
						<spectrumSettings>
							<spectrumInstrument mzRangeStop="1205.46763" mzRangeStart="112.25862" msLevel="2" />
						</spectrumSettings>
						<precursorList count="1">
							<precursor msLevel="1" spectrumRef="0">
								<ionSelection>
									<cvParam cvLabel="MS" accession="MS:1000041" name="ChargeState" value="1" />
									<cvParam cvLabel="MS" accession="MS:1000744" name="selected ion m/z" value="1249.697716" />
								</ionSelection>
								<activation />
							</precursor>
						</precursorList>
						<comments>Identified</comments>
					</spectrumDesc>
					<mzArrayBinary>
						<data precision="64" endian="little" length="40">lGsKZHYHYUChD5axYbRwQN9Q+GxdhXhA7WEvFLCXf0BuUWaDjHOAQB8vpMNDVYNAp+Zyg4FWiEBEw2LU1aSLQHb/WIjukY9AZof4hw3pkEAo0v2c0h2SQHNLqyFx6WVA8zl3u95zckDDZoALMhR0QENXIlD9J3tAWcLaGDumgUCeCrjnWXSFQHk7wmnhpIZAHLRXH0+OikDoTxvViduNQKcf1EWacpJAs+veisSmYECZEHNJ1chsQLb1039W5XZA8+MvLSo4fEDxLhfxHZyCQEW8df7tHYhAOQzmr1CBjECWk1D6MtuRQNuF5jqNEFxA7u4Buq8HbUA6zQLtTiV1QIeiQJ+oHYFAj95wH7n8iECEEmba3tWSQNfbZirE5WNAnglNEst0h0CxpUdT/cySQJyLv+2JyGNAFk7S/DGQkkA=</data>
					</mzArrayBinary>
					<intenArrayBinary>
						<data precision="64" endian="little" length="40">AAAAAAD5ykAAAAAAAF+4QAAAAAAAa7pAAAAAAABiuUAAAAAAAACiQAAAAAAA37BAAAAAAABeokAAAAAAANyXQAAAAAAAdqBAAAAAAAAsl0AAAAAAAMS7QAAAAAAA78VAAAAAAACts0AAAAAAAK+3QAAAAAAAu7FAAAAAAAAkn0AAAAAAADShQAAAAAAAMKBAAAAAAABgkkAAAAAAAIyYQAAAAAAAUrZAAAAAAACru0AAAAAAADapQAAAAAAAsq9AAAAAAAD8n0AAAAAAAHCeQAAAAAAAEJ1AZmZmZmaWjUAAAAAAAKakQAAAAAAACqNAAAAAAABIo0AAAAAAAHylQAAAAAAAHJlAAAAAAAA8nEAAAAAAADydQAAAAAAAxKBAMzMzMzPPjUAAAAAAAEibQAAAAAAAjqBAAAAAAAAom0A=</data>
					</intenArrayBinary>
				</spectrum>
				<spectrum id="120">
					<spectrumDesc>
						<spectrumSettings>
							<spectrumInstrument mzRangeStop="1222.951997" mzRangeStart="112.210599" msLevel="2" />
						</spectrumSettings>
						<precursorList count="1">
							<precursor msLevel="1" spectrumRef="0">
								<ionSelection>
									<cvParam cvLabel="MS" accession="MS:1000041" name="ChargeState" value="1" />
									<cvParam cvLabel="MS" accession="MS:1000744" name="selected ion m/z" value="1256.782506" />
								</ionSelection>
								<activation />
							</precursor>
						</precursorList>
						<comments>Identified</comments>
					</spectrumDesc>
					<mzArrayBinary>
						<data precision="64" endian="little" length="40">ixh2GJPnZUClaVA0j1RxQKGgFK3cxHVANsr6zcTUfECIhO/9zQuBQGlSCrqdy4NAPuqvV/hkiECH4LiM+y6LQAt/hjerpI5AwD+lStQskED76T9r/reSQCi2gqZ19pJANZiG4aMGYUAw8Nx7OClvQAYTfxR1NnhAMXxETInXfUBdbFop5CKAQH4dOGdkRYNAajS5GAPdh0De5/ho0ReKQBxDAHCMGJFAFMyYgoX3kUCPM03YzhuTQHB4QURqDV5A3EjZIukmckDEJjJzQYN1QBBB1eg1ioBA1ejVACWEhUDKiXYV8k2MQDfF46IqTZFAb9i2KEO2kUBnmrD95OZjQA2poniVqGxAz9xDwteTgUA4aRoUrYSDQKW9wRemaoxAzsXf9oQnaUDyCkRPShRxQNdQai8C5ItAgGQ6dHoNXEA=</data>
					</mzArrayBinary>
					<intenArrayBinary>
						<data precision="64" endian="little" length="40">AAAAAAAf00AAAAAAACTIQAAAAAAAOcdAAAAAAAACx0AAAAAAAGOyQAAAAAAA3K5AAAAAAICuwkAAAAAAADauQAAAAAAApqNAAAAAAAB6rkAAAAAAAFqiQAAAAAAAIr5AAAAAAAAKzkAAAAAAAAnDQAAAAAAAZLNAAAAAAABBu0AAAAAAAKqwQAAAAAAA7KZAAAAAAABco0AAAAAAAEysQAAAAAAAlKBAAAAAAACQnUAAAAAAANySQAAAAAAA28BAAAAAAICAwUAAAAAAAMKvQAAAAAAADq5AAAAAAAB6o0AAAAAAAAqiQAAAAAAAVqBAAAAAAAD0mEAAAAAAAMG8QAAAAAAAkLFAAAAAAAC0q0AAAAAAABagQAAAAAAAxJ9AAAAAAABiuEAAAAAAAH2xQAAAAAAAgJBAAAAAAAAAtEA=</data>
					</intenArrayBinary>
				</spectrum>
				<spectrum id="121">
					<spectrumDesc>
						<spectrumSettings>
							<spectrumInstrument mzRangeStop="1223.01071" mzRangeStart="112.266395" msLevel="2" />
						</spectrumSettings>
						<precursorList count="1">
							<precursor msLevel="1" spectrumRef="0">
								<ionSelection>
									<cvParam cvLabel="MS" accession="MS:1000041" name="ChargeState" value="1" />
									<cvParam cvLabel="MS" accession="MS:1000744" name="selected ion m/z" value="1256.874177" />
								</ionSelection>
								<activation />
							</precursor>
						</precursorList>
						<comments>Identified</comments>
					</spectrumDesc>
					<mzArrayBinary>
						<data precision="64" endian="little" length="40">YFeTp6zpZUALf4Y3a1VxQKH2WzvRxXVAsOYAwdzVfEAQzqeO1QuBQO+oMSGmy4NAvHZpwwFliEBDU3b6gReKQEXZW8r5po5AZ5lFKHYskEA4nzpWKbaSQLeWyXB89pJAOgMjL+sHYUD76xUW3CpvQBNDcjLxN3hAKgExCZfXfUB7Lei9MSOAQKMfDadsRYNAFhObjwveh0CsAN9tPi2LQAwgfCiRGZFACcbBpfP3kUD27o/3ChyTQE5gOq3bD15AKxiV1MknckBQbtv3qIR1QPOOU3SEioBAz77yIN2DhUB3hT5YhlCMQA0Zj1LJTJFASIyeWxi3kUCALESHQOhjQNMyUu8pqmxAG9XpQJaTgUDAWrVrAoWDQDntKTnHa4xAgem0bgMpaUDGTngJjhVxQFw9J72v44tAWTSdnQwRXEA=</data>
					</mzArrayBinary>
					<intenArrayBinary>
						<data precision="64" endian="little" length="40">AAAAAAAv10AAAAAAAKHNQAAAAAAAjsxAAAAAAABrzEAAAAAAAMa4QAAAAAAA8bNAAAAAAABdxkAAAAAAAFWyQAAAAAAAdqZAAAAAAACgskAAAAAAALCkQAAAAAAAX8RAAAAAAICH0UAAAAAAALvHQAAAAAAAH7lAAAAAAABpwUAAAAAAACO0QAAAAAAAgK1AAAAAAACmpkAAAAAAAL+xQAAAAAAA4qVAAAAAAACYokAAAAAAACSYQAAAAAAAxMNAAAAAAADbxUAAAAAAAGSyQAAAAAAAPrJAAAAAAABSp0AAAAAAAJinQAAAAAAA+qJAAAAAAABcmkAAAAAAAHrBQAAAAAAAXLVAAAAAAAB3sUAAAAAAAP6iQAAAAAAAyqJAAAAAAADMvEAAAAAAADm0QAAAAAAACJZAAAAAAABTuUA=</data>
					</intenArrayBinary>
				</spectrum>
				<spectrum id="122">
					<spectrumDesc>
						<spectrumSettings>
							<spectrumInstrument mzRangeStop="1219.513826" mzRangeStart="112.230897" msLevel="2" />
						</spectrumSettings>
						<precursorList count="1">
							<precursor msLevel="1" spectrumRef="0">
								<ionSelection>
									<cvParam cvLabel="MS" accession="MS:1000041" name="ChargeState" value="1" />
									<cvParam cvLabel="MS" accession="MS:1000744" name="selected ion m/z" value="1262.706331" />
								</ionSelection>
								<activation />
							</precursor>
						</precursorList>
						<comments>Identified</comments>
					</spectrumDesc>
					<mzArrayBinary>
						<data precision="64" endian="little" length="40">jx1U4jrnZUDn3y77tQRyQNz0Zz8SZHVAbhPulTkWekA0ZacfNNyCQMTpJFt9o4RAYMsr11t0hkDyBpj5rgyLQPncCfb/voxAt7QaEhekkEDvdOeJFymSQFcnZygODpNAGJXUCWjmaEBinpW04qZsQFyN7EoL5nhAsIwN3exkfkDK/Q5FoXuBQIc1lUVB7IVA71aW6CwsiEDZBYNrrn+KQE3XE123945AhlYnZ9gKkUBBg02dZ86SQAKEDyXaZmVAQl96+/PkcEANqaJ4laOAQN3PKcjPWYtAkEqxo9EIj0DlKha/+emRQPkVa7jIDF5Ax/DYzyKUckANxLKZgxuAQHCWkuUkg45AyOwsehd8kUCm7zUExw5cQBfTTPc68XBAP1jGhu7zgECdnKG44waNQCE9RQ6R5WNAuMzpshgEaUA=</data>
					</mzArrayBinary>
					<intenArrayBinary>
						<data precision="64" endian="little" length="40">AAAAAACNw0AAAAAAALi7QAAAAACATcNAAAAAAADhxEAAAAAAAPTPQAAAAAAAzqBAAAAAAADOoUAAAAAAAMyhQAAAAAAAYqNAAAAAAADypUAAAAAAAPmzQAAAAAAAmt9AAAAAAAAysEAAAAAAAKy5QAAAAAAAKKpAAAAAAAB4oEAAAAAAAEihQAAAAAAA9JpAAAAAAAAIl0AAAAAAAFiaQAAAAAAAoJxAAAAAAAAoj0AAAAAAAPCaQAAAAAAANKdAAAAAAADUp0AAAAAAAFCfQAAAAAAAZIlAAAAAAADkmUAAAAAAAICSQAAAAAAAzqVAAAAAAABap0AAAAAAALSbQAAAAAAADJlAAAAAAACgjUAAAAAAAJakQAAAAAAAAKZAAAAAAAComkAzMzMzMz+KQAAAAAAAxqNAAAAAAADSokA=</data>
					</intenArrayBinary>
				</spectrum>
				<spectrum id="123">
					<spectrumDesc>
						<spectrumSettings>
							<spectrumInstrument mzRangeStop="1219.719896" mzRangeStart="112.267323" msLevel="2" />
						</spectrumSettings>
						<precursorList count="1">
							<precursor msLevel="1" spectrumRef="0">
								<ionSelection>
									<cvParam cvLabel="MS" accession="MS:1000041" name="ChargeState" value="1" />
									<cvParam cvLabel="MS" accession="MS:1000744" name="selected ion m/z" value="1262.709738" />
								</ionSelection>
								<activation />
							</precursor>
						</precursorList>
						<comments>Identified</comments>
					</spectrumDesc>
					<mzArrayBinary>
						<data precision="64" endian="little" length="40">RQ4RN6fqZUBc5nRZzAZyQAiqRq/GZnVAVRhbCDIYekAjSRCuYN2CQO9yEd/Jo4RAD18milB1hkBZox6icQ6LQKX0TC/RwIxA3iBaK3qkkECMaDumfimSQBbCaizhDpNAfSHkvP/paEAG2EenrqpsQGMMrOP453hANgTHZRxofkDlCYSdwn6BQKqZtRSQ7IVAQrPr3iotiEDdQ8L3XoCKQLvTnSe++o5ACw3EsgkLkUBIGAYsicySQP6ABwaQaWVAa5xNR0CWckAoDqDf96SAQBb2tMNfWItAccyyJ8GCjkDdsdgmZeuRQKG+ZU6XEV5AqaROQJPmcEDQDyOExxuAQEC+hAqOCo1AiLzl6hd9kUD+ne3RGxFcQFpkO99P9XBAYmpLHcT0gEDW477VGoWSQD6T/fM06GNAt0WZDbIHaUA=</data>
					</mzArrayBinary>
					<intenArrayBinary>
						<data precision="64" endian="little" length="40">AAAAAAC5xEAAAAAAAOC8QAAAAACA+sJAAAAAAAD4xkAAAAAAAAPRQAAAAAAAnqFAAAAAAACeokAAAAAAALKgQAAAAAAALKJAAAAAAABmp0AAAAAAAAC0QAAAAADAauFAAAAAAABGsEAAAAAAAMK3QAAAAAAAiqxAAAAAAAC0nkAAAAAAAFakQAAAAAAAZJxAAAAAAACImEAAAAAAADygQAAAAAAAaJ1AAAAAAAAkkUAAAAAAAHSfQAAAAAAA8KdAAAAAAABCqEAAAAAAADyiQM3MzMzMYIpAAAAAAADonEAAAAAAAISWQAAAAAAA4qZAAAAAAABap0AAAAAAAHicQJqZmZmZYYdAmpmZmZnRi0AAAAAAAFSkQAAAAAAAhKZAAAAAAACIm0DNzMzMzHiEQAAAAAAAOqNAAAAAAABookA=</data>
					</intenArrayBinary>
				</spectrum>
				<spectrum id="124">
					<spectrumDesc>
						<spectrumSettings>
							<spectrumInstrument mzRangeStop="1232.154307" mzRangeStart="86.220548" msLevel="2" />
						</spectrumSettings>
						<precursorList count="1">
							<precursor msLevel="1" spectrumRef="0">
								<ionSelection>
									<cvParam cvLabel="MS" accession="MS:1000041" name="ChargeState" value="1" />
									<cvParam cvLabel="MS" accession="MS:1000744" name="selected ion m/z" value="1273.820217" />
								</ionSelection>
								<activation />
							</precursor>
						</precursorList>
						<comments>Identified</comments>
					</spectrumDesc>
					<mzArrayBinary>
						<data precision="64" endian="little" length="40">yhe0kICNWUDRz9TrFopsQB7BjZRtVnZA8gnZeVtXfkBXCRaH02SBQEQV/gzvvYNA2/l+anx2hkAvh913bK2IQAdEiCuHLoxAy2YOSQ25j0C63ct9QgiRQH0lkBLrG5NAWB050plqYkBK0F/o0UZwQKUSntDrVndAmpZYGY21e0A9u3zrQ2p/QM3IIHcRHYRAp7Io7AIliEAy422ll6mLQJs8ZTW9sIxAa2CrBBuwkEC9cOfCKCaSQC16pwKeQJNAr8xbdR2OVUCYGMv0SwlpQHB4QURqRndA/YhfsUYRekDY1k//GYSAQJi9bDstl4dAvymsVHDsi0A2k2+2KVyQQMIXJlOFiG5AN43ttaCldUDbTIV4ZJOAQNaqXRPyXo5A16NwPQrrkEB0YDlCBitrQEj+YOD5DIFAUMb4MHsuj0A=</data>
					</mzArrayBinary>
					<intenArrayBinary>
						<data precision="64" endian="little" length="40">AAAAAACcgUAAAAAAACSTQAAAAAAA9JBAAAAAAADgkkAAAAAAAKSXQGZmZmZm1otAAAAAAADImkAAAAAAAMiZQAAAAAAArqZAAAAAAABwj0DNzMzMzNyLQDMzMzMzO4dAAAAAAACMgEAzMzMzM/+EQM3MzMzMjIdAmpmZmZkFgEAAAAAAAECTQDMzMzMzT4dAAAAAAACckEAzMzMzMxuPQAAAAAAAwIpAzczMzMyMjUAzMzMzM5eEQJqZmZmZ9YBAMzMzMzM7eECamZmZmXGCQM3MzMzM3IVAmpmZmZnpfUAzMzMzMw+CQGZmZmZmsodAMzMzMzP7gEAzMzMzMyuKQAAAAAAAtIBAAAAAAABUgkAzMzMzM/N/QM3MzMzM5HdAZmZmZmZWh0AAAAAAAMh7QM3MzMzMdH9AzczMzMykfUA=</data>
					</intenArrayBinary>
				</spectrum>
				<spectrum id="125">
					<spectrumDesc>
						<spectrumSettings>
							<spectrumInstrument mzRangeStop="1231.672094" mzRangeStart="86.129437" msLevel="2" />
						</spectrumSettings>
						<precursorList count="1">
							<precursor msLevel="1" spectrumRef="0">
								<ionSelection>
									<cvParam cvLabel="MS" accession="MS:1000041" name="ChargeState" value="1" />
									<cvParam cvLabel="MS" accession="MS:1000744" name="selected ion m/z" value="1273.845665" />
								</ionSelection>
								<activation />
							</precursor>
						</precursorList>
						<comments>Identified</comments>
					</spectrumDesc>
					<mzArrayBinary>
						<data precision="64" endian="little" length="40">bt+j/npoYkDqknGM5IlsQAXDuYbZVXZAQKAzadNYfkBCW86leGSBQGrecYqOvYNADvW7sBV2hkBPsP86V62IQMrDQq0pL4xARrbz/fS4j0Cm1CXjaAiRQFfNc0Q+G5NAHqZ9c3+PWUBKRs7CHkdwQAQhWcDERndAQ1VMpZ8VekAebRyxlml/QLLXuz/+HIRAvD0IAZkliECXV663baiLQM6N6Qnrr4xAJjRJLEldkECSPxh4fiWSQFrXaDmwPpNAHHkgskiIVUAct5ifGwlpQJhQweGFW3dAzCpsBni3e0CU3GETGZGAQMpuZvTDlodADcUdb/Lmi0AO+WcGQbCQQOT4odKIh25AB3qobYOldUAtd2aC4Q6BQN0iMNbXW45ArI2xE27RkECrCDcZVSlrQBmrzf/rgoBATtL8MQ0pj0A=</data>
					</mzArrayBinary>
					<intenArrayBinary>
						<data precision="64" endian="little" length="40">MzMzMzNXhkAAAAAAALyXQAAAAAAA2JRAAAAAAABQlkAAAAAAAESbQAAAAAAAdJNAAAAAAACUoUAAAAAAAKSdQAAAAAAAWqtAAAAAAAD4lEAAAAAAABiRQM3MzMzMpIhAmpmZmZnNhUAzMzMzM/OIQGZmZmZmzotAMzMzMzNvhEAAAAAAAGCXQAAAAAAA6I9AAAAAAADMk0AAAAAAAMCPQAAAAAAASIxAAAAAAACIkEBmZmZmZqKHQDMzMzMzE4ZAmpmZmZl1gEAAAAAAAMCFQGZmZmZmGopAMzMzMzMng0BmZmZmZq6BQGZmZmZmNolAmpmZmZl9gEDNzMzMzPSNQGZmZmZmeoRAmpmZmZlNhkBmZmZmZqaBQDMzMzMzK35AmpmZmZmhiUAAAAAAAEh+QJqZmZmZhYFAAAAAAADIgUA=</data>
					</intenArrayBinary>
				</spectrum>
				<spectrum id="126">
					<spectrumDesc>
						<spectrumSettings>
							<spectrumInstrument mzRangeStop="1202.121291" mzRangeStart="101.263002" msLevel="2" />
						</spectrumSettings>
						<precursorList count="1">
							<precursor msLevel="1" spectrumRef="0">
								<ionSelection>
									<cvParam cvLabel="MS" accession="MS:1000041" name="ChargeState" value="1" />
									<cvParam cvLabel="MS" accession="MS:1000744" name="selected ion m/z" value="1276.82083" />
								</ionSelection>
								<activation />
							</precursor>
						</precursorList>
						<comments>Identified</comments>
					</spectrumDesc>
					<mzArrayBinary>
						<data precision="64" endian="little" length="40">iC09mmrpY0DmriXkAzdxQGueI/KdJXhAhsjp6zk3eUDshJfgVO2BQJp4B3jSbYVAZt0/FmL1hUAqi8IuKsmLQNAlHHqr745A9bpFYNwEkUBDVyJQ3TGSQDI5tTN8yJJAezL/6JtJYEByiSMPRItpQOHOhZEeN3dAt32P+kslgECKWwUx0M2HQJS9pZyvdopAFFrW/aPTkEA8pYP1r9aRQH41BwjmSWVAMKGCwwvmcEAVGohls1Z3QKJ6a2ArHoFAd4NorQg/h0AMdy6M9FWLQCtOtRbmVo9AJ07udwitkUBNE7afDGplQMK+nUSEKWlAMpOoF1xpgUDFdYwr7vGGQBdGelEbPotAQ8h5/++skEAWMlcG1VBZQLyTT4/tBnJAvcYuUb3FikAVAySakMiQQBuFJLP66mFA8lzfh4O2ckA=</data>
					</mzArrayBinary>
					<intenArrayBinary>
						<data precision="64" endian="little" length="40">AAAAAADgq0AzMzMzM/+OQAAAAAAAWJdAAAAAAADmrUAAAAAAAF+0QJqZmZmZ1Y1AAAAAAACyq0AAAAAAAEagQGZmZmZmtopAAAAAAABMlkAAAAAAAECRQDMzMzMzR4dAAAAAAADgmUAzMzMzMyeMQAAAAAAACIxAAAAAAADEmEAAAAAAAJ6kQAAAAAAASJNAAAAAAABUkkBmZmZmZlaEQAAAAAAAwI9AMzMzMzMPiUCamZmZme2HQAAAAAAAvJFAAAAAAACckEAAAAAAAPiSQAAAAAAARJJAAAAAAACcgkCamZmZmQWDQAAAAAAABIlAAAAAAAB4kECamZmZmTWJQAAAAAAAdJFAAAAAAABMkEBmZmZmZj6CQDMzMzMzl4hAMzMzMzNng0DNzMzMzECJQJqZmZmZFYFAZmZmZmY2hUA=</data>
					</intenArrayBinary>
				</spectrum>
				<spectrum id="127">
					<spectrumDesc>
						<spectrumSettings>
							<spectrumInstrument mzRangeStop="1201.275242" mzRangeStart="130.273782" msLevel="2" />
						</spectrumSettings>
						<precursorList count="1">
							<precursor msLevel="1" spectrumRef="0">
								<ionSelection>
									<cvParam cvLabel="MS" accession="MS:1000041" name="ChargeState" value="1" />
									<cvParam cvLabel="MS" accession="MS:1000744" name="selected ion m/z" value="1276.854868" />
								</ionSelection>
								<activation />
							</precursor>
						</precursorList>
						<comments>Identified</comments>
					</spectrumDesc>
					<mzArrayBinary>
						<data precision="64" endian="little" length="40">JH7FGi7pY0Brn47HDDZxQDjcR26NN3lACYofY+4kgECdnQyO8uyBQCpwsg089oVAqn06HrPOh0ADlfHvU8iLQAytTs4QWY9A/HJmuzIEkUAipdk8njKSQHkHeNLCSGBAjV4NUBoFckCWr8vwXyd4QArys5GLa4FAzJcXYH9xhUAC9WbUPECHQB+CqtHrdopAxQJf0U3wjkDnbtdLw9SQQPHxCdkZxZJA8X7cfvlIZUBOnNzvUOZwQCKMn8Z9NndAe2ZJgDodgUC6o//lWkWEQPS/XIvWVYtAWhKgpubakEBI+N7fAAiSQFLuPsdHimlATYQNT++4ckBmMhzPp1R3QCz0wTI2PItAnnqkwR3HkEAaNPRPcGhlQClAFMx4HoxAvi7Df3qskEBJaTaPQylpQPlJtU/HaGJAkIR9OwnsYUA=</data>
					</mzArrayBinary>
					<intenArrayBinary>
						<data precision="64" endian="little" length="40">AAAAAAAAqUCamZmZmfWOQAAAAAAAIKtAAAAAAACokkAAAAAAAGWzQAAAAAAAbKlAAAAAAABAo0AAAAAAAHCcQGZmZmZm6o5AAAAAAAAYk0AAAAAAAJCPQAAAAAAArJdAmpmZmZlNh0AAAAAAACSSQM3MzMzMJI1AzczMzMz0ikAAAAAAAIiPQAAAAAAAhJJAAAAAAAA8ikAAAAAAAGCQQAAAAAAA9IdAmpmZmZk1j0AAAAAAAByHQGZmZmZmkolAZmZmZmb6i0BmZmZmZqKDQAAAAAAAyJFAAAAAAADAj0DNzMzMzDyCQGZmZmZmloxAAAAAAADMg0DNzMzMzMSGQAAAAAAA9IxAZmZmZmZKjEDNzMzMzNyFQAAAAAAASIdAAAAAAACAiEAzMzMzM4uFQDMzMzMzY4FAmpmZmZlFgEA=</data>
					</intenArrayBinary>
				</spectrum>
				<spectrum id="128">
					<spectrumDesc>
						<spectrumSettings>
							<spectrumInstrument mzRangeStop="1248.022804" mzRangeStart="101.209353" msLevel="2" />
						</spectrumSettings>
						<precursorList count="1">
							<precursor msLevel="1" spectrumRef="0">
								<ionSelection>
									<cvParam cvLabel="MS" accession="MS:1000041" name="ChargeState" value="1" />
									<cvParam cvLabel="MS" accession="MS:1000744" name="selected ion m/z" value="1290.705235" />
								</ionSelection>
								<activation />
							</precursor>
						</precursorList>
						<comments>Identified</comments>
					</spectrumDesc>
					<mzArrayBinary>
						<data precision="64" endian="little" length="40">QznRrkLpZUA8+l+uxYlsQILhXMNMR3ZAzzKLUGzIfkCf46PFedWAQKIL6luG/YJAHOp3YYv9hkAvMCsUKRaKQLg7a7c98o5AHy+kw+OhkEBCXaRQpnmRQN+I7lkXgJNAJA7ZQLoPXkAIc7uXeyhpQEERixi2VHZAr1xvm6kVe0AIdZFCeWSBQEiHhzD+rYRAMNeiBWgDiUBd+MH59M6LQFaZKa3/QI1Ar1sExurKkEC6LZELrp2SQJ9x4UAo0ZJAchQgCmZNWUATm49rg/RxQPexgt8GtXdAY0fjUP+WfED5E5UNC3SCQLcm3ZbIdIZAOCwN/EgdiUA0oN6M2jaMQLX5f9UxJJJA/mMhOgRCk0BJufscHw1cQFbvcDs0CW1Adhppqbx9e0AnhXmPE+SBQMOf4c2awohAGr/wShKIbkA=</data>
					</mzArrayBinary>
					<intenArrayBinary>
						<data precision="64" endian="little" length="40">AAAAAAAVwEAAAAAAAGq9QAAAAAAAtbJAAAAAAIBB0UAAAAAAACaiQAAAAAAA3KpAAAAAAACyokAAAAAAAEGwQAAAAAAAIKdAAAAAAAB8nEAAAAAAAIKjQAAAAAAAWrlAAAAAAACUvEAAAAAAAHWzQAAAAAAAtLJAAAAAAABQwkAAAAAAAAKgQAAAAAAAZqlAAAAAAABkm0AAAAAAAAyhQAAAAAAAiJ5AAAAAAAColkAAAAAAAOihQAAAAAAAOKFAAAAAAABNskAAAAAAAJ6vQAAAAAAAE7BAAAAAAAD8tkAAAAAAAGyfQAAAAAAAtJpAAAAAAAAsmUAAAAAAACCWQAAAAAAAuJNAAAAAAACEnUAAAAAAADWwQAAAAAAA+qtAAAAAAAD4rUAAAAAAAECdQAAAAAAAMJZAAAAAAAAmq0A=</data>
					</intenArrayBinary>
				</spectrum>
				<spectrum id="129">
					<spectrumDesc>
						<spectrumSettings>
							<spectrumInstrument mzRangeStop="1247.998372" mzRangeStart="101.235856" msLevel="2" />
						</spectrumSettings>
						<precursorList count="1">
							<precursor msLevel="1" spectrumRef="0">
								<ionSelection>
									<cvParam cvLabel="MS" accession="MS:1000041" name="ChargeState" value="1" />
									<cvParam cvLabel="MS" accession="MS:1000744" name="selected ion m/z" value="1290.754813" />
								</ionSelection>
								<activation />
							</precursor>
						</precursorList>
						<comments>Identified</comments>
					</spectrumDesc>
					<mzArrayBinary>
						<data precision="64" endian="little" length="40">gQpHkErqZUDswg/OJ4psQI0KnGxDV3ZAMV9egD3JfkDmstE5n9WAQEJ6ihxi/YJARWKCGl7+hkBsrwW9VxaKQDZ4X5Xr8I5ABDqTNpWikEBklGdeXnuRQPjEOlX+f5NAesTouYURXkDYCwVsBytpQOi9MQQASHZAgsXhzO8We0CscMtHMnSCQNtv7USJrYRABDkoYUZ1hkD8w5Yebc6LQP+uz5wVQI1ATG9/LprMkEBinwCKEaCSQAwiUtOu0ZJAL6TDQxhPWUC0kIDRJfVxQI3xYfaytndA3pBGBU6YfEDBkUCDDWSBQJrtCn2QAolAGuHtQcgciUDNdoU+mDWMQFqbxvbqJJJAhgDg2KNEk0AS290DdBJcQAfRWtHmC21AJ2vUQ3R7e0BKmj+m9eWBQDttjQhGQoxAlrTiGwqKbkA=</data>
					</mzArrayBinary>
					<intenArrayBinary>
						<data precision="64" endian="little" length="40">AAAAAACcs0AAAAAAAPywQAAAAAAAMKVAAAAAAAAoxEAAAAAAACCWQAAAAAAA4qBAAAAAAAD4lkAAAAAAAFijQAAAAAAA2JdAzczMzMy0i0AAAAAAACSWQAAAAAAAkqxAAAAAAAArsEAAAAAAAMSmQAAAAAAACqVAAAAAAABptEAAAAAAAECTQAAAAAAAMJpAAAAAAAA4kEAAAAAAADSRQAAAAAAAbJJAzczMzMzYhUAAAAAAALiSQAAAAAAArJJAAAAAAACqpUAAAAAAAGShQAAAAAAAUqFAAAAAAADoqkAAAAAAAESRQAAAAAAAIJBAMzMzMzPTjEAAAAAAAECHQDMzMzMzw4VAAAAAAADwkEAAAAAAABChQAAAAAAA/J5AAAAAAAD8okBmZmZmZtqOQDMzMzMzN4ZAAAAAAAAonkA=</data>
					</intenArrayBinary>
				</spectrum>
				<spectrum id="130">
					<spectrumDesc>
						<spectrumSettings>
							<spectrumInstrument mzRangeStop="1271.368376" mzRangeStart="110.276952" msLevel="2" />
						</spectrumSettings>
						<precursorList count="1">
							<precursor msLevel="1" spectrumRef="0">
								<ionSelection>
									<cvParam cvLabel="MS" accession="MS:1000041" name="ChargeState" value="1" />
									<cvParam cvLabel="MS" accession="MS:1000744" name="selected ion m/z" value="1312.821498" />
								</ionSelection>
								<activation />
							</precursor>
						</precursorList>
						<comments>Identified</comments>
					</spectrumDesc>
					<mzArrayBinary>
						<data precision="64" endian="little" length="40">9KPhlLmRW0BBKO/jKBZyQPxuumXHRXRAwAMDCF+HfUA7xapB+J2AQE2giEWMBYRAYcJoVrZ3iEBUjPM3YQCMQAsNxLL58I5AWoC21fxPkECR0mweR3+RQBsv3SQmnZNAoWZIFcXpY0CAu+zXnahsQICZ7+BndXVATrnCu1wnfkAVArnEcU2CQMH/VrKD5IRA/OQoQDSzh0D/HydM2DWMQNL/ci36Fo1AtJPBUWLqkEDDDmPSH86RQIbijjd53ZNAZLDiVGtqaECrXRPSmrZ5QOc1domqpYNAwVd06/X5iUAxlBPtauyNQHcQO1O4NpFAA+/k0xNjkkC8W1mis+tlQNVcbjCUaHxAAg6hSo0thEChoupXugOQQE563/haSGBAPQ/uzloJfUDZ0TjUT+WFQNcXCW056WRABkZe1kRIZUA=</data>
					</mzArrayBinary>
					<intenArrayBinary>
						<data precision="64" endian="little" length="40">AAAAAABmq0AAAAAAABSdQAAAAAAAnJlAAAAAAABOoEAAAAAAAFSWQAAAAAAAFJRAAAAAAAB4n0AAAAAAAHyQQAAAAAAAEJhAZmZmZmami0AAAAAAAMyYQAAAAAAAtJxAAAAAAABKq0AAAAAAAJySQAAAAAAAJJVAAAAAAABgnUAAAAAAAFyTQAAAAAAALJFAAAAAAACIfUBmZmZmZgaLQAAAAAAAIJFAzczMzMyIiEAAAAAAAOCQQGZmZmZmaodAAAAAAABWo0AAAAAAAASSQAAAAAAATItAMzMzMzPfhUBmZmZmZoaHQM3MzMzMjIdAmpmZmZlVjEAAAAAAAJiYQM3MzMzM1I1AAAAAAADMiEBmZmZmZk6HQAAAAAAAJJRAmpmZmZnZgkAAAAAAAHyEQAAAAAAAHIlAmpmZmZnhiEA=</data>
					</intenArrayBinary>
				</spectrum>
				<spectrum id="131">
					<spectrumDesc>
						<spectrumSettings>
							<spectrumInstrument mzRangeStop="1283.939568" mzRangeStart="110.310394" msLevel="2" />
						</spectrumSettings>
						<precursorList count="1">
							<precursor msLevel="1" spectrumRef="0">
								<ionSelection>
									<cvParam cvLabel="MS" accession="MS:1000041" name="ChargeState" value="1" />
									<cvParam cvLabel="MS" accession="MS:1000744" name="selected ion m/z" value="1312.840544" />
								</ionSelection>
								<activation />
							</precursor>
						</precursorList>
						<comments>Identified</comments>
					</spectrumDesc>
					<mzArrayBinary>
						<data precision="64" endian="little" length="40">+rfLft2TW0BOX8/X7BZyQBalhGCVRnRA/RUyV0aHfUADJnDrrk2CQI83+S0aBoRAd9hEZk52iEAUX+0oDjWMQNZvJqYL8o5AO3E5XtEFkEAIkKFjp4CRQK3D0VV6nJNAFTsah/rqY0BHjnQGxqpsQIgNFk5SdXVAOzWXG8wnfkBqiCr8eZ6AQEeRtYby5oRApREz+9zuh0AoDwu1Jv6LQJaS5SS0FI1Aj/zBwPNPkEA3/6864s2RQKYol8av05NAdlH0wEdqaEBiga/o1gVxQO56aYqAt3lAbuAO1Omlg0B4RIXqZh+LQOdQhqoY7Y1AKuRKPXszkUAyrrg4CmOSQHkhHR7CD5RAg04IHfTsZUBsmKHxhGl8QFOVtrgGL4RAMiB7vXtJYECFCg4vyAl9QCyAKQOH5oVAlBXD1YFJZUA=</data>
					</mzArrayBinary>
					<intenArrayBinary>
						<data precision="64" endian="little" length="40">AAAAAABQoEAAAAAAALCMQDMzMzMz+4dAAAAAAACAkkCamZmZmaWFQJqZmZmZMYVAAAAAAAAQj0AAAAAAAOCBQDMzMzMzO4xAzczMzMycgUAAAAAAAGCDQAAAAAAAoI9AAAAAAABMn0AAAAAAABSHQJqZmZmZlYVAAAAAAABgjEAAAAAAAEyFQDMzMzMzj4JAMzMzMzN7cUDNzMzMzNx+QJqZmZmZiX5AzczMzMwcfUAAAAAAAEyBQJqZmZmZTYFAAAAAAAAklkBmZmZmZjZ/QJqZmZmZeYJAAAAAAAAwfkCamZmZmel6QM3MzMzMLHtAZmZmZmbuekDNzMzMzIR+QGZmZmZmfnlAMzMzMzMzjECamZmZmTGBQJqZmZmZIXpAMzMzMzMjhUAzMzMzMyt1QJqZmZmZqXVAAAAAAADwe0A=</data>
					</intenArrayBinary>
				</spectrum>
				<spectrum id="132">
					<spectrumDesc>
						<spectrumSettings>
							<spectrumInstrument mzRangeStop="1266.230463" mzRangeStart="102.211719" msLevel="2" />
						</spectrumSettings>
						<precursorList count="1">
							<precursor msLevel="1" spectrumRef="0">
								<ionSelection>
									<cvParam cvLabel="MS" accession="MS:1000041" name="ChargeState" value="1" />
									<cvParam cvLabel="MS" accession="MS:1000744" name="selected ion m/z" value="1316.688407" />
								</ionSelection>
								<activation />
							</precursor>
						</precursorList>
						<comments>Identified</comments>
					</spectrumDesc>
					<mzArrayBinary>
						<data precision="64" endian="little" length="40">B0FHq1oHYUB23sZmx4huQLzP8dEiVXZAo1uv6UFmfkDJrx9iw+d/QBoXDoTkmYVARuo9lZNGh0BvL2mMNv6JQKa6gJdZB45A+KkqNCDJkEBRvwtb03aRQNLgtrbwlZNAU7MHWgFpYkBgdeRIZwdrQGXequvQtnVAdXXHYls2fECBJOzbiSyCQAtBDkrYdYZA648wDBg9iUD+YyE65AqNQHrhzoUBQZBAMIDwoWTMkkBHPNnNjI1ZQMUfRZ25RXBAAvIlVLAkdECLUGwFTVV9QNgtAmPd64FA1e3sK88Fh0DmeXB3dlaOQMgKfhsCtY9AwR9+/uvIk0DoZ+p1i2pvQDzB/uscpnRA9+gN95FdgUAGn+bkRSSGQCWxpNwdcoxAx3+BIPALk0BdUUoIVmhtQN47akwotIhABKvq5Uf9kkA=</data>
					</mzArrayBinary>
					<intenArrayBinary>
						<data precision="64" endian="little" length="40">AAAAAABLs0AAAAAAAIy4QAAAAAAAfKVAAAAAAABgqUAAAAAAAO6zQAAAAAAAgIpAAAAAAAAKqEAAAAAAADysQAAAAAAAcJlAAAAAAABAmEAAAAAAAIyYQAAAAAAA8J5AAAAAAAAMmkAAAAAAAKyhQAAAAAAA6KBAMzMzMzMDjkAAAAAAAAyzQAAAAAAAYqJAAAAAAADCqkAAAAAAAHCWQAAAAAAACJBAAAAAAACMjEAzMzMzM+uGQAAAAAAALJFAAAAAAABAlEAzMzMzMw+GQAAAAAAAuqVAAAAAAAAgmEAAAAAAACyQQAAAAAAAeIVAzczMzMw8ikDNzMzMzCSKQM3MzMzMlIhAAAAAAADInkAAAAAAALiTQDMzMzMzi4NAzczMzMwkikCamZmZma2HQAAAAAAAYJJAZmZmZmbqiUA=</data>
					</intenArrayBinary>
				</spectrum>
				<spectrum id="133">
					<spectrumDesc>
						<spectrumSettings>
							<spectrumInstrument mzRangeStop="1257.071143" mzRangeStart="112.417564" msLevel="2" />
						</spectrumSettings>
						<precursorList count="1">
							<precursor msLevel="1" spectrumRef="0">
								<ionSelection>
									<cvParam cvLabel="MS" accession="MS:1000041" name="ChargeState" value="1" />
									<cvParam cvLabel="MS" accession="MS:1000744" name="selected ion m/z" value="1316.808181" />
								</ionSelection>
								<activation />
							</precursor>
						</precursorList>
						<comments>Identified</comments>
					</spectrumDesc>
					<mzArrayBinary>
						<data precision="64" endian="little" length="40">MPXzpqLsZUCML9rjxSVwQEjDKXPzlXRA5PkMqDeofEAZH2YvG4yAQGeBdofUnYRASiTRy6hLhkCdR8X/Hd+KQDiGAOB4Co1ApG/SNNjhkEDKiAtAM3eRQDy+vWsAeZNAFXKlngUsaUAsg2qDE6tsQCdnKO74dXVAm8k321yRfEDNdoU+eKSDQHFXryKj8odAo3N+iiPri0D7y+7JA5mMQD8Cf/jpI5FA7uh/uWaekUALtDuk+JaTQOF6FK7H6WNAdEaU9gYHcUA18Q7w5CN5QBoXDoREWIVALGUZ4vish0Aiwyre6FuMQGDpfHg26I5AW+m12Uikk0Aq/1peuRpcQMUdb/Jby2xAMA+Z8qGIc0DrOel9IwqEQP0WnSz1TItA5Gn5gSuLjEBDxqNUog6TQLOWAtJ+eHNATioaa996g0A=</data>
					</mzArrayBinary>
					<intenArrayBinary>
						<data precision="64" endian="little" length="40">AAAAAABwj0CamZmZmUWEQAAAAAAAkH9AMzMzMzPTfUAzMzMzM5N8QDMzMzMzA4xAZmZmZmY2dkBmZmZmZvaBQAAAAAAAvJ1AzczMzMx4h0AAAAAAACybQAAAAAAAgJ9AmpmZmZkVhkAAAAAAAMCBQGZmZmZmxnpAmpmZmZnhc0AAAAAAAKB6QJqZmZmZiXNAmpmZmZnhfkAzMzMzM7N4QJqZmZmZvYBAAAAAAADAgUAAAAAAAMiYQAAAAAAAqHhAAAAAAACAgUCamZmZmWF6QJqZmZmZyXNAMzMzMzO7cUCamZmZmal7QM3MzMzMHHdAAAAAAAB4jkAzMzMzMxt0QGZmZmZmVndAzczMzMzMdEDNzMzMzARyQM3MzMzMFHpAAAAAAAB4dkDNzMzMzMSEQGZmZmZmXnNAAAAAAACYcUA=</data>
					</intenArrayBinary>
				</spectrum>
				<spectrum id="134">
					<spectrumDesc>
						<spectrumSettings>
							<spectrumInstrument mzRangeStop="1280.729295" mzRangeStart="102.326716" msLevel="2" />
						</spectrumSettings>
						<precursorList count="1">
							<precursor msLevel="1" spectrumRef="0">
								<ionSelection>
									<cvParam cvLabel="MS" accession="MS:1000041" name="ChargeState" value="1" />
									<cvParam cvLabel="MS" accession="MS:1000744" name="selected ion m/z" value="1323.783678" />
								</ionSelection>
								<activation />
							</precursor>
						</precursorList>
						<comments>Identified</comments>
					</spectrumDesc>
					<mzArrayBinary>
						<data precision="64" endian="little" length="40">ou4DkNrpZUCEglK08jVwQI/Ey9M5pXRAAJF++zq0fEC5jnHFpYGAQCtR9payFoVAQWK7e2CAh0BSfecXpQyLQBNE3QegAo1AAp60cKmnkEDlY3eBsiKSQHOfHAVIcJNAdjdPdcgRXkBEh8CRwCd0QJP/yd9993xAltHI59WHhECxhovccw6GQEqbqnsEL4lAhjjWxa26jUB1AMRdDW+RQK62Yn85nJNAH0q05PEoaUCrd7gdWjt2QFXdI5srmXlAY4BEE6hVhEBlcmpnuBeGQCdsPxljhYpAtFvLZFg/jUANb9bg7YeTQM2VQbXBqGVAnzvB/utAfkCkpfJ25JeEQMh9q3WC8oZAyy2thqTDiUByGTc1sIiOQDsA4q4uBJNAYmpLHeTJY0CM+E7M6gKUQIIeatuw5GNAHsU56uiUWUA=</data>
					</mzArrayBinary>
					<intenArrayBinary>
						<data precision="64" endian="little" length="40">AAAAAACMmkAAAAAAAMiOQM3MzMzMOIhAZmZmZmaqgUBmZmZmZkZ7QDMzMzMzx4lAMzMzMzO3g0CamZmZmWmFQJqZmZmZ2YlAAAAAAAA0kkAAAAAAAHCPQAAAAAAA5bBAZmZmZmbOi0DNzMzMzLSCQJqZmZmZSYFAmpmZmZlphkBmZmZmZrqCQDMzMzMzB4RAAAAAAADggUDNzMzMzPyJQAAAAAAAdqtAzczMzMwYh0AAAAAAAHB7QJqZmZmZ+X5AMzMzMzOThUDNzMzMzFCCQGZmZmZmjoFAmpmZmZmxf0AAAAAAADShQAAAAAAAgIJAAAAAAACQe0DNzMzMzAiCQM3MzMzM9H1AzczMzMwYgECamZmZmZF+QAAAAAAAuJJAAAAAAABYgkAzMzMzM9uMQM3MzMzM9IBAzczMzMyggEA=</data>
					</intenArrayBinary>
				</spectrum>
				<spectrum id="135">
					<spectrumDesc>
						<spectrumSettings>
							<spectrumInstrument mzRangeStop="1295.388333" mzRangeStart="120.275785" msLevel="2" />
						</spectrumSettings>
						<precursorList count="1">
							<precursor msLevel="1" spectrumRef="0">
								<ionSelection>
									<cvParam cvLabel="MS" accession="MS:1000041" name="ChargeState" value="1" />
									<cvParam cvLabel="MS" accession="MS:1000744" name="selected ion m/z" value="1323.889199" />
								</ionSelection>
								<activation />
							</precursor>
						</precursorList>
						<comments>Identified</comments>
					</spectrumDesc>
					<mzArrayBinary>
						<data precision="64" endian="little" length="40">PL8oQX/qZUDzkv/JHzVwQPuxSX7EpHRAAoI5enz3fECW6CyzyH6CQJ8cBYgiFYVA4ZUkz/WHh0Bn1lJAuhOLQCOgwhEE/IxAY/GbwnqmkEBngXaHZASTQGVVhJvcb5NAje4gdqYRXkB+q3XicudsQI1EaATbJnRAkiVzLC+zfEB4DfrSm8uAQECFI0hFVoRAL96P208tiUBAvRk1/86LQAexM4VuxYxALLe0GtIfkkA1071OOpyTQIOluoAXK2lArDqrBbaVeUBTIolexkKAQMVVZd/Vh4RA+cCO/0IPiEDnxvSERZeKQDzB/us8Po1Au7ThsCSIk0D+fcaFg8xjQK3aNSHtCHVAnl2+9cGCgEAROBJo0A2GQLdhFATvuY1ARWYucGkElEC94qlHmgxrQNV7KqeNPZRAKq2/JQCxZUA=</data>
					</mzArrayBinary>
					<intenArrayBinary>
						<data precision="64" endian="little" length="40">AAAAAAA4mkAAAAAAAHiPQGZmZmZm3oFAAAAAAAAcgEAAAAAAABh+QAAAAAAAlItAMzMzMzObgkCamZmZmSGHQAAAAAAAVIJAAAAAAACUkUAAAAAAAKyTQAAAAAAA0q1AZmZmZmb2i0AAAAAAAMyFQDMzMzMzK4FAAAAAAACAfEDNzMzMzGx8QM3MzMzMLIhAmpmZmZmdgUAzMzMzM7t7QJqZmZmZDYBAMzMzMzN/hkAAAAAAAIypQDMzMzMzs4VAAAAAAAB4e0BmZmZmZq57QGZmZmZmzoNAAAAAAACofEDNzMzMzOx6QAAAAAAA4H9AAAAAAAAqoECamZmZmbGAQAAAAAAAcHpAmpmZmZnRekAAAAAAABiDQGZmZmZmvnxAAAAAAAAkkEAAAAAAAGiAQM3MzMzM+IdAmpmZmZkNgEA=</data>
					</intenArrayBinary>
				</spectrum>
				<spectrum id="136">
					<spectrumDesc>
						<spectrumSettings>
							<spectrumInstrument mzRangeStop="1292.643452" mzRangeStart="133.201071" msLevel="2" />
						</spectrumSettings>
						<precursorList count="1">
							<precursor msLevel="1" spectrumRef="0">
								<ionSelection>
									<cvParam cvLabel="MS" accession="MS:1000041" name="ChargeState" value="1" />
									<cvParam cvLabel="MS" accession="MS:1000744" name="selected ion m/z" value="1326.860723" />
								</ionSelection>
								<activation />
							</precursor>
						</precursorList>
						<comments>Identified</comments>
					</spectrumDesc>
					<mzArrayBinary>
						<data precision="64" endian="little" length="40">pyVWRiMIYUCamZmZGTVzQKkSZW+phXlAI9qOqbv2fUA//z14rcOAQKHzGrvE7INASmJJubsEh0AxlBPtSoeLQMVwdQBkTo1AhPBo4/g0kUCKIqRu5/mSQAd+VMPOhJNAPrMkQE1rbEC77UJznWRxQJvlstH51HZALPAV3frte0A2scBX9HyCQHvBpzm5BoVAN8MN+Ly9iUAf9dcrDL6MQAYRqWkX549AQWX8+8zukEAvwhTlkjKUQGqjOh1I6mhA73A7NCy1dUC6awn54F2DQL3/jxMGlYVANZnxtjK+iEBvfy4acoeKQAtioGsfnI1AjIF1HI8VlECwOnKks+ljQA6Fz9YBdXhA7WMFv+3tgUB+GvfmZ9qTQJIlcyxvpmBASz0LQvlneED9ZmK64JSTQLqfU5CfaWJAxhSscTbIbEA=</data>
					</mzArrayBinary>
					<intenArrayBinary>
						<data precision="64" endian="little" length="40">AAAAAAD2oEAAAAAAAACgQAAAAAAAZJxAAAAAAAComEAAAAAAADyyQAAAAAAAfrlAAAAAAAASoUAAAAAAAPSbQAAAAAAA7qxAAAAAAAAjtEAAAAAAAECUQJqZmZmZAYxAAAAAAADAm0AAAAAAACyMQAAAAAAAGJFAZmZmZmaOg0AAAAAAAEiUQM3MzMzMQI1AAAAAAAAYlkAAAAAAAMCTQDMzMzMzD4VAmpmZmZmVhEBmZmZmZjqGQAAAAAAAYJhAAAAAAABIhkAzMzMzM7uIQDMzMzMzh4RAAAAAAAAkikDNzMzMzDyLQJqZmZmZ9YJAZmZmZma6hEAAAAAAAMCMQM3MzMzMZINAzczMzMz0hUCamZmZmYWEQAAAAAAAqIVAmpmZmZlhg0BmZmZmZk6EQGZmZmZmGoVAMzMzMzOHg0A=</data>
					</intenArrayBinary>
				</spectrum>
				<spectrum id="137">
					<spectrumDesc>
						<spectrumSettings>
							<spectrumInstrument mzRangeStop="1292.894798" mzRangeStart="133.194574" msLevel="2" />
						</spectrumSettings>
						<precursorList count="1">
							<precursor msLevel="1" spectrumRef="0">
								<ionSelection>
									<cvParam cvLabel="MS" accession="MS:1000041" name="ChargeState" value="1" />
									<cvParam cvLabel="MS" accession="MS:1000744" name="selected ion m/z" value="1326.892345" />
								</ionSelection>
								<activation />
							</precursor>
						</precursorList>
						<comments>Identified</comments>
					</spectrumDesc>
					<mzArrayBinary>
						<data precision="64" endian="little" length="40">nnqkwe0HYUCOeR1xiDRzQGNH41B/hnlA5lyKqwr2fUDxRuaR38OAQKooXmWt7INAyecVT50Fh0CfOlYpHYaLQKG/0COmTo1A8X7cfuk0kUBeLAyR4/qSQIYhcvoqhZNApdx9jg9rbEAm5e5zfGRxQNY73A5N1XZAnZ/iOLDoe0CwdhTnKH2CQC3RWWZRBoVAcv27PlO+iUB6qG3DCL+MQHodcchG5I9A0GIpkr/tkECxpUdTrQ6UQDtwzohS6WhAxRuZR/7VckAkfVpF/3B4QMdMol6wXoNAiNUfYVishUAVOq+xa72IQB8sY0NXh4pApZ9wdsvXk0Bm+E830OhjQB0B3CwetHVAoE55dEPtgUBiZp/HCNCIQGnIeJSalJNA3NRA8zmmYEAbSu1FlDOUQJMdG4H4x2xAWAOUhhpoYkA=</data>
					</mzArrayBinary>
					<intenArrayBinary>
						<data precision="64" endian="little" length="40">AAAAAAAMlUAAAAAAADyUQAAAAAAAMJFAAAAAAADsjEAAAAAAAGCmQAAAAAAAgbBAAAAAAAAglUAAAAAAAFSSQAAAAAAAWKFAAAAAAAAKqEAzMzMzM0eJQJqZmZmZVYNAAAAAAABgkkDNzMzMzPyCQM3MzMzMYINAAAAAAAAYdkDNzMzMzGyKQDMzMzMzC4RAmpmZmZlhjEAzMzMzM1eIQAAAAAAAIHxAZmZmZmbueEDNzMzMzAx7QAAAAAAAlJFAMzMzMzObc0BmZmZmZqZ+QAAAAAAAUHtAzczMzMzce0DNzMzMzDyBQAAAAAAAlIFAAAAAAADwekAzMzMzM2uBQAAAAAAAEH1AMzMzMzPjeUDNzMzMzCR3QAAAAAAAeHpAZmZmZmZegECamZmZmflyQAAAAAAAsH1AAAAAAABgfUA=</data>
					</intenArrayBinary>
				</spectrum>
				<spectrum id="138">
					<spectrumDesc>
						<spectrumSettings>
							<spectrumInstrument mzRangeStop="1271.414962" mzRangeStart="120.371987" msLevel="2" />
						</spectrumSettings>
						<precursorList count="1">
							<precursor msLevel="1" spectrumRef="0">
								<ionSelection>
									<cvParam cvLabel="MS" accession="MS:1000041" name="ChargeState" value="1" />
									<cvParam cvLabel="MS" accession="MS:1000744" name="selected ion m/z" value="1326.93417" />
								</ionSelection>
								<activation />
							</precursor>
						</precursorList>
						<comments>Identified</comments>
					</spectrumDesc>
					<mzArrayBinary>
						<data precision="64" endian="little" length="40">OQmlLwTpaEDCbW3h+WlsQF2o/Gv5VnVAK76h8BnIekDURJ+PckWCQHOesS+Z9oNAizbHuQ2QiEDlX8srN2aLQK8mT1ktoY9ANQ2K5qE0kUB5dCMsSomRQA/VlGQ9hJNANqs+V1sqa0D8xAH0e4tuQMnJxK0CZ3dAL9/6sF6If0DzID1FDvSAQJAuNq20/oRAySHi5hR7jEDLnZlg+NaOQMx8Bz9x8ZBA/5dr0WKSkUBVbMzrqN2TQIyeW+hK6WZAYyr9hDOmckBWmSmtvyZ+QCiCOA/HZIBAyOwseueMhUCQuwhTNFGLQNFALJt5SY5Ai8BY3yDmkECrXn6nCcKRQLMJMCx/a2pAkZkLXJ7Fc0Cbyw2GWqyEQPOQKR8Cmo1AYeKPos4XXkBQOLu1TG6EQJ+vWS57+YxADHVY4ZarY0A=</data>
					</mzArrayBinary>
					<intenArrayBinary>
						<data precision="64" endian="little" length="40">ZmZmZmYGeUAzMzMzMyOHQAAAAAAAvqVAMzMzMzMjh0CamZmZmXl7QAAAAAAAuKBAZmZmZmYKh0BmZmZmZtZwQAAAAAAAVJNAZmZmZmbGckAAAAAAAIB6QAAAAAAAvJFAAAAAAABYdEAzMzMzM4+DQGZmZmZmTopAAAAAAABQb0CamZmZmSl1QAAAAAAALJBAmpmZmZmpcEAAAAAAAHSAQAAAAAAAKHJAzczMzMwMd0AAAAAAANh1QDMzMzMz02tAmpmZmZkZfkDNzMzMzGxnQAAAAAAAsGdAZmZmZmYmhUCamZmZmalwQAAAAAAAoHVAmpmZmZnZb0AzMzMzM3tzQJqZmZmZOWlAZmZmZma2b0CamZmZmblxQDMzMzMzi3RAZmZmZmZWaEBmZmZmZnZvQAAAAAAAWHNAmpmZmZk5aEA=</data>
					</intenArrayBinary>
				</spectrum>
				<spectrum id="139">
					<spectrumDesc>
						<spectrumSettings>
							<spectrumInstrument mzRangeStop="1272.446316" mzRangeStart="120.263676" msLevel="2" />
						</spectrumSettings>
						<precursorList count="1">
							<precursor msLevel="1" spectrumRef="0">
								<ionSelection>
									<cvParam cvLabel="MS" accession="MS:1000041" name="ChargeState" value="1" />
									<cvParam cvLabel="MS" accession="MS:1000744" name="selected ion m/z" value="1326.997105" />
								</ionSelection>
								<activation />
							</precursor>
						</precursorList>
						<comments>Identified</comments>
					</spectrumDesc>
					<mzArrayBinary>
						<data precision="64" endian="little" length="40">z72HS47oaECgiEUMu2hsQJmfG5qyVnVAwcWKGszHekCy8zY2+0SCQPTfg9fO9YNA6iKFsjCQiECamZmZ+VWLQEeRtYbyoI9A8E+pErXzkEB5ru/DEcuRQM3oR8OJhJNA4PPDCGEoa0BuMxXikYxuQAAAAABAZndA3JxKBsDXe0ATglX1UvOAQD+sN2rl/YRAmj474JogjEAQBwlRvtaOQGST/IjPd5FA9YB5yHSRkUC6vg8HyeGTQCNm9nmM6WZAL1G9NfClckAAN4sXC4h/QOMW83PjZIBAGm1VElmNhUAce/Zc5pqNQPFL/bzpNJFARBZp4g2+kUCH/Z5YJ6ljQCtLdJZZxXNA7gVmheJshEAiiskbQEmOQF4vTRHgEF5AKgMHtPSuhEAJpppZy/eMQG/XS1OEbGpAwLD8+XY0jUA=</data>
					</mzArrayBinary>
					<intenArrayBinary>
						<data precision="64" endian="little" length="40">MzMzMzMbhkAAAAAAAOSRQAAAAAAAK7FAAAAAAABMk0CamZmZmb2BQAAAAAAAPKlAAAAAAAA8kUCamZmZmWl6QAAAAAAA5J9AMzMzMzOrfkBmZmZmZnaEQAAAAAAAkJ9AmpmZmZlRgEBmZmZmZiaPQAAAAAAA8JRAMzMzMzNjdkAAAAAAAKiAQAAAAAAASJpAmpmZmZmBd0AAAAAAAByGQJqZmZmZeX5AzczMzMwUgUAzMzMzM2eBQAAAAAAAkHJAzczMzMzsiEAAAAAAAMB1QGZmZmZmbnhAAAAAAABMkEBmZmZmZm59QDMzMzMze31AzczMzMzIgEDNzMzMzPRxQAAAAAAAeHZAZmZmZmb2fUAAAAAAAMB8QJqZmZmZ6XBAAAAAAABAdkAzMzMzM+t6QGZmZmZmBm5AMzMzMzODeUA=</data>
					</intenArrayBinary>
				</spectrum>
				<spectrum id="140">
					<spectrumDesc>
						<spectrumSettings>
							<spectrumInstrument mzRangeStop="1274.947451" mzRangeStart="120.293021" msLevel="2" />
						</spectrumSettings>
						<precursorList count="1">
							<precursor msLevel="1" spectrumRef="0">
								<ionSelection>
									<cvParam cvLabel="MS" accession="MS:1000041" name="ChargeState" value="1" />
									<cvParam cvLabel="MS" accession="MS:1000744" name="selected ion m/z" value="1329.901411" />
								</ionSelection>
								<activation />
							</precursor>
						</precursorList>
						<comments>Identified</comments>
					</spectrumDesc>
					<mzArrayBinary>
						<data precision="64" endian="little" length="40">VyHlJ9XrZUDfGAKAY0ZxQEf/y7XoZXZAthSQ9v93ekAO3ewPNFWAQNB7YwjAVIRAG0gXmxb5hkDNctnonGeLQN80fXYglY1ARE/KpObHkUBLICV27Y+TQIJzRpR2qmlAwtuDEJAJc0C1p+ScGBp5QBTnqKMjZ35APdS2YZTlgUBmv+50Z0WFQDHsMCa9b4lA5YBdTd5ojECDTggd1PKMQKa21EFO65JAQE6YMMrrk0CjAifbwBJeQJbrbTOVq2xA8rbSazN5d0A6XRYT20aBQGh4swYvfYNAdO0L6KVGiUAX1o13Z/yKQN7mjZOimZFAByRh316mk0C5wrtcxClmQMai6eykuXhAaTUk7jHEhEDEeM2rWsKIQPvrFRb8gZFAS8rd5/gKYUD8HYoC/W6HQD8Z48Psj5FA28GIfQJta0A=</data>
					</mzArrayBinary>
					<intenArrayBinary>
						<data precision="64" endian="little" length="40">AAAAAABMm0AAAAAAADKiQAAAAAAATIdAAAAAAAC4j0AAAAAAAGSHQGZmZmZmcoBAZmZmZmaWf0AzMzMzM8N/QGZmZmZmVoBAZmZmZmbihUAAAAAAABiSQAAAAAAAfJhAAAAAAAAIlkCamZmZmTmEQGZmZmZm8oNAmpmZmZnpdkBmZmZmZvZ/QAAAAAAAaHxAmpmZmZnhe0CamZmZmTl9QJqZmZmZpYJAzczMzMyIjkAAAAAAAGSXQAAAAAAAlJFAZmZmZmYWgUAzMzMzM3NwQJqZmZmZWXZAMzMzMzPTe0AAAAAAAKh6QAAAAAAANIBAAAAAAAC8g0AAAAAAALCIQM3MzMzMnH1AmpmZmZnRckBmZmZmZsZ5QGZmZmZmZn1AMzMzMzNHhECamZmZmaF0QJqZmZmZUX1AmpmZmZnZgkA=</data>
					</intenArrayBinary>
				</spectrum>
				<spectrum id="141">
					<spectrumDesc>
						<spectrumSettings>
							<spectrumInstrument mzRangeStop="1299.241816" mzRangeStart="120.377974" msLevel="2" />
						</spectrumSettings>
						<precursorList count="1">
							<precursor msLevel="1" spectrumRef="0">
								<ionSelection>
									<cvParam cvLabel="MS" accession="MS:1000041" name="ChargeState" value="1" />
									<cvParam cvLabel="MS" accession="MS:1000744" name="selected ion m/z" value="1329.955047" />
								</ionSelection>
								<activation />
							</precursor>
						</precursorList>
						<comments>Identified</comments>
					</spectrumDesc>
					<mzArrayBinary>
						<data precision="64" endian="little" length="40">lIRE2kasaUCp+L8jakdxQA2Jeyz9Z3ZArTJTWj96ekD36A33cVaAQE1MF2I1VYRAECGunP31hkAZO+EluGaLQNPcCmEVk41An5EIjdDIkUBTsTGvg5GTQGa9GMqJ7WVAG/LPDKIKc0CZZU8CWxl5QKLw2Tp4aH5AqMgh4kbkgUBtj95w30WFQGMNF7lHcYlAradWXx0Ai0Ae/MQB9ACNQLfT1ohwkZFAmiZsP5ntk0BAL9y5MBheQHmRCfi1rGxAkzXqIdp6d0CBQ6hSM5h9QIKRlzUxPoFA1IGspza9hEAZPbfQNUmJQARyiSNPDopAzLipgUbyjECojH+f8emSQNF0djJ4rZNAPKBsyhUqZkCxNVt5aXaDQD1i9NziaYdAXyS05ezek0DB5bFm5AthQJkOnZ73TJRAFJLM6h1ua0A=</data>
					</mzArrayBinary>
					<intenArrayBinary>
						<data precision="64" endian="little" length="40">AAAAAACcqEAAAAAAAF+xQAAAAAAA7JNAAAAAAACEn0AAAAAAAASSQAAAAAAA+IpAZmZmZmbajkAAAAAAAEiPQAAAAAAAkIxAAAAAAAAkk0AAAAAAAFyiQAAAAAAAYqZAAAAAAADqpEAAAAAAAJiSQAAAAAAA5JBAMzMzMzOnhUAzMzMzM4+IQAAAAAAA5ItAzczMzMyIhkAAAAAAACyFQM3MzMzMNI5AAAAAAAB0mEAAAAAAAMajQAAAAAAAyJ9AAAAAAADkkEAzMzMzM6OLQAAAAAAAlIBAmpmZmZnJg0AzMzMzM2eKQM3MzMzM4IVAmpmZmZn9hEAAAAAAABiNQAAAAAAA5JBAAAAAAADAlkAAAAAAACCCQAAAAAAAaH9AAAAAAADUkEAAAAAAAISTQM3MzMzMJIlAAAAAAADckkA=</data>
					</intenArrayBinary>
				</spectrum>
				<spectrum id="142">
					<spectrumDesc>
						<spectrumSettings>
							<spectrumInstrument mzRangeStop="1294.265663" mzRangeStart="112.260788" msLevel="2" />
						</spectrumSettings>
						<precursorList count="1">
							<precursor msLevel="1" spectrumRef="0">
								<ionSelection>
									<cvParam cvLabel="MS" accession="MS:1000041" name="ChargeState" value="1" />
									<cvParam cvLabel="MS" accession="MS:1000744" name="selected ion m/z" value="1337.016214" />
								</ionSelection>
								<activation />
							</precursor>
						</precursorList>
						<comments>Identified</comments>
					</spectrumDesc>
					<mzArrayBinary>
						<data precision="64" endian="little" length="40">UPutnajpZUCjPskdNu1vQHU6kPVUR3VASkbOwt4pfkBYyFwZ9C2CQKxyofJvx4VANPj7xQynh0AU56ij4xaLQKQczCbAfo1AARdky4IokUBrDaX2ErKRQAWnPpDMzZNAVU57Sk4raUA51VqYBQZxQBbdek3PFXdA5fIf0u8JfkBolgSoiTSBQI6xE14iPoVAs++K4J8dh0DS/ZyC/FaMQMU8K2klx41AQX3LnN7PkkAHI/YJEDmUQB3MJsCwEFxASSwpdx+rbEAYJegvtHd7QCsYldRJhYBACw4viAjmh0A+A+rNKOSJQAFsQIS4zYxAq1s9J93VkUBDjq1nqIyTQIYDIVmA5XBAzqYjgFv5f0AtI/WeiquBQHwo0ZIHwIpAcXSV7s4gj0Cy17s/Dn2RQGu28pL/zGxAsyPVd771eUA=</data>
					</mzArrayBinary>
					<intenArrayBinary>
						<data precision="64" endian="little" length="40">MzMzMzPzg0AAAAAAABygQAAAAAAAAIpAAAAAAADQnEAAAAAAAM6zQAAAAAAA0HxAAAAAAAB4jEBmZmZmZiqOQJqZmZmZGYRAAAAAAACIfUAzMzMzM1OIQAAAAAAAgJFAAAAAAAD0gUAAAAAAAMSUQGZmZmZmHnlAzczMzMx4ikAzMzMzM+uEQDMzMzMzY3tAZmZmZmYWekDNzMzMzHR4QDMzMzMzN4JAAAAAAACsh0CamZmZmV2AQM3MzMzMBH1AZmZmZmZyjkAAAAAAAFh+QGZmZmZmxnpAAAAAAABQdUCamZmZmUF3QJqZmZmZwYFAAAAAAAAcg0DNzMzMzKR+QGZmZmZm1oVAmpmZmZlxd0DNzMzMzFR0QM3MzMzM/HZAzczMzMyUeUDNzMzMzNx+QJqZmZmZ2X5AmpmZmZlBdkA=</data>
					</intenArrayBinary>
				</spectrum>
				<spectrum id="143">
					<spectrumDesc>
						<spectrumSettings>
							<spectrumInstrument mzRangeStop="1295.172626" mzRangeStart="175.279087" msLevel="2" />
						</spectrumSettings>
						<precursorList count="1">
							<precursor msLevel="1" spectrumRef="0">
								<ionSelection>
									<cvParam cvLabel="MS" accession="MS:1000041" name="ChargeState" value="1" />
									<cvParam cvLabel="MS" accession="MS:1000744" name="selected ion m/z" value="1337.020899" />
								</ionSelection>
								<activation />
							</precursor>
						</precursorList>
						<comments>Identified</comments>
					</spectrumDesc>
					<mzArrayBinary>
						<data precision="64" endian="little" length="40">bHh6pSztb0DFqkGY20Z1QHb9gt0weHtAVp+rrdgpfkCrB8xDpi2CQEinrny2pYdAkj6tot8Wi0CR8L2/wcaMQPEtrBvvIY9A8WJhiKyykUAGggAZusyTQMLB3sSwPJRAuB/wwAAGcUDjUSrhyRV3QMnGgy0293lACW6kbFEIfkBW9fI7bSyDQBecwd/vHYdAHGFREee9ikAptKz7B4WNQO5D3nIF1JFAyCjPvHzQkkB6+3PRwP6TQPThWYKMqWxAw4Nm1z00gUAofSHk/BuEQE6bcRrixIVAh6QWSobEjUAYRKSm7ReRQFIKur3k5XBAz7wcdv+EgEANxR1vkkGFQDj1geR9YYxAAyMva6J7kUCkN9xH7uhlQEMEHEJV+X9AacTMPi8jjUBzvALREylpQIcXRKSmymxAAANBgAzqZkA=</data>
					</mzArrayBinary>
					<intenArrayBinary>
						<data precision="64" endian="little" length="40">AAAAAABMn0CamZmZmbGIQAAAAAAAYHlAAAAAAAB0nkAAAAAAAGyzQAAAAAAACIdAAAAAAAA0jkDNzMzMzISBQDMzMzMz/4BAZmZmZma6hEDNzMzMzHiMQJqZmZmZGXxAAAAAAAD4lUBmZmZmZtZ1QJqZmZmZQXdAAAAAAAAwhkDNzMzMzLx4QAAAAAAAUHhAAAAAAACgfEBmZmZmZlZ/QJqZmZmZVYJAAAAAAACsh0DNzMzMzAR6QAAAAAAAZI1AmpmZmZkxhEDNzMzMzIx2QGZmZmZmFndAAAAAAABIf0DNzMzMzOx7QJqZmZmZGYRAAAAAAAB4e0DNzMzMzKx2QAAAAAAAMHdAzczMzMxUe0BmZmZmZqKCQJqZmZmZaXZAmpmZmZmZdkCamZmZmZmAQGZmZmZm1n9AMzMzMzOze0A=</data>
					</intenArrayBinary>
				</spectrum>
				<spectrum id="144">
					<spectrumDesc>
						<spectrumSettings>
							<spectrumInstrument mzRangeStop="1304.0231" mzRangeStart="110.612495" msLevel="2" />
						</spectrumSettings>
						<precursorList count="1">
							<precursor msLevel="1" spectrumRef="0">
								<ionSelection>
									<cvParam cvLabel="MS" accession="MS:1000041" name="ChargeState" value="1" />
									<cvParam cvLabel="MS" accession="MS:1000744" name="selected ion m/z" value="1346.899302" />
								</ionSelection>
								<activation />
							</precursor>
						</precursorList>
						<comments>Identified</comments>
					</spectrumDesc>
					<mzArrayBinary>
						<data precision="64" endian="little" length="40">H/RsVn3sZUBDA7FsJhlyQPUu3o+bZndAkdPX87V4f0AGu2Hb4t+CQOZ3msxYlYRAvJS6ZLyOiEB6/rRRnWaKQNfCLLRTpo1Ad2fttnsSkEBmv+50R5aSQIv7j0w3JpRA7pi6K7sWXkC0W8tkeFVwQJvLDYY6dHVAh78maxSnfkBW2AxwIXSBQPJBz2aVRINAGm8rvfZEh0AAqrhxyxmMQH0FacaC/I5Akuf6PhzckUCYNbHA59uTQKp9Oh4zp1tAVACMZ9CsbECoxeBhWkl2QH4czZHVlnxA48KBkExzh0Btq1lnHC+MQI3xYfbSro5ANpIE4dpskUAnwoanF2CUQCbhQh7BbG5AIZOMnEVXfkDHYwYqY/OHQHv0hvtIDo5Af6KyYc3qkUA2AvG6XgOUQCOe7GZGLG1ALeqT3KEbcEA=</data>
					</mzArrayBinary>
					<intenArrayBinary>
						<data precision="64" endian="little" length="40">AAAAAAAIlUAAAAAAAOyYQM3MzMzMRIdAAAAAAABYkEAAAAAAAPh8QM3MzMzMvIBAMzMzMzNHiUBmZmZmZpqKQGZmZmZm/n9AAAAAAABcg0AAAAAAAASHQAAAAAAAfJ5AzczMzMxojUAAAAAAADyYQAAAAAAA2H9AzczMzMxsgEDNzMzMzPR6QM3MzMzMhHtAMzMzMzMjf0DNzMzMzLSDQGZmZmZm5npAMzMzMzP/g0AAAAAAADiQQJqZmZmZfYNAZmZmZmZ2ikCamZmZmUl/QJqZmZmZYX9AzczMzMzUfUCamZmZmaF5QGZmZmZmvnhAmpmZmZl5gkAzMzMzM7uLQDMzMzMzd4lAmpmZmZmJfUBmZmZmZn56QAAAAAAAYHhAzczMzMxYgUBmZmZmZgKFQAAAAAAAOIZAmpmZmZk5gUA=</data>
					</intenArrayBinary>
				</spectrum>
				<spectrum id="145">
					<spectrumDesc>
						<spectrumSettings>
							<spectrumInstrument mzRangeStop="1310.47107" mzRangeStart="112.261966" msLevel="2" />
						</spectrumSettings>
						<precursorList count="1">
							<precursor msLevel="1" spectrumRef="0">
								<ionSelection>
									<cvParam cvLabel="MS" accession="MS:1000041" name="ChargeState" value="1" />
									<cvParam cvLabel="MS" accession="MS:1000744" name="selected ion m/z" value="1353.010003" />
								</ionSelection>
								<activation />
							</precursor>
						</precursorList>
						<comments>Identified</comments>
					</spectrumDesc>
					<mzArrayBinary>
						<data precision="64" endian="little" length="40">DRgkfVrrZUCiXYWUn0tuQAt+G2L8BnhA+BkXDsQ4f0BJZB9kuXuAQNP02QF3V4VAkQ2ki41ehkCS7BFqpnWMQNek2xLZ/YxAvVXXoaqskECw5ZXrrTqSQFlS7j4nPpRAbCOe7OYpZ0B/2qhOB6tsQFkV4SajFnlA2EroLgnneUB24Qfnc9qBQATj4NKxpINAxausbUoSiEDFymjks6eLQJq1FJC27YxAZVBtcOJjkUCCkCxg4nmUQH6qCg3EEFxAzApFuh/JakBMjGX6ZfZ4QEDfFizVtIJA+3Q8ZmDUhUBQxvgw2zKHQJDaxMmdbYlAX7hzYSQ2j0BS8uocI+ORQF4UPfDhX5NALnO6LKapakCjBtMwfDd2QAxaSMCoRIpAduEH59PJjUCzsRLzrBWSQI/gRsoWyWxANV8lH/tjdkA=</data>
					</mzArrayBinary>
					<intenArrayBinary>
						<data precision="64" endian="little" length="40">AAAAAACwpUAAAAAAACapQAAAAAAAqKZAAAAAAACAmEAAAAAAAMSQQAAAAAAA5JdAAAAAAAB8uECamZmZmemLQAAAAAAAFJpAMzMzMzP7hUDNzMzMzCiJQM3MzMzMzIZAZmZmZmZOhkAAAAAAAEiUQAAAAAAAzJpAAAAAAACwkEAAAAAAAFiPQAAAAAAA4JNAmpmZmZk5fUCamZmZmZWIQAAAAAAA6JRAmpmZmZkxiEBmZmZmZp6FQJqZmZmZoYVAAAAAAAB8ikAAAAAAABSWQJqZmZmZxYhAmpmZmZmheUAzMzMzM8N1QGZmZmZmHoJAMzMzMzMbiECamZmZmVGDQM3MzMzMoIRAMzMzMzO7hUAAAAAAALSOQAAAAAAAcH5AZmZmZma2f0AAAAAAACiCQJqZmZmZqYFAMzMzMzPzikA=</data>
					</intenArrayBinary>
				</spectrum>
				<spectrum id="146">
					<spectrumDesc>
						<spectrumSettings>
							<spectrumInstrument mzRangeStop="1309.285278" mzRangeStart="112.317555" msLevel="2" />
						</spectrumSettings>
						<precursorList count="1">
							<precursor msLevel="1" spectrumRef="0">
								<ionSelection>
									<cvParam cvLabel="MS" accession="MS:1000041" name="ChargeState" value="1" />
									<cvParam cvLabel="MS" accession="MS:1000744" name="selected ion m/z" value="1353.014385" />
								</ionSelection>
								<activation />
							</precursor>
						</precursorList>
						<comments>Identified</comments>
					</spectrumDesc>
					<mzArrayBinary>
						<data precision="64" endian="little" length="40">J6PKMO7pZUDoEaPnlktuQLHdPUD3BnhAOCwN/Kg3f0BAhLhytnuAQHAJwD9lWIVAQs2QKopehkBxOPOruXaMQC2vXG+7/IxA/RGGAduskEDWGkrtBTmSQMiZJmz/OJRAmus00lIUXEAdAHFXr6hsQAlx5eydFnlAjNZR1YTmeUB88xsm+taBQMZSJF9JpYNAca5hhkYPiECDF30F6aqLQBgJbTl3O49A/5YA/GN4kECWBn5Us+GRQBOB6h8kdZRAXaeRlkorZ0A4ukp3V8tqQIaSyand9nhASrVPx6OzgkAGD9O+ueGFQArXo3DdkYdACcA/pepsiUCALa9cj7mOQOKReHkaF5JACYuKOB2rakDhYdo3dzd2QJAxdy2hPIpAlSh7S3ljkUA25Qrv8mtsQIv8+iH2Y3ZAby7+tgfIkUA=</data>
					</mzArrayBinary>
					<intenArrayBinary>
						<data precision="64" endian="little" length="40">AAAAAABsokAAAAAAAPylQAAAAAAADKVAAAAAAACgl0BmZmZmZjqNQAAAAAAAvJNAAAAAAACctUAAAAAAAESKQAAAAAAApJVAMzMzMzM/gkCamZmZmUWJQAAAAAAAMINAMzMzMzOvg0AAAAAAAPiPQAAAAAAAXJlAmpmZmZkRjEAzMzMzM5OMQAAAAAAAuJBAZmZmZmaeekDNzMzMzOCDQDMzMzMzH4dAmpmZmZnBfEAAAAAAAOSDQDMzMzMzS35AzczMzMxkg0BmZmZmZuqIQAAAAAAAFJFAmpmZmZnVg0AAAAAAABhzQDMzMzMzi3NAzczMzMyMf0DNzMzMzMx5QAAAAAAAzINAAAAAAACkg0CamZmZmeWNQAAAAAAAOHpAZmZmZmbigkAzMzMzMyt8QAAAAAAAbIpAMzMzMzMDgEA=</data>
					</intenArrayBinary>
				</spectrum>
				<spectrum id="147">
					<spectrumDesc>
						<spectrumSettings>
							<spectrumInstrument mzRangeStop="1315.263252" mzRangeStart="173.285651" msLevel="2" />
						</spectrumSettings>
						<precursorList count="1">
							<precursor msLevel="1" spectrumRef="0">
								<ionSelection>
									<cvParam cvLabel="MS" accession="MS:1000041" name="ChargeState" value="1" />
									<cvParam cvLabel="MS" accession="MS:1000744" name="selected ion m/z" value="1358.696747" />
								</ionSelection>
								<activation />
							</precursor>
						</precursorList>
						<comments>Identified</comments>
					</spectrumDesc>
					<mzArrayBinary>
						<data precision="64" endian="little" length="40">4X8r2bHnZUBqFf2h2aN0QKGi6lc61XpA2JyDZ2ITgED5vOKpZ0yDQPw2xHjtU4dAT1sjgnFtikBDGhU4+R6MQKsmiLqfE5BAzlDc8UbakUBtOZfiKneTQG2q7pENjZRAQj7o2SwEcUAWhsjpqwRyQKotdZCXFXlAD7dDw4JrgUCjIeNRivyEQNcVM8K7NodAA+/k08N0iUC54uKo3HWOQLgehevx/5BAVtXL70Slk0D5ghYSAFSUQJKwbycRJ2dAtXBZhU1ydUC0W8tkeHR3QMZQTrRreH9AkrBvJxHEgkBypZ4F4QuJQPnWh/UGx45Act9qnahtkUAlJNI2Lt6TQAQfgxUnp2xA+62dKEktg0BkQPZ6tz2LQML7qlyoJmlAbypSYQzkiUD7c9GQ8WhuQO3UXG6wyG9AO+KQDSSpZUA=</data>
					</mzArrayBinary>
					<intenArrayBinary>
						<data precision="64" endian="little" length="40">AAAAAACCxEAAAAAAAHGwQAAAAAAABbhAAAAAAABLs0AAAAAAAA+3QAAAAAAA9JxAAAAAAADOskAAAAAAANSmQAAAAAAAhKhAAAAAAACsoUAAAAAAAFKiQAAAAAAAaqpAAAAAAIAQwUAAAAAAAOCsQAAAAAAAd7BAAAAAAAAqrEAAAAAAAACqQAAAAAAAVJNAAAAAAAA0oUAAAAAAAOiYQAAAAAAAFJ9AAAAAAADcn0AAAAAAAKqlQAAAAAAAHLpAAAAAAACiqkAAAAAAAJymQAAAAAAArKlAAAAAAADGqEAAAAAAAFybQGZmZmZmPo5AAAAAAADIk0AAAAAAANSdQAAAAAAASblAAAAAAADkkUAAAAAAALCPQAAAAAAAD7ZAMzMzMzN3jkAAAAAAALarQAAAAAAAhqpAAAAAAABqpUA=</data>
					</intenArrayBinary>
				</spectrum>
				<spectrum id="148">
					<spectrumDesc>
						<spectrumSettings>
							<spectrumInstrument mzRangeStop="1315.524115" mzRangeStart="173.260116" msLevel="2" />
						</spectrumSettings>
						<precursorList count="1">
							<precursor msLevel="1" spectrumRef="0">
								<ionSelection>
									<cvParam cvLabel="MS" accession="MS:1000041" name="ChargeState" value="1" />
									<cvParam cvLabel="MS" accession="MS:1000744" name="selected ion m/z" value="1358.714424" />
								</ionSelection>
								<activation />
							</precursor>
						</precursorList>
						<comments>Identified</comments>
					</spectrumDesc>
					<mzArrayBinary>
						<data precision="64" endian="little" length="40">iGnf3N/mZUBGlzeHq6R0QP578Nql1XpASgfr/5wTgEA8hVypp0yDQEkPQ6szVIdAr+yCwRVuikCQSUbOoh+MQMzxCkSPFJBA4IWt2drakUCdZKvLKXSTQF9BmrEYjpRAraHUXoQEcUBJZB9kmQRyQFTJAFAFFXlAYB4y5eNsgUDgnXx6DP6EQIp3gCcNdYlAEmxc/w54jkAhA3l26f+QQPHXZI3a35NAGvfmN5xUlED4/3HCBKdsQFwbKsY5cnVAz2bV52p5f0D7zi9KUMSCQBYx7DCGDYlA3WETmRnIjkDj4NIxB26RQE6dR8XvppNAeSKI8/AmZ0CP5PIfUmJ2QPUtc7oMPIJA0A64rrjliUDGF+3xQidpQLqGGRoPSoJAchqiCl/KikCIK2fvjMhvQKio+pXOaG5AUyXK3lKoZUA=</data>
					</mzArrayBinary>
					<intenArrayBinary>
						<data precision="64" endian="little" length="40">AAAAAADQy0AAAAAAABC1QAAAAAAAbr9AAAAAAAAkukAAAAAAAHS/QAAAAAAAWqRAAAAAAAD+uUAAAAAAAPyvQAAAAAAA5bBAAAAAAACGqUAAAAAAAGioQAAAAAAAf7FAAAAAAADGxkAAAAAAAPGzQAAAAAAAebhAAAAAAABEs0AAAAAAAPexQAAAAAAAsKVAAAAAAACUm0AAAAAAALClQAAAAAAAsKNAAAAAAAAqq0AAAAAAADXBQAAAAAAAtbJAAAAAAADosUAAAAAAAFWxQAAAAAAAaKJAAAAAAAAcl0AAAAAAAGSdQAAAAAAAhKFAAAAAAAD1wEAAAAAAADKtQAAAAAAAXJpAAAAAAAB8lEAAAAAAAA2+QAAAAAAAfJlAAAAAAABIlEAAAAAAALKyQAAAAAAAirJAAAAAAABgrkA=</data>
					</intenArrayBinary>
				</spectrum>
				<spectrum id="149">
					<spectrumDesc>
						<spectrumSettings>
							<spectrumInstrument mzRangeStop="1325.125667" mzRangeStart="120.238602" msLevel="2" />
						</spectrumSettings>
						<precursorList count="1">
							<precursor msLevel="1" spectrumRef="0">
								<ionSelection>
									<cvParam cvLabel="MS" accession="MS:1000041" name="ChargeState" value="1" />
									<cvParam cvLabel="MS" accession="MS:1000744" name="selected ion m/z" value="1361.799869" />
								</ionSelection>
								<activation />
							</precursor>
						</precursorList>
						<comments>Identified</comments>
					</spectrumDesc>
					<mzArrayBinary>
						<data precision="64" endian="little" length="40">waikTkDoZUC7JTlg12duQKUQyCVOF3lANNb+zhYkgEBAho4dtKuAQLcm3ZYobIVAyatzDIiFiECMhLacS7aLQH3MBwSaaY1AFajF4PG6kEBuwr0yvyuSQPbOaKuSmpRAv5zZroC0lEB1riglBAhpQGEzwAXZ9HBAUDblCq9ldUDNHmgFBjx/QPcdw2PfU4NATkNU4S80hEBVUFH1C1aKQDc0Zaefvo9AR3alZWQGkkC/uFSlrWSUQKewUkFFD15AeGLWiyHHbEBQjCyZo+R0QH3qWKW024FA5Nu7Bt1mhkB7vJAOb4CMQCaKkLo9HY5AEFoPX+YEk0Dn5EUmYCyUQGRYxRsZxmNALnB5rFkGckAIHAk0mLV1QFMGDmhJx4JAelG7X+UFhUBs6GZ/QOmJQDY8vVKWApRA+DO8WcNVcUA=</data>
					</mzArrayBinary>
					<intenArrayBinary>
						<data precision="64" endian="little" length="40">AAAAAAAiqEAAAAAAACSTQAAAAAAAxqtAAAAAAADAk0AAAAAAAJiRQM3MzMzMpIlAMzMzMzNPg0AAAAAAACSZQM3MzMzM6IVAAAAAAACAdUAzMzMzM0OAQAAAAAAAkJJAZmZmZmbWfEAAAAAAACKnQAAAAAAA2IRAAAAAAAA4nUAAAAAAAPCDQJqZmZmZ5Y5AAAAAAACch0DNzMzMzEx6QAAAAAAAyHlAMzMzMzNjfEAzMzMzM5+NQGZmZmZmZopAAAAAAAAQgkAAAAAAAPSRQGZmZmZmGoRAmpmZmZltgkAAAAAAAKh4QDMzMzMzm3RAZmZmZmbWe0DNzMzMzMCDQGZmZmZmVoJAmpmZmZklgUAAAAAAALiDQJqZmZmZaYBAAAAAAAAYgEBmZmZmZvZ1QDMzMzMzE4FAAAAAAAAwfkA=</data>
					</intenArrayBinary>
				</spectrum>
				<spectrum id="150">
					<spectrumDesc>
						<spectrumSettings>
							<spectrumInstrument mzRangeStop="1319.110307" mzRangeStart="120.269457" msLevel="2" />
						</spectrumSettings>
						<precursorList count="1">
							<precursor msLevel="1" spectrumRef="0">
								<ionSelection>
									<cvParam cvLabel="MS" accession="MS:1000041" name="ChargeState" value="1" />
									<cvParam cvLabel="MS" accession="MS:1000744" name="selected ion m/z" value="1361.837951" />
								</ionSelection>
								<activation />
							</precursor>
						</precursorList>
						<comments>Identified</comments>
					</spectrumDesc>
					<mzArrayBinary>
						<data precision="64" endian="little" length="40">NrBVgsXqZUA1YJD06WluQGYv204bGHlA9bnaiv0jgECLjXkdcayAQIF8CRWcNYRA95Fbk26HiEDECUyn9beLQAPqzagZaY1AYXE480sGk0AUdlH0cJyUQBSVDWuqCmlAKjv9oO71cEBdixagbWZ1QNf5t8u+On9Af/lkxRBUg0Co5QeuMm+FQLcIjPVNhIxAqmQAqOIRjkAAHHv2HC2SQEaYolyKZpRAaauSyD4RXkDQ8GYNngZyQAX7r3PT5XRA2pJVES7cgUCppE5AU2mGQKBRuvTvvIpA6s9+pAiKjUA6rkZ2FQKUQAABa9Uux2NARbx1/u3JbEDrjzAMWLZ1QHzT9Nmhw4JAHsU56sgFhUD6fmq8dEuKQJ89l6kpMJRAG/Slt7/pZkCZnrDEA++JQMH9gAfWfJNAzM8NTRm6k0A=</data>
					</mzArrayBinary>
					<intenArrayBinary>
						<data precision="64" endian="little" length="40">AAAAAAA0pEBmZmZmZoaJQAAAAAAAlqRAAAAAAABIkEAAAAAAAOSNQGZmZmZmioRAMzMzMzPzeUAAAAAAAHSRQM3MzMzMnIRAZmZmZmZWdUBmZmZmZqKKQAAAAAAAzqFAMzMzMzMngEAAAAAAALyUQGZmZmZmTn5AZmZmZmZaiUDNzMzMzHyAQGZmZmZmHnVAMzMzMzPjcUBmZmZmZr50QM3MzMzMhIZAMzMzMzOLgUDNzMzMzFx+QGZmZmZm2ohAmpmZmZkBe0BmZmZmZl55QGZmZmZm1m9AAAAAAACAbEBmZmZmZu54QAAAAAAAOHdAAAAAAABwfUAAAAAAALh/QM3MzMzMnHdAmpmZmZkJeEDNzMzMzKxtQDMzMzMzu3hAmpmZmZkhd0DNzMzMzBxsQAAAAAAAAHRAAAAAAACYc0A=</data>
					</intenArrayBinary>
				</spectrum>
				<spectrum id="151">
					<spectrumDesc>
						<spectrumSettings>
							<spectrumInstrument mzRangeStop="1295.352523" mzRangeStart="118.433986" msLevel="2" />
						</spectrumSettings>
						<precursorList count="1">
							<precursor msLevel="1" spectrumRef="0">
								<ionSelection>
									<cvParam cvLabel="MS" accession="MS:1000041" name="ChargeState" value="1" />
									<cvParam cvLabel="MS" accession="MS:1000744" name="selected ion m/z" value="1368.834358" />
								</ionSelection>
								<activation />
							</precursor>
						</precursorList>
						<comments>Identified</comments>
					</spectrumDesc>
					<mzArrayBinary>
						<data precision="64" endian="little" length="40">em02VuIma0DRBmADYqRzQMGr5c7MBnlAQfSkTMobgEBeY5eoHvuAQBnKiXa1ZYZAmSoYlVTliEAe+1ksZa2KQEHxY8y9d41AkbjH0gchkUA4glSKzQWSQCqMLQSZNJRAR3L5D2npaEC0c5oF2mlsQN3PKcgPdXVAN1K2SBrHekC94NOcHMGCQD+rzJQWrYNAylNW0xUTiECKHCJuTsWKQKwBSkOt7YxAdcdim4SAkECt2jUh3cKRQFoQyvtoPZRAt2EUBA/pZkByiLg5VWF/QEMAcOxZZoBAqMMKt1yUhUAju9Iyso6HQIhJuJAHS45AaccNv7vikEA09E9woYKRQFqAttXcwpNAInAk0OBoakDajNMQFQaIQF3g8lgTnI9A9+RhocYIkEAAOzdtxptdQHR5c7hWp2dACcbBpWNnY0A=</data>
					</mzArrayBinary>
					<intenArrayBinary>
						<data precision="64" endian="little" length="40">MzMzMzMfjUAAAAAAAPSbQAAAAAAAXKJAAAAAAADIk0AAAAAAAMyaQAAAAAAAfJxAmpmZmZldgkDNzMzMzNR/QAAAAAAAkMJAZmZmZmbyhEAAAAAAAEmxQDMzMzMzu4dAzczMzMwohkAAAAAAADyFQJqZmZmZJYFAmpmZmZmdjUDNzMzMzIyAQAAAAAAABJNAMzMzMzMjgUDNzMzMzGx7QAAAAAAAOJdAMzMzMzN7fkAzMzMzM6+HQGZmZmZmmoVAMzMzMzNnhUAzMzMzM5N0QAAAAAAA0HlAZmZmZmaegEBmZmZmZt6AQJqZmZmZDYBAzczMzMyUekBmZmZmZoZ7QJqZmZmZyXpAAAAAAAAshEAzMzMzMzt+QJqZmZmZiXhAmpmZmZkhekAAAAAAAFyCQM3MzMzMSIBAAAAAAAAwgEA=</data>
					</intenArrayBinary>
				</spectrum>
				<spectrum id="152">
					<spectrumDesc>
						<spectrumSettings>
							<spectrumInstrument mzRangeStop="1310.150875" mzRangeStart="118.488703" msLevel="2" />
						</spectrumSettings>
						<precursorList count="1">
							<precursor msLevel="1" spectrumRef="0">
								<ionSelection>
									<cvParam cvLabel="MS" accession="MS:1000041" name="ChargeState" value="1" />
									<cvParam cvLabel="MS" accession="MS:1000744" name="selected ion m/z" value="1368.848294" />
								</ionSelection>
								<activation />
							</precursor>
						</precursorList>
						<comments>Identified</comments>
					</spectrumDesc>
					<mzArrayBinary>
						<data precision="64" endian="little" length="40">9z5VhQYma0BMGw5Lw6RzQAacpWQ5B3lA2IFzRpQcgECFsvD1NfyAQJqYLsSqZYZAUDkmi/vmiEDOUx1ys62KQFO0ci8QeI1A+u/Ba2chkUC5cCAk+wWSQKfpswNuNZRAT1d3LDbtZkAmN4qsNWhsQPPGSWFednVAxF29iozIekA1f0xrU8SCQEPLun8MrYNAeHx71wCNh0ChSPdz6lyMQCJseHrl7IxAuaXVkNiCkEAttHOalb+RQAn6Cz3SbZRAAiuHFtnnaEAGTODWHVl/QAvw3eZNcIBA4zeFlcqRhUBzTBb3XxKIQI1eDVA6R45AO+XRjeAKkED2RNeF71OSQCPb+X6aeJRAx6ATQgdoakCXcr7YG9qFQF3F4jdFlo9AahZod/h+kUBqMXiY9mdjQCjwTj49p2dAQZ3y6EafXUA=</data>
					</mzArrayBinary>
					<intenArrayBinary>
						<data precision="64" endian="little" length="40">AAAAAAAAlUAAAAAAAFahQAAAAAAAUKdAAAAAAACgmUAAAAAAALqiQAAAAAAA/KJAAAAAAABUiUCamZmZmWGEQAAAAAAAnMhAMzMzMzNvh0AAAAAAAH61QDMzMzMzF4xAZmZmZmb6jEAAAAAAAFiQQAAAAAAAyIZAAAAAAAAck0DNzMzMzNCCQAAAAAAAbJhAzczMzMx4h0BmZmZmZkqEQAAAAAAApKBAmpmZmZkhhEAAAAAAACCGQAAAAAAAVIFAZmZmZmbOh0AzMzMzM9t8QJqZmZmZyYBAMzMzMzO/hEBmZmZmZr6GQM3MzMzMrINAzczMzMxQgkDNzMzMzBiBQJqZmZmZrYBAZmZmZmaihkBmZmZmZl5+QM3MzMzMvIFAzczMzMysfkAAAAAAAACFQM3MzMzM6IRAZmZmZmYehEA=</data>
					</intenArrayBinary>
				</spectrum>
				<spectrum id="153">
					<spectrumDesc>
						<spectrumSettings>
							<spectrumInstrument mzRangeStop="1345.869919" mzRangeStart="159.313979" msLevel="2" />
						</spectrumSettings>
						<precursorList count="1">
							<precursor msLevel="1" spectrumRef="0">
								<ionSelection>
									<cvParam cvLabel="MS" accession="MS:1000041" name="ChargeState" value="1" />
									<cvParam cvLabel="MS" accession="MS:1000744" name="selected ion m/z" value="1389.012279" />
								</ionSelection>
								<activation />
							</precursor>
						</precursorList>
						<comments>Identified</comments>
					</spectrumDesc>
					<mzArrayBinary>
						<data precision="64" endian="little" length="40">gJvFi4Xrb0CN8WH28gZxQDKuuDgq9nlA+PwwQtjjgECYM9sV2v6DQL1TAfdcnoVAcegtHv4niUCGqS110LCMQHNlUG2QWJBALgCN0mUxkUBtG0ZBMD+TQK3cC8x6B5VA91llpjSqbEBsIchBCYV1QEm5+xxf1nlA7gbRWlGJfUAQrRVtzpSBQHVat0Et14VAdhvUfkvdiUA3/dmPNJeLQPsEUIzMdI5AGAtD5CQUkkA1fuGVZGGSQCEHJcyklpRALxSwHQzqY0AcYVER5+VwQJOrWPymd3ZABWoxeFh8gEBeud42s06CQMlyEkq/h4dA/+xHimgxjUAsEaj+gWaOQIT1fw7THJRAOiNKe4MpaUDa4hqfSWZ0QLtIoSw8AYdA1jkGZC8ZkEDggJausMeUQCtOtRZm6WVAGY7nM6ArbUA=</data>
					</mzArrayBinary>
					<intenArrayBinary>
						<data precision="64" endian="little" length="40">AAAAAAC0m0AAAAAAAAydQAAAAAAAcJVAzczMzMyIhkBmZmZmZpaMQAAAAAAAhJZAAAAAAADclkAAAAAAAHyDQDMzMzMz14RAZmZmZmYuhkBmZmZmZg6DQDMzMzMz34VAAAAAAADIjkAAAAAAAPCUQAAAAAAASJBAzczMzMxEg0DNzMzMzHCHQAAAAAAAQJFAmpmZmZl5f0BmZmZmZl57QJqZmZmZIX5AZmZmZmb+g0BmZmZmZtKAQJqZmZmZgYJAMzMzMzPziECamZmZmfGIQM3MzMzMBIhAmpmZmZkdgkAAAAAAAOCAQJqZmZmZDYhAMzMzMzMreEBmZmZmZhZ+QJqZmZmZ0YBAmpmZmZlBhkBmZmZmZtaIQM3MzMzMkIJAMzMzMzNLekCamZmZmYl/QJqZmZmZPYZAmpmZmZnlg0A=</data>
					</intenArrayBinary>
				</spectrum>
				<spectrum id="154">
					<spectrumDesc>
						<spectrumSettings>
							<spectrumInstrument mzRangeStop="1347.491902" mzRangeStart="120.340741" msLevel="2" />
						</spectrumSettings>
						<precursorList count="1">
							<precursor msLevel="1" spectrumRef="0">
								<ionSelection>
									<cvParam cvLabel="MS" accession="MS:1000041" name="ChargeState" value="1" />
									<cvParam cvLabel="MS" accession="MS:1000744" name="selected ion m/z" value="1389.040973" />
								</ionSelection>
								<activation />
							</precursor>
						</precursorList>
						<comments>Identified</comments>
					</spectrumDesc>
					<mzArrayBinary>
						<data precision="64" endian="little" length="40">cJnTZbHsZUDl7Qinhe5vQB+94T4yh3VAgSTs20mLfUDyzqEMVeSAQNRJtrrcn4VAFokJajgniUCTwyedSLeMQH6P+usVeI5ArtNISyUzkUALfbCMfbqSQJQVw9UhP5NAWWsotfcNlUDrxVBONOtjQH9qvHQTCHFAifAvggb3eUBYVwVqcZSBQBmrzf8L2IVAkIKnkKuGh0D7kSIyzNGJQCDPLt9aQ41A2zS21xJakEDFdCFWXxeSQEd3EDtjF5RAAdpWs84VXkAwgVt3M+ZwQFZETfS513lAFRvzOmJ9gECBXrhzYf+DQMkFZ/DX/4ZArrmj/0VijkC9qrNa8BKQQIUks3oHapJAXHfzVCeWlEA34PPDiKtsQBHEeTiBZ3RAXCGsxtLxhkCK48CrRY+PQBIxJZJoK21AccrcfGN5dkA=</data>
					</mzArrayBinary>
					<intenArrayBinary>
						<data precision="64" endian="little" length="40">mpmZmZk9iEAAAAAAAMiaQAAAAAAAMJRAAAAAAAAkhUBmZmZmZv6DQAAAAAAAgJZAAAAAAABglUBmZmZmZhaCQM3MzMzMJH5AAAAAAAA8hUAzMzMzM7OAQAAAAAAAjINAAAAAAABYh0AAAAAAAKCHQAAAAAAA+JlAAAAAAABokkBmZmZmZqKDQAAAAAAASJFAmpmZmZlVh0BmZmZmZu55QJqZmZmZQXlAzczMzMwgg0DNzMzMzISAQDMzMzMzH4FAAAAAAADgg0DNzMzMzHyJQAAAAAAAsI9AAAAAAABkgECamZmZmXGKQM3MzMzMbIZAzczMzMzUeEAAAAAAAAh2QGZmZmZmTn5AmpmZmZlBfkAzMzMzM/OHQJqZmZmZ5YhAMzMzMzM7g0AAAAAAAFh4QGZmZmZmYoNAAAAAAAC8iEA=</data>
					</intenArrayBinary>
				</spectrum>
				<spectrum id="155">
					<spectrumDesc>
						<spectrumSettings>
							<spectrumInstrument mzRangeStop="1352.86972" mzRangeStart="169.403655" msLevel="2" />
						</spectrumSettings>
						<precursorList count="1">
							<precursor msLevel="1" spectrumRef="0">
								<ionSelection>
									<cvParam cvLabel="MS" accession="MS:1000041" name="ChargeState" value="1" />
									<cvParam cvLabel="MS" accession="MS:1000744" name="selected ion m/z" value="1395.858828" />
								</ionSelection>
								<activation />
							</precursor>
						</precursorList>
						<comments>Identified</comments>
					</spectrumDesc>
					<mzArrayBinary>
						<data precision="64" endian="little" length="40">t2CpLmDrZUDfiy/aI5p1QCKI83BC53pAjspN1JKpfUBgBmNEAv2BQKhV9Icm14ZAsvZ3tmcmikBgrG9g0kSMQKwZGeTuI5BAwwyNJ9K6kUA+tI8VrKeSQHU+PEtQB5RAAFXcuEVqbUCXVG03weZxQKqZtRRQ8IBA2NZP/3m1g0BJgQUwhSeFQOLoKt39KYlA3eo56f3ci0DvHTUmJO2OQBToE3mCvZNAtTLhl3ojlUAld9hE5nVwQJ8fRgjPxXZAP+JXrCGegEBmpN5TWRyEQJSD2QT4hIVAmlshrOZoj0COA6+W+12SQGRXWkYa6JRAATCeQcOpaEDayeAoOVd2QPjii/ZYU4dAlC79S9Lmj0BPstXlVGeUQL37473qLGVAipRm83iXdECW6ZeIF8aPQLFs5pDUDG1AIEWduYfpakA=</data>
					</mzArrayBinary>
					<intenArrayBinary>
						<data precision="64" endian="little" length="40">AAAAAACUkEDNzMzMzOiKQDMzMzMz83JAzczMzMxUhEAzMzMzM0eBQM3MzMzMdH1AzczMzMw0dEDNzMzMzLR6QAAAAAAAEJBAMzMzMzNrekCamZmZmZF7QAAAAAAACKBAzczMzMzgjUBmZmZmZv6CQDMzMzMzm3ZAAAAAAAD4dEAAAAAAAAB4QJqZmZmZ2XJAmpmZmZlxekAzMzMzMwt5QM3MzMzMbHhAAAAAAADkn0AzMzMzMyOEQM3MzMzMLIFAMzMzMzMTc0CamZmZmVFzQJqZmZmZgXVAAAAAAADweECamZmZmXF1QAAAAAAAzIpAzczMzMzQgUDNzMzMzDiAQDMzMzMzM3RAMzMzMzOzdkAAAAAAAKiBQJqZmZmZwYFAZmZmZmZ2ckCamZmZmblyQJqZmZmZwX1AMzMzMzMLe0A=</data>
					</intenArrayBinary>
				</spectrum>
				<spectrum id="156">
					<spectrumDesc>
						<spectrumSettings>
							<spectrumInstrument mzRangeStop="1352.950878" mzRangeStart="169.43452" msLevel="2" />
						</spectrumSettings>
						<precursorList count="1">
							<precursor msLevel="1" spectrumRef="0">
								<ionSelection>
									<cvParam cvLabel="MS" accession="MS:1000041" name="ChargeState" value="1" />
									<cvParam cvLabel="MS" accession="MS:1000744" name="selected ion m/z" value="1395.916011" />
								</ionSelection>
								<activation />
							</precursor>
						</precursorList>
						<comments>Identified</comments>
					</spectrumDesc>
					<mzArrayBinary>
						<data precision="64" endian="little" length="40">D/EPW/rqZUCD2m/thJh1QOfG9IRl9nhATmGlgkqpfUBPrimQuf2BQDfF46L61oZAnx7bMsBSjEB39wDdNySQQFLWbyam2ZFA6SYxCNxVk0DyYfayzSOVQFpFf2hma21Axmte1RnmcUCuDRXjPJmAQG0BofVQtYNADr4wmQonhUBmpN5T+UiMQDsBTYTN645AIzFBDV++kUBHAaJgRq+SQL1tpkL8BpRA48EWu312cEB7MCk+fsZ2QD+toj/09IBAGO5cGGkdhEAguMoT6IKFQMwJ2uQw4otAnil0XmPnj0CCGylbFOmUQKeufJbnLWVAnSy13m9XdkDKiXYVMhWFQHsuU5Pg/I5AxNFVurtolECeRIR/EQptQD3WjAwyk3RAceZXc0AKhUD4bYjx+jiPQBK8IY2Kq2hAppwv9l7rakA=</data>
					</mzArrayBinary>
					<intenArrayBinary>
						<data precision="64" endian="little" length="40">AAAAAAAokEBmZmZmZjqKQM3MzMzMxHBAMzMzMzOzgkAAAAAAALyCQJqZmZmZkYBAMzMzMzObdkAAAAAAACiQQGZmZmZmXnVAzczMzMw0dUAAAAAAAHCfQJqZmZmZjYpAZmZmZmZug0BmZmZmZi5yQAAAAAAA2HRAZmZmZmYueEDNzMzMzHx2QAAAAAAACHVAAAAAAAA4dEAzMzMzM+N0QAAAAAAAGJ1AZmZmZmbihEBmZmZmZn6BQDMzMzMz23FAMzMzMzNrckBmZmZmZqZ0QM3MzMzMdHJAAAAAAABYc0DNzMzMzFyHQGZmZmZmXoFAMzMzMzPLfUBmZmZmZu5xQM3MzMzMPHNAZmZmZmb6g0CamZmZmQl9QGZmZmZmTnJAzczMzMw0cUBmZmZmZoZyQDMzMzMzK3lAZmZmZmYedkA=</data>
					</intenArrayBinary>
				</spectrum>
				<spectrum id="157">
					<spectrumDesc>
						<spectrumSettings>
							<spectrumInstrument mzRangeStop="1412.048666" mzRangeStart="120.272251" msLevel="2" />
						</spectrumSettings>
						<precursorList count="1">
							<precursor msLevel="1" spectrumRef="0">
								<ionSelection>
									<cvParam cvLabel="MS" accession="MS:1000041" name="ChargeState" value="1" />
									<cvParam cvLabel="MS" accession="MS:1000744" name="selected ion m/z" value="1445.880284" />
								</ionSelection>
								<activation />
							</precursor>
						</precursorList>
						<comments>Identified</comments>
					</spectrumDesc>
					<mzArrayBinary>
						<data precision="64" endian="little" length="40">aVN1j2wRXkD1gk9zcgtvQMNn6+AgiXlA9E9wsaIVfEBvnX+77BODQIC5Fi1g3YRACRaHM/+lhkCGyyps5i+KQADmWrQAL49ANc8R+R71kEBwsaIG0wWSQDTz5JpiQZNApdqn41HYlEByFYvflOpqQJ7Swfp/ZnJAM/s8RrmFdUAfoWZIFfd6QPFmDd6XXIBA5pSAmGQdhkDkamRXWlqIQJT3cTSHp4lA9G+X/ZqmjkCEDyVaIjyQQIGv6NZrUZRAtfl/1TEQlkDPZtXnaqZgQCNOJ9nqqGtAFOtU+Z5+gkDwMsNGWeKLQIvgfyt5i45AY9S19i4+kUBhM8AF6XiVQOPEVzsKamJAs7RTc7nKbkDh7qzdliqCQKkyjLuBXI1AtRfRduwwlUBXlugsM+RzQOJ1/YJ9nIFADw9h/IS0lUA=</data>
					</mzArrayBinary>
					<intenArrayBinary>
						<data precision="64" endian="little" length="40">AAAAAAAokkAAAAAAALyDQAAAAAAAJINAZmZmZmYOfEAAAAAAAASTQAAAAAAA/JVAAAAAAACUqkAAAAAAABSYQAAAAAAAZJNAAAAAAAAclEAzMzMzM+t9QAAAAAAAUJJAAAAAAAB4iECamZmZmeGCQAAAAAAAcH1AzczMzMwcekAAAAAAADB3QDMzMzMza4VAMzMzMzO3hECamZmZmZF7QJqZmZmZUXlAmpmZmZkJd0BmZmZmZq5/QM3MzMzMuIBAMzMzMzPrfUCamZmZmUmBQM3MzMzM3HlAzczMzMzcf0DNzMzMzKx3QM3MzMzMPHRAAAAAAAAwdUAzMzMzM5N6QDMzMzMzq3hAmpmZmZm5dkDNzMzMzKx1QDMzMzMzG3NAMzMzMzPLeEDNzMzMzHRyQAAAAAAAiHJAZmZmZmYmeEA=</data>
					</intenArrayBinary>
				</spectrum>
				<spectrum id="158">
					<spectrumDesc>
						<spectrumSettings>
							<spectrumInstrument mzRangeStop="1409.73249" mzRangeStart="120.318559" msLevel="2" />
						</spectrumSettings>
						<precursorList count="1">
							<precursor msLevel="1" spectrumRef="0">
								<ionSelection>
									<cvParam cvLabel="MS" accession="MS:1000041" name="ChargeState" value="1" />
									<cvParam cvLabel="MS" accession="MS:1000744" name="selected ion m/z" value="1445.941608" />
								</ionSelection>
								<activation />
							</precursor>
						</precursorList>
						<comments>Identified</comments>
					</spectrumDesc>
					<mzArrayBinary>
						<data precision="64" endian="little" length="40">LLZJRWMUXkD75ZMVw6prQLafjPHhhXlApDmy8sv2ekCm1CXj2BWDQGxAhLhy3oRAnIu/7cmmhkALQnkfZzCKQNPe4AsTMY9AYB4y5TP2kEA1zxH5zgmSQNIcWfn1QpNAI/Qz9WrYlEA8+IkDaOxqQEOqKF5laHJA/Pz34DWIdUAuknajTxR8QAys4/jhW4BACFVq9kAchkDJVpdTgluIQOcYkL3eoY5AHZHvUqo6kEBYU1kUplCUQJfK2xHuBpZA+z+H+fKnYEDSN2kalAhvQO0seqdCm3ZAXmVtU/yBgkBuFcRA17aFQPfJUYBoXY1AUPwYc+ewkEBZp8r3jHyVQDxnCwitaWdAcJhokAInb0Atd2aCIROCQOz2WWWGbpBAE9cxrvjrlUBksrj/iNtzQMO68e54PpFAokRLHq8xlUA=</data>
					</mzArrayBinary>
					<intenArrayBinary>
						<data precision="64" endian="little" length="40">AAAAAABQlUBmZmZmZgaEQM3MzMzMRIRAZmZmZmbGfUAAAAAAANCVQAAAAAAAxJxAAAAAAAC+r0AAAAAAANicQAAAAAAAuJRAAAAAAACMlUDNzMzMzBCAQAAAAAAA8JZAzczMzMwoiUAAAAAAAMCMQAAAAAAAPIFAAAAAAACYfUCamZmZmcl6QM3MzMzMCItAZmZmZmZOh0AAAAAAAHCAQAAAAAAAuHlAZmZmZmaOhUAAAAAAALSBQM3MzMzM3H5AAAAAAACMhEBmZmZmZjKBQDMzMzMzi3ZAMzMzMzO7gkDNzMzMzAx8QM3MzMzMrHVAZmZmZmb2ekAzMzMzMzt8QAAAAAAAIH1AAAAAAADAfkBmZmZmZr56QJqZmZmZ4XZAzczMzMy8e0DNzMzMzPx7QGZmZmZm5nVAmpmZmZlZe0A=</data>
					</intenArrayBinary>
				</spectrum>
				<spectrum id="159">
					<spectrumDesc>
						<spectrumSettings>
							<spectrumInstrument mzRangeStop="1319.50506" mzRangeStart="110.246935" msLevel="2" />
						</spectrumSettings>
						<precursorList count="1">
							<precursor msLevel="1" spectrumRef="0">
								<ionSelection>
									<cvParam cvLabel="MS" accession="MS:1000041" name="ChargeState" value="1" />
									<cvParam cvLabel="MS" accession="MS:1000744" name="selected ion m/z" value="1446.804023" />
								</ionSelection>
								<activation />
							</precursor>
						</precursorList>
						<comments>Identified</comments>
					</spectrumDesc>
					<mzArrayBinary>
						<data precision="64" endian="little" length="40">N091yM2PW0B4DI/9LOprQKuX32nyxXhAkNyadJvmeUD7PEZ5JnyAQCbg10gyDoRAgnLbvkcWiEBYqDXNW8+KQPxwkBDFx4xAFJM3wPwXkEAVqwZh7k2SQF/RrdfEVpRAEtpyLgWelEAJjWDj+hBeQDLJyFnYKm9A9bhvtQ4WdECUFi6rcCd6QLU2je01dIJAA15m2OgthUA11CgkeY6HQJsEb0gDPYxAJ6JfWx+VjEDk2eVbX6OPQPJetTJhB5JA+KkqNAD6kkCH26FhMchkQFA6kWCqaG9AxO3QsFiVc0AKTRJLyjh/QPWidr/qNYlAptHkYuxCikCEm4wqA3eOQEWb49wW5pNAKc+8HPbUcUC5VKUt7iZ4QGySH/Hr7I1AR1Z+GRwNlEC5cCAki0htQDqxh/YxKY1Ago5WtZSpk0A=</data>
					</mzArrayBinary>
					<intenArrayBinary>
						<data precision="64" endian="little" length="40">AAAAAADSrEAAAAAAAFCPQM3MzMzMUIxAAAAAAAAsuEAAAAAAAEybQAAAAAAAaJlAAAAAAABOoUAAAAAAAFSQQAAAAAAAKqpAAAAAAICUwUAAAAAAAJShQDMzMzMzU4ZAAAAAAAAglkAAAAAAAFSGQGZmZmZmIotAmpmZmZlxekAAAAAAADihQM3MzMzM9IZAAAAAAAAwmEAAAAAAAMyZQDMzMzMz64FAmpmZmZkNgEAAAAAAAHSVQAAAAAAAwINAmpmZmZnlhECamZmZmQF7QGZmZmZmiodAmpmZmZlxd0BmZmZmZpZ6QAAAAAAA0JhAZmZmZmZ2f0CamZmZmal+QDMzMzMzk3pAMzMzMzNvgUDNzMzMzIR2QDMzMzMzs3hAmpmZmZlZeUAzMzMzM0+BQM3MzMzMrHdAMzMzMzObeEA=</data>
					</intenArrayBinary>
				</spectrum>
				<spectrum id="160">
					<spectrumDesc>
						<spectrumSettings>
							<spectrumInstrument mzRangeStop="1319.481205" mzRangeStart="110.256573" msLevel="2" />
						</spectrumSettings>
						<precursorList count="1">
							<precursor msLevel="1" spectrumRef="0">
								<ionSelection>
									<cvParam cvLabel="MS" accession="MS:1000041" name="ChargeState" value="1" />
									<cvParam cvLabel="MS" accession="MS:1000744" name="selected ion m/z" value="1446.852281" />
								</ionSelection>
								<activation />
							</precursor>
						</precursorList>
						<comments>Identified</comments>
					</spectrumDesc>
					<mzArrayBinary>
						<data precision="64" endian="little" length="40">WAIpsWuQW0BsCmR2luprQIy9F1+0xnhAxcvTuWLmeUAep+hITnyAQELqdvYVLoVA8WYN3ncWiECtw9FV2s6KQPkSKjicx4xA0eejjBgYkEAYQPhQok2SQDo978ay+ZJAsOYAweydlEA/jXvzGxReQHLChNGsKW9AwR4TKU0WdEAWo661Nyd6QDHvcabJc4JAHEMAcKwOhECetdsuVI6HQBTObi1TOoxASRCugIKXjEDON6J7lqOPQFPr/UaLCZJACd/7G+RWlEA6kWCqGWlvQMstrYZElHNAIt46/3Y3f0BwJNBgczaJQBpTsMb5d45AICkiw0qykkD35cx29Q6UQOGZ0CQx1XFAmwEuyFbnfkAYBiy5yjaHQDc0Zac/7o1ATRJLyr2dkUCMv+0J8uqTQBU3bjG/SW1A8Z9uoIAVcEA=</data>
					</mzArrayBinary>
					<intenArrayBinary>
						<data precision="64" endian="little" length="40">AAAAAAB8t0AAAAAAAISaQAAAAAAApJ1AAAAAAAAdxUAAAAAAALqmQAAAAAAAOKZAAAAAAACurUAAAAAAALycQAAAAAAAWLdAAAAAAABMzUAAAAAAAASvQAAAAAAAGJRAAAAAAABsokAAAAAAAGSSQAAAAAAA2JdAzczMzMwoiEAAAAAAAFivQAAAAAAAdJFAAAAAAAAipUAAAAAAAMalQDMzMzMzO49AAAAAAABkkEAAAAAAAFqjQGZmZmZm5ohAAAAAAAAUk0AAAAAAALCRQM3MzMzMcIZAAAAAAAAMh0AAAAAAAIijQGZmZmZmoolAMzMzMzMviEAAAAAAAHyFQAAAAAAALJBAAAAAAACcg0DNzMzMzOCIQGZmZmZmbohAAAAAAAAsh0DNzMzMzPCCQAAAAAAAUI9AmpmZmZlBhkA=</data>
					</intenArrayBinary>
				</spectrum>
				<spectrum id="161">
					<spectrumDesc>
						<spectrumSettings>
							<spectrumInstrument mzRangeStop="1407.030503" mzRangeStart="158.233306" msLevel="2" />
						</spectrumSettings>
						<precursorList count="1">
							<precursor msLevel="1" spectrumRef="0">
								<ionSelection>
									<cvParam cvLabel="MS" accession="MS:1000041" name="ChargeState" value="1" />
									<cvParam cvLabel="MS" accession="MS:1000744" name="selected ion m/z" value="1447.91949" />
								</ionSelection>
								<activation />
							</precursor>
						</precursorList>
						<comments>Identified</comments>
					</spectrumDesc>
					<mzArrayBinary>
						<data precision="64" endian="little" length="40">pFAWvr7qZUA0ZDxKJQZzQMztXu6TdXdA5PT1fI2nfUAX1o13B8yDQICcMGEUV4dAEhPU8C0GiUDaxp+oTH6NQNh9x/DYeI5AexFtx1TikUBX68Tl2HCUQLitLTwf/JVArmGGxhOpbEAwL8A+uoV1QOup1VfXZXZAwePbu0akgEDOqPkqGdyCQFZGI5/XfYVABBvXv6uFiUBLd9fZkB2MQJuuJ7pOCZFAXVDfMhf6k0DbbKzEvOaVQIXNABdkjGxA3h/vVasXe0AhOgSOhFuCQHtMpDTb9oVAZvhPN/Bdi0CWdmouB8aQQD3X9+FghJVA5+PaULEqaUCEnziAfrZ7QBU7Goda64FA/YaJBikXjUB1yw7xf66VQHo57L7jaWVAIeaSqm2xi0AzG2SS0cOVQPCl8KDZ6mpAvf4kPnfHY0A=</data>
					</mzArrayBinary>
					<intenArrayBinary>
						<data precision="64" endian="little" length="40">AAAAAABesEAAAAAAAB2wQAAAAAAAoJ5AAAAAAADOpkAAAAAAAFiRQAAAAAAAnqFAAAAAAADEkkAAAAAAAAiVQAAAAAAA8LVAAAAAAAB8kkAAAAAAAJiWQAAAAAAAPqVAAAAAAAA+o0AAAAAAAIiPQAAAAAAAsJlAAAAAAAC6oEAAAAAAAICPQAAAAAAAjJpAzczMzMxch0AAAAAAANSTQGZmZmZm/opAmpmZmZmtjkAAAAAAANiiQAAAAAAADJ9AZmZmZmbqi0AAAAAAANyNQAAAAAAAZJRAMzMzMzOvjkDNzMzMzFSHQAAAAAAAvJtAAAAAAAAwkUAzMzMzM2OHQJqZmZmZHYtAzczMzMxkjUAAAAAAAAyTQAAAAAAAIJFAmpmZmZmhgkAAAAAAAHiQQAAAAAAACJBAAAAAAADch0A=</data>
					</intenArrayBinary>
				</spectrum>
				<spectrum id="162">
					<spectrumDesc>
						<spectrumSettings>
							<spectrumInstrument mzRangeStop="1406.920803" mzRangeStart="158.21033" msLevel="2" />
						</spectrumSettings>
						<precursorList count="1">
							<precursor msLevel="1" spectrumRef="0">
								<ionSelection>
									<cvParam cvLabel="MS" accession="MS:1000041" name="ChargeState" value="1" />
									<cvParam cvLabel="MS" accession="MS:1000744" name="selected ion m/z" value="1448.029058" />
								</ionSelection>
								<activation />
							</precursor>
						</precursorList>
						<comments>Identified</comments>
					</spectrumDesc>
					<mzArrayBinary>
						<data precision="64" endian="little" length="40">ij20j5XoZUD8cJAQZQRzQKkT0EQYdXdASfWdXxSofUBUHAdezeyBQHb6QV3EVYdAdavnpNcFiUDuJCL8q36NQB5rRgYZeI5A4ICWriDikUCZ2Hxcm2mSQDUMHxFTb5RAPEz75q77lUBVLlT+taZsQB11dFzNhHVAsmSO5V1ldkAl6gWfRqSAQL+36c8+zYNAQx7BjZR8hUCc24R75YGJQDxPPGcLG4xA6KOMuOBPkEBb6bXZ6AiRQHRhpBeV+JNAETroEg6DlUCjQJ/Ik4tsQLHeqBWmFntA+kZ0z3oNgUDPTgZHSd2CQM+hDFXx9IVAuqP/5Tpdi0C9++O92sOQQEURUrfzrJVAO29jsyNpZUC4sG68+1yCQKJinL8pF41AUDQPYGHDlUDYSBKEKylpQMBd9uvO6mpAxOv6BbvGY0A=</data>
					</mzArrayBinary>
					<intenArrayBinary>
						<data precision="64" endian="little" length="40">AAAAAADqskAAAAAAAE2yQAAAAAAAwKBAAAAAAAA2qkAAAAAAAJCTQAAAAAAAVqVAAAAAAACElkAAAAAAAByYQAAAAAAAj7lAAAAAAADkk0DNzMzMzACNQAAAAAAAmJtAAAAAAADkqUAAAAAAAEqoQAAAAAAAAJFAAAAAAADYm0AAAAAAACaiQAAAAAAAeJNAAAAAAAB4nUBmZmZmZv6LQAAAAAAAFJRAzczMzMxEiEBmZmZmZq6OQAAAAAAAYJJAAAAAAACInUAAAAAAAJKiQAAAAAAAOJBAzczMzMz4jUAAAAAAABiSQAAAAAAAcJpAAAAAAABQkkAzMzMzM2eMQAAAAAAAeJFAAAAAAAB8lEAAAAAAAPiPQAAAAAAAQJBAAAAAAACQj0AAAAAAAHyUQAAAAAAAGJNAZmZmZmY2jEA=</data>
					</intenArrayBinary>
				</spectrum>
				<spectrum id="163">
					<spectrumDesc>
						<spectrumSettings>
							<spectrumInstrument mzRangeStop="1407.806235" mzRangeStart="158.211333" msLevel="2" />
						</spectrumSettings>
						<precursorList count="1">
							<precursor msLevel="1" spectrumRef="0">
								<ionSelection>
									<cvParam cvLabel="MS" accession="MS:1000041" name="ChargeState" value="1" />
									<cvParam cvLabel="MS" accession="MS:1000744" name="selected ion m/z" value="1450.757124" />
								</ionSelection>
								<activation />
							</precursor>
						</precursorList>
						<comments>Identified</comments>
					</spectrumDesc>
					<mzArrayBinary>
						<data precision="64" endian="little" length="40">kNsvn6zmZUBb7WEv1OJxQJqzPuXYlHZAR5OLMdAagUC/Q1GgD9KCQPIlVHAY+4VA8IrgfyvbiEAfoWZINROLQDYebLEbJ5BA9UwvMeZ/kUBmguFcA4STQPjhICE6wpNAkPeqlTn/lUBlj1AzpCdnQN2ZCYYzxXFA66nVVxf1d0DmzeFa7VR/QGCwG7atOoNAajLjbcU1jUABMQkXsiuOQKQczCbwo5BAhslUwahtk0AzNQneYBuVQIkK1c2V35VASzs1l5umbEAYC0Pk9KRwQDtREhIpNHhAYcQ+ARS0fED+8PPfw0SEQOokW10OzoxAEi7kEVzpj0Dshm2LspyVQITwaOMI5mNAb2Qe+cPFfUBJumby7YOEQKlOB7KejZVAGXJsPcPGY0Cjj/mAAGl+QJeNzvnJuoNAxVVl31VMgkA=</data>
					</mzArrayBinary>
					<intenArrayBinary>
						<data precision="64" endian="little" length="40">AAAAAAASv0AAAAAAAAqqQAAAAAAAQNBAAAAAAAB6rEAAAAAAANymQAAAAAAAUJZAAAAAAADglUAAAAAAAHyeQAAAAAAACJBAAAAAAADImEAAAAAAAJKmQAAAAAAALJdAAAAAAAB+wkAAAAAAABS2QAAAAAAA3qlAAAAAAAD2oEAAAAAAAJybQAAAAAAAOJdAAAAAAACok0BmZmZmZqqOQAAAAAAASI9AAAAAAAAkpEAAAAAAANyQQAAAAAAAH7JAAAAAAAA4pUAAAAAAAMydQAAAAAAAOJpAAAAAAAA4m0AAAAAAAICUQAAAAAAAGJFAMzMzMzOLiUAAAAAAAIyfQAAAAAAAUqNAAAAAAABQl0AAAAAAAGSRQAAAAAAAbJNAAAAAAABwnkAAAAAAACiXQAAAAAAAvJBAAAAAAACMkEA=</data>
					</intenArrayBinary>
				</spectrum>
				<spectrum id="164">
					<spectrumDesc>
						<spectrumSettings>
							<spectrumInstrument mzRangeStop="1407.953702" mzRangeStart="158.266585" msLevel="2" />
						</spectrumSettings>
						<precursorList count="1">
							<precursor msLevel="1" spectrumRef="0">
								<ionSelection>
									<cvParam cvLabel="MS" accession="MS:1000041" name="ChargeState" value="1" />
									<cvParam cvLabel="MS" accession="MS:1000744" name="selected ion m/z" value="1450.797298" />
								</ionSelection>
								<activation />
							</precursor>
						</precursorList>
						<comments>Identified</comments>
					</spectrumDesc>
					<mzArrayBinary>
						<data precision="64" endian="little" length="40">zXhb6TXpZUDq6o7FdsVxQMBZSpYTlnZAE7h1N48bgUBM4UGzi9KCQCUk0jae+4VAhlW8kbnbiEBmho2yfhSLQGkB2lYzKJBARkJbztWAkUDZP08DJoSTQDs42Js4w5NAhdBBl9D/lUAzU1p/yyhnQO4jtyZd5HFAls0cklr2d0AzGvm84rN8QNcwQ+MJRIRADmWoiilWiEAUPfAx2DeNQDNRhNTNLY5A7IZti0KkkEBN9WT+EW+TQFZJZB8UG5VATWcng/PflUD/kenQaalsQLeZCvEIpnBA3uS36GQ2eEDJ/+Tvnll/QDEKgsd3O4NAJhqk4EnOjEDK+WLvheaPQNRFCmWBnZVA3uhjPiDnY0B+G2K8Zmh8QMvVj00yZ35Ag/xs5PqFhEAwR4/f+42VQFUTRN2HyGNAejcWFGZNgkA=</data>
					</mzArrayBinary>
					<intenArrayBinary>
						<data precision="64" endian="little" length="40">AAAAAAB2u0AAAAAAALKmQAAAAAAAp8xAAAAAAABSp0AAAAAAADqhQGZmZmZmro5AAAAAAAD8kUAAAAAAADCcQJqZmZmZFYtAAAAAAAD0k0AAAAAAAOijQAAAAAAAPJFAAAAAAAChvkAAAAAAAAGyQAAAAAAA6qRAAAAAAADInUAAAAAAALCWQAAAAAAABJJAZmZmZmZuikAzMzMzMzeNQM3MzMzMaIhAzczMzMzkjEAAAAAAABCiQAAAAAAAwJBAAAAAAADsq0AAAAAAAHShQAAAAAAA6JlAAAAAAAAUlkAAAAAAAJCWQAAAAAAAnJFAmpmZmZndi0DNzMzMzBiHQAAAAAAAvJdAAAAAAAB4n0AAAAAAAFCTQAAAAAAAvJRAMzMzMzOfjEBmZmZmZu6OQAAAAAAA2JlAzczMzMzUiUA=</data>
					</intenArrayBinary>
				</spectrum>
				<spectrum id="165">
					<spectrumDesc>
						<spectrumSettings>
							<spectrumInstrument mzRangeStop="1418.224729" mzRangeStart="175.295771" msLevel="2" />
						</spectrumSettings>
						<precursorList count="1">
							<precursor msLevel="1" spectrumRef="0">
								<ionSelection>
									<cvParam cvLabel="MS" accession="MS:1000041" name="ChargeState" value="1" />
									<cvParam cvLabel="MS" accession="MS:1000744" name="selected ion m/z" value="1460.78586" />
								</ionSelection>
								<activation />
							</precursor>
						</precursorList>
						<comments>Identified</comments>
					</spectrumDesc>
					<mzArrayBinary>
						<data precision="64" endian="little" length="40">XoO+9HbpZUCz0w/qokVxQEzfawiO9npAZCDPLt+DgUD8Uj9vag2FQMiXUMHhJYhAU1xV9n3GikAf2zLgrC+NQCHp0yp6HJBAcLGiBhMskUAhByXM9K6TQKc7TzwHfJVAuD8XDTnplUDTpX9JqmhpQE1NgjekZnZA542TwpyjgECHpYEfVbWDQAIqHEGKjIVAghyUMJOniEBTI/QzNeGNQGb5ugxP6ZFABDxp4cL4kkCVRPZBtjyVQNrlWx/mKJZAfA4sR8g0cEB2Gf7TjcVzQDMa+bwiC4FATiZuFSQFgkB00CUcOkaHQLJ/ngaML4xAP8bctSSdkkDuJ2N8yKeUQNQOf01Wx2xApWjlXuDWfUDk1qTbEi6EQBqjdVTVnoxAHm/yW/SmbkABMJ5B42qMQJlk5CxsKmlAKH0h5LyqakA=</data>
					</mzArrayBinary>
					<intenArrayBinary>
						<data precision="64" endian="little" length="40">AAAAAAD2vEAAAAAAAKKjQAAAAAAAv7RAAAAAAAACx0AAAAAAALu4QAAAAAAApKxAAAAAAAC0nEAAAAAAAH24QAAAAAAAOMJAAAAAAACUnEAAAAAAAKzAQAAAAAAAxJlAAAAAAAC5tkAAAAAAALikQAAAAAAAkKNAAAAAAAAsqEAAAAAAAMynQAAAAAAAWJxAAAAAAABwmUAAAAAAAAqsQAAAAAAAmJpAAAAAAAAsoEAAAAAAAEiWQAAAAAAAkJ9AAAAAAABaokAAAAAAALyYQAAAAAAAdKNAAAAAAADIn0AAAAAAAHiaQAAAAAAAGqRAAAAAAABskEAAAAAAAPCSQAAAAAAA2KBAAAAAAAAOo0AAAAAAAPCbQAAAAAAAoKJAAAAAAABSoEAAAAAAACSaQAAAAAAACJ9AAAAAAABcnUA=</data>
					</intenArrayBinary>
				</spectrum>
				<spectrum id="166">
					<spectrumDesc>
						<spectrumSettings>
							<spectrumInstrument mzRangeStop="1417.880895" mzRangeStart="175.292228" msLevel="2" />
						</spectrumSettings>
						<precursorList count="1">
							<precursor msLevel="1" spectrumRef="0">
								<ionSelection>
									<cvParam cvLabel="MS" accession="MS:1000041" name="ChargeState" value="1" />
									<cvParam cvLabel="MS" accession="MS:1000744" name="selected ion m/z" value="1460.802357" />
								</ionSelection>
								<activation />
							</precursor>
						</precursorList>
						<comments>Identified</comments>
					</spectrumDesc>
					<mzArrayBinary>
						<data precision="64" endian="little" length="40">N9+I7lnpZUCxpUdT/UVxQN9sc2N69npAptB5jR2EgUCPGhNiDg2FQNvdA3R/JYhAuJTzxX7HikAYsyWr4i6NQJ/pJcZyHJBAIehoVQsrkUC0kIDRta6TQFZinpVUe5VAxr/PuDDplUB32hoRjGhpQE31ZP6RZnZAu0OKAZKjgEAV5Gcjl7WDQHAlOzbCjYVA48KBkCymiEDknxnEx+CNQLBUF/AS6ZFAqd4a2Lr4kkAxfERM6TqVQNfAVgmGJ5ZAg24vaYzJbEBVaYtrfMVzQFJ+Uu1T131A8RDGT2MFgkCbH39pMUWHQLn6sUl+L4xAdm1vt1TEkkCzlZf8b6aUQN6ul6aINXBArp6T3hcLgUBi3A2iVS6EQEuS5/ren4xARS3NrZApaUD67laWCGWMQCoZAKo4qW5AS3MrhFVqbkA=</data>
					</mzArrayBinary>
					<intenArrayBinary>
						<data precision="64" endian="little" length="40">AAAAAAAPuEAAAAAAAAyhQAAAAAAA0q9AAAAAAIClwkAAAAAAADe0QAAAAAAArqdAAAAAAADglkAAAAAAALKyQAAAAAAAKL9AAAAAAABgmkAAAAAAANO7QAAAAAAA7JRAAAAAAAD7skAAAAAAAK6gQAAAAAAAxKBAAAAAAABspEAAAAAAAFajQAAAAAAAVJhAAAAAAAAglUAAAAAAAFqnQAAAAAAAsJdAAAAAAAC8mkAAAAAAAOSTQAAAAAAADJ1AAAAAAAD0nEAAAAAAABSUQAAAAAAAQKBAAAAAAAC0mEAAAAAAAIyWQAAAAAAAWqFAAAAAAACIj0AAAAAAAByQQAAAAAAA3JxAAAAAAAC4n0AAAAAAAAiXQAAAAAAAcJ5AAAAAAAD0mkAAAAAAAMSaQAAAAAAA+JhAAAAAAAD4lkA=</data>
					</intenArrayBinary>
				</spectrum>
				<spectrum id="167">
					<spectrumDesc>
						<spectrumSettings>
							<spectrumInstrument mzRangeStop="1399.920666" mzRangeStart="172.977065" msLevel="2" />
						</spectrumSettings>
						<precursorList count="1">
							<precursor msLevel="1" spectrumRef="0">
								<ionSelection>
									<cvParam cvLabel="MS" accession="MS:1000041" name="ChargeState" value="1" />
									<cvParam cvLabel="MS" accession="MS:1000744" name="selected ion m/z" value="1462.795814" />
								</ionSelection>
								<activation />
							</precursor>
						</precursorList>
						<comments>Identified</comments>
					</spectrumDesc>
					<mzArrayBinary>
						<data precision="64" endian="little" length="40">6lxRSgjpZUB1PGagsmh2QKxY/KbwVXdAIY/gRopof0BPWU3XU8yCQLSPFfw2VoZAvqCFBCzeiUDHKqVn2hCMQHhDGhX4wI9AxZCcTBzQkEDlJmppvraSQMNEgxSMMpVAKGIRw67flUDkZU0sMDVwQPRsVn2uxHFAbolccAb5eEAWM8LbQ5t9QDUk7rE0mINAF9f4TBaUhUCyvoHJzfaIQNf34SBBDo5A7bsi+B+1k0CcbW5Mb8aUQB+i0R1En2VAt32P+qtFcUB/h6JAv/+AQPvpP2v+cIVA7j7HR8vDjUCDhv4JjsGTQCKl2Ty+hpRA6fLmcC0naUAwuVFkbbV0QKFkcmoHJ4dAMJ5BQ58SjUC9N4YAQACVQH8zMV2IyWxA3bQZp+HHc0BZUBiUiauMQDATRUhd4WZAAaQ2cbL5jEA=</data>
					</mzArrayBinary>
					<intenArrayBinary>
						<data precision="64" endian="little" length="40">AAAAAAAYvUAAAAAAAPO4QAAAAAAAXqBAAAAAAACxsEAAAAAAALewQAAAAAAAZqVAAAAAAACMl0AAAAAAACCVQM3MzMzMlIpAzczMzMxojEAAAAAAAF61QAAAAAAA+LpAAAAAAEAH/UAAAAAAAPKtQAAAAAAAiLNAAAAAAABwlEAAAAAAAJCcQAAAAAAA4J5AAAAAAADEkUBmZmZmZoqLQJqZmZmZTY5AAAAAAAByp0AAAAAAALqoQAAAAAAA9KNAAAAAAADmskAAAAAAAPiXQJqZmZmZ2Y5AmpmZmZlpjEAAAAAAAHyhQAAAAAAAuKhAAAAAAABao0AAAAAAAN6tQJqZmZmZCYtAzczMzMzci0AAAAAAALShQAAAAAAAKqBAAAAAAACwlUAAAAAAAEiLQAAAAAAAKqBAMzMzMzPvikA=</data>
					</intenArrayBinary>
				</spectrum>
				<spectrum id="168">
					<spectrumDesc>
						<spectrumSettings>
							<spectrumInstrument mzRangeStop="1427.69118" mzRangeStart="173.012648" msLevel="2" />
						</spectrumSettings>
						<precursorList count="1">
							<precursor msLevel="1" spectrumRef="0">
								<ionSelection>
									<cvParam cvLabel="MS" accession="MS:1000041" name="ChargeState" value="1" />
									<cvParam cvLabel="MS" accession="MS:1000744" name="selected ion m/z" value="1462.834268" />
								</ionSelection>
								<activation />
							</precursor>
						</precursorList>
						<comments>Identified</comments>
					</spectrumDesc>
					<mzArrayBinary>
						<data precision="64" endian="little" length="40">QrEVNC3qZUD/eoUFd2l2QB4zUBk/VndAlE+PbVlof0AMIHwo0cyCQMGr5c5sVoZA+S8QBMjfiUBha7bychGMQHNoke38wY9ANNWT+QfRkED27SQiTLeSQAcj9glAMpVA4nX9gg3glUArUfaWcjVwQPol4q3zxHFA9rNYimSGfEBETIkkup19QDhOCvN+l4NA/g+wVu2UhUBmSYCaGvuIQHHmV3PADY5AGvonuEibkUAXDK65Q7WTQP0QGyzMxpRAmZ6wxMNOlkCES8ecZ6BlQKewUkGFRXFA8uzyrQ8BgUBuowG8JeuBQAd96e3vb4VA4L2jxuTFjUCv7ILBNWyRQBDqIoVSh5RANX7hlaQnaUAykdJsnrZ0QH/eVKRCJodAri6nBKT2jEAfaAWGLACVQN0MN+Dz3mZAeomxTD/JbEA=</data>
					</mzArrayBinary>
					<intenArrayBinary>
						<data precision="64" endian="little" length="40">AAAAAADytUAAAAAAAA+zQAAAAAAARJhAAAAAAAB4qUAAAAAAAE6rQAAAAAAAwKBAAAAAAACsk0CamZmZmTmPQDMzMzMzT4RAzczMzMwghUAAAAAAAL6wQAAAAAAALLVAAAAAAECU90AAAAAAALymQAAAAAAAMq1AAAAAAACgj0AAAAAAAAiVQAAAAAAA6JZAmpmZmZlth0CamZmZmcGGQGZmZmZmPoZAzczMzMwYhUAAAAAAAFqgQAAAAAAAWqRAAAAAAABomkAAAAAAAKycQAAAAAAAnqxAAAAAAADQkUCamZmZmT2PQAAAAAAARIdAMzMzMzOLhEAzMzMzM2eEQAAAAAAAhqFAAAAAAAAAm0AAAAAAABqmQGZmZmZmNoVAAAAAAAB0hEAAAAAAAAScQAAAAAAAfJhAAAAAAAAsmEA=</data>
					</intenArrayBinary>
				</spectrum>
				<spectrum id="169">
					<spectrumDesc>
						<spectrumSettings>
							<spectrumInstrument mzRangeStop="1419.320748" mzRangeStart="158.41197" msLevel="2" />
						</spectrumSettings>
						<precursorList count="1">
							<precursor msLevel="1" spectrumRef="0">
								<ionSelection>
									<cvParam cvLabel="MS" accession="MS:1000041" name="ChargeState" value="1" />
									<cvParam cvLabel="MS" accession="MS:1000744" name="selected ion m/z" value="1463.9006" />
								</ionSelection>
								<activation />
							</precursor>
						</precursorList>
						<comments>Identified</comments>
					</spectrumDesc>
					<mzArrayBinary>
						<data precision="64" endian="little" length="40">0sPQ6uTpZUCQ2Vn0TgZzQNvdA3Rfp3pAi2t8JlukgEA6lKEq5lyCQI6wqIjzfYVAXd+HgyQHiUDEswQZYYCNQC+/02SmeI5AE7u2t0sJkUA5fNKJpDmVQECKOnO/45VAgem0bgOqbEDQfqSIzGV2QAMHtHRFF3tAzvv/OKGlfkDGihpM40aDQIXP1sGhVodAeeqRBleHiUBA2ZQrvCCMQNQP6iJ1UZBAwTi4dJzmkUDPZtXniseUQCY6yyzCdpVA/wQXK+ooaUDTM73EWHZ0QI9yMJsAVn9AX/BpTt4NhEBINez3JBiNQPRQ24ZRcZFARSkhWKWMlEAb2gBsgKKVQCKNCpzsamVAbXU5JUDNg0BrnbgcX1aUQAjpKXJILZZA3J212y7NY0DUDn9NNsWCQAq+afps6mpAx9XIrjQpZ0A=</data>
					</mzArrayBinary>
					<intenArrayBinary>
						<data precision="64" endian="little" length="40">AAAAAADdtEAAAAAAAHquQAAAAAAAQJtAAAAAAABMpUAAAAAAAKCaQAAAAAAATq1AAAAAAACyqUAAAAAAALG1QAAAAAAAO75AAAAAAADupUAAAAAAADi1QAAAAACAyPtAAAAAAADSq0AAAAAAACqoQAAAAAAABJBAAAAAAAAcmEAAAAAAAByUQAAAAAAAbKVAAAAAAAA0kEAAAAAAAPCrQAAAAAAA5bBAAAAAAABipEAAAAAAAPa0QAAAAAAA+qRAAAAAAABwmUAAAAAAAKiZQAAAAAAAWJVAAAAAAADQk0AAAAAAAPqnQAAAAAAAdJVAAAAAAACarUAAAAAAAHigQAAAAAAAVJNAAAAAAACIkUAAAAAAAFCfQAAAAAAANJxAAAAAAABYkkAAAAAAABSRQAAAAAAAlJFAAAAAAABckEA=</data>
					</intenArrayBinary>
				</spectrum>
				<spectrum id="170">
					<spectrumDesc>
						<spectrumSettings>
							<spectrumInstrument mzRangeStop="1426.936552" mzRangeStart="158.322211" msLevel="2" />
						</spectrumSettings>
						<precursorList count="1">
							<precursor msLevel="1" spectrumRef="0">
								<ionSelection>
									<cvParam cvLabel="MS" accession="MS:1000041" name="ChargeState" value="1" />
									<cvParam cvLabel="MS" accession="MS:1000744" name="selected ion m/z" value="1464.024769" />
								</ionSelection>
								<activation />
							</precursor>
						</precursorList>
						<comments>Identified</comments>
					</spectrumDesc>
					<mzArrayBinary>
						<data precision="64" endian="little" length="40">zv3V477pZUAHJjeKrAZzQNf2dksyZnZAnkMZqsKjgEAz+Wab+1uCQOUqFr/pfYVApP0PsHYIiUBGJXUCOn+NQKUTCaY6eI5AkfEolZDlkUBenznrE8eUQClBf6FH45VAa9YZ3xepbEDFqdbCLHd0QFjmrbrOp3pA41XWNgWlfkAZjuczwESDQCUGgZVDVodAn7DEA2ohjECrdk1IC1GQQC7FVWXfCJFAi+JV1vaLlECsxacASDqVQFaZKa0/KmlAi06WWi8We0B+kGXBBFd/QGgG8YH9w4JAOxqH+l0XjUB7SWO0bleUQBpR2hu8dpVAzHoxlBNqZUA7N23GqXWEQP2iBP3FXItAgxlTsJadlUDdPxaiw+hqQM6LE19NDIRAA8x8B79LlkArbXGNT8pjQADhQ4k2zYNACklm9Q4pZ0A=</data>
					</mzArrayBinary>
					<intenArrayBinary>
						<data precision="64" endian="little" length="40">AAAAAAAPtEAAAAAAABSvQAAAAAAAKqZAAAAAAADCpkAAAAAAAGSZQAAAAAAA6K9AAAAAAADuqEAAAAAAAKG1QAAAAAAAqL1AAAAAAAB+pUAAAAAAAOG1QAAAAAAAIPxAAAAAAABoq0AAAAAAAAiYQAAAAAAARJ1AAAAAAAC4l0AAAAAAAAyUQAAAAAAAFKZAAAAAAAAUqkAAAAAAANuxQAAAAAAAZKRAAAAAAADGrUAAAAAAAAm3QAAAAAAAVJhAAAAAAACAjkAAAAAAALCWQAAAAAAAWJNAAAAAAABwp0AAAAAAAFycQAAAAAAA5qRAAAAAAAAUk0AAAAAAAEyRQAAAAAAAlJdAAAAAAADuoUAAAAAAABSQQAAAAAAADJFAAAAAAAA0nEAzMzMzMwePQAAAAAAA5JBAMzMzMzN/jkA=</data>
					</intenArrayBinary>
				</spectrum>
				<spectrum id="171">
					<spectrumDesc>
						<spectrumSettings>
							<spectrumInstrument mzRangeStop="1434.855768" mzRangeStart="158.797965" msLevel="2" />
						</spectrumSettings>
						<precursorList count="1">
							<precursor msLevel="1" spectrumRef="0">
								<ionSelection>
									<cvParam cvLabel="MS" accession="MS:1000041" name="ChargeState" value="1" />
									<cvParam cvLabel="MS" accession="MS:1000744" name="selected ion m/z" value="1477.943555" />
								</ionSelection>
								<activation />
							</precursor>
						</precursorList>
						<comments>Identified</comments>
					</spectrumDesc>
					<mzArrayBinary>
						<data precision="64" endian="little" length="40">vvbMkgDoZUAewvhp3PhyQM064/vi6HpARn2SO6z+fEClhGBVfeuBQCz0wTKWbodAiX0CKMaXikBRoE/kieCKQDlHHR1HY5BANGjonyDAkUC+LViqm4aTQN/42jP7PpRA2lNyTmxrlkCFBfcDnshsQOTbuwb9v3NA9KYiFcYDe0AxQ+OJQDqAQPLQd7eyMIlA9aJ2v0pEi0Cug4O9aW6QQDHuBtF675BAs33IW/6YkkCADB07KOmTQGggls3sKpZASUvl7YjZY0DbatYZn1Z2QMWp1sJsEIpAKej2kobyikAAcy1asICRQAyuuaNvwJVASkIibWPwbEDKbmb0I3p1QHbB4Job5YlA/RUyV1alkEBUxOkkCzeWQBP0F3rELmlAfIFZocjEckAP7s7afT6RQIdPOpFg72NAmgmGc71vkUA=</data>
					</mzArrayBinary>
					<intenArrayBinary>
						<data precision="64" endian="little" length="40">ZmZmZmbmfUAAAAAAAIB1QM3MzMzMDG9AMzMzMzPTbEAzMzMzM5NnQDMzMzMz02dAMzMzMzM7c0AzMzMzM0NrQDMzMzMzo3RAzczMzMwkdUBmZmZmZhaMQAAAAAAAKHVAzczMzMykgUAAAAAAAOB6QGZmZmZmpmdAmpmZmZmpaEDNzMzMzPxkQJqZmZmZeWlAAAAAAADwaECamZmZmZlzQGZmZmZmBnJAzczMzMyUc0DNzMzMzLRzQDMzMzMzE3RAZmZmZmY2aEAAAAAAAKBlQJqZmZmZSWhAMzMzMzPjaEAzMzMzM+txQJqZmZmZSXJAMzMzMzOTZ0AzMzMzM2NlQDMzMzMzU2ZAAAAAAABocUAAAAAAAEByQJqZmZmZSWVAAAAAAADQZEAzMzMzMwtxQJqZmZmZuWJAMzMzMzPLcEA=</data>
					</intenArrayBinary>
				</spectrum>
				<spectrum id="172">
					<spectrumDesc>
						<spectrumSettings>
							<spectrumInstrument mzRangeStop="1471.147628" mzRangeStart="133.222359" msLevel="2" />
						</spectrumSettings>
						<precursorList count="1">
							<precursor msLevel="1" spectrumRef="0">
								<ionSelection>
									<cvParam cvLabel="MS" accession="MS:1000041" name="ChargeState" value="1" />
									<cvParam cvLabel="MS" accession="MS:1000744" name="selected ion m/z" value="1514.052684" />
								</ionSelection>
								<activation />
							</precursor>
						</precursorList>
						<comments>Identified</comments>
					</spectrumDesc>
					<mzArrayBinary>
						<data precision="64" endian="little" length="40">uJGyRdLqZUBG7unqDktuQBdH5SbqRnZAi4wOSIKne0DlJmppbqWDQLMG76tSWIVAj+IcdRRsiUBhGoaPKCKLQPq19dP/vo5AppiDoOM5kEBk6UMXFDqSQCh+jLk7u5RA/gqZK0OnlUDlX8srl/yWQANC6+HLqmxAD0QWaWL2cEBS8X9H1DZ4QExSmWKuHYNAqrpHNrfuhUB1HaopSSaHQHcxzXTv9oxACft2EmFhkUCiRbbzPeCRQBeARumyQZZA/wjDgNW/lkARjln2pOtqQJKWyttRD3JAlYJuLymldUA8LqpFBGOCQBgjEoW2r4dAgXwJFdx0jEAaM4l60cmRQKAy/n2225VAEHo2q16OlkAVH5+QHadgQGms/Z0tVnVASDMWTedNgkC0VUlk716VQIB+37/5R2dAtd0E3/TVgUA=</data>
					</mzArrayBinary>
					<intenArrayBinary>
						<data precision="64" endian="little" length="40">AAAAAAANvUAAAAAAALCqQAAAAAAAyqNAAAAAAADEmkAAAAAAAL23QAAAAAAACKJAAAAAAAA8oUAAAAAAAGShQAAAAAAANqFAAAAAAAAgpEAAAAAAADSeQAAAAAAAuJZAAAAAAAAco0AAAAAAAGikQAAAAAAAGq5AAAAAAACmoUAAAAAAAEKgQAAAAAAAYLZAmpmZmZlZjkAAAAAAAGCTQAAAAAAAlJBAAAAAAADslkCamZmZmd2MQAAAAAAAgqJAAAAAAAAQlkAAAAAAAGSlQAAAAAAAmJxAAAAAAAAImEAAAAAAAByfQAAAAAAADJNAzczMzMwghEDNzMzMzDSFQAAAAAAAOJhAAAAAAAA8i0AAAAAAAASlQAAAAAAAnJZAAAAAAAAYnUAAAAAAAKiRQAAAAAAA+JpAAAAAAAAMl0A=</data>
					</intenArrayBinary>
				</spectrum>
				<spectrum id="173">
					<spectrumDesc>
						<spectrumSettings>
							<spectrumInstrument mzRangeStop="1496.427852" mzRangeStart="158.37127" msLevel="2" />
						</spectrumSettings>
						<precursorList count="1">
							<precursor msLevel="1" spectrumRef="0">
								<ionSelection>
									<cvParam cvLabel="MS" accession="MS:1000041" name="ChargeState" value="1" />
									<cvParam cvLabel="MS" accession="MS:1000744" name="selected ion m/z" value="1530.884545" />
								</ionSelection>
								<activation />
							</precursor>
						</precursorList>
						<comments>Identified</comments>
					</spectrumDesc>
					<mzArrayBinary>
						<data precision="64" endian="little" length="40">aY8X0uHrZUD9LmzNVlZ2QCkF3V5SCHtAaMwk6uWTgEB/oNy2z+SCQARyiSMvboZAA0Lr4Qt5ikBlGHeDSCeMQIbKv5YX0I9ANq0UAhndkUDv4v24HcqSQDhqhemb/pRAXtcv2C1BlkCVRszsMwKXQGEcXDpmbG5Aaykg7b/2ckAwaCEBo/d5QNrLttM2lYRAY0M3+6MeiECZDMfz2YKNQELO+/84Bo5A1Qj9TH0EkUAXEjC6fJuVQD0racXnQJdAeei7W9nrakAZy/RLRKd0QJrPuds1SHdAHv0v12LmhUAOFeP87XiJQG2Oc5tgKJFAR40JMRfslUAdrtUetmGXQPPn24KlKmlASQ7Y1aTVckCNRGgEW5t6QH8V4LtNnIhARkCFI8i8kEDoTNpULSCWQI1/n3Hhy2NAbef7qbGGc0A=</data>
					</mzArrayBinary>
					<intenArrayBinary>
						<data precision="64" endian="little" length="40">AAAAAAB9sEAAAAAAAGiwQAAAAAAAE79AAAAAAACok0AAAAAAACyUQAAAAAAAUKNAAAAAAACgnUAAAAAAAECTQM3MzMzMOI9AAAAAAAAwlkAAAAAAACiNQAAAAAAANJFAAAAAAABCwUAAAAAAABCdQAAAAAAA/KNAAAAAAACyrEAAAAAAAJCSQAAAAAAAXqFAAAAAAABQm0AAAAAAABCSQGZmZmZmaolAMzMzMzNTjkAAAAAAAAqgQAAAAAAADJZAAAAAAADCokAAAAAAAPqiQDMzMzMzh4xAmpmZmZnxh0AzMzMzM8+JQJqZmZmZCYpAAAAAAAAonEDNzMzMzAyPQAAAAAAAiJ1AAAAAAAAEmEAzMzMzMxOKQAAAAAAAQIdAZmZmZmbeh0AAAAAAAJSSQAAAAAAA8JpAAAAAAACElUA=</data>
					</intenArrayBinary>
				</spectrum>
				<spectrum id="174">
					<spectrumDesc>
						<spectrumSettings>
							<spectrumInstrument mzRangeStop="1488.045716" mzRangeStart="158.279271" msLevel="2" />
						</spectrumSettings>
						<precursorList count="1">
							<precursor msLevel="1" spectrumRef="0">
								<ionSelection>
									<cvParam cvLabel="MS" accession="MS:1000041" name="ChargeState" value="1" />
									<cvParam cvLabel="MS" accession="MS:1000744" name="selected ion m/z" value="1531.01855" />
								</ionSelection>
								<activation />
							</precursor>
						</precursorList>
						<comments>Identified</comments>
					</spectrumDesc>
					<mzArrayBinary>
						<data precision="64" endian="little" length="40">oidlUkPqZUA2sFWCxVV2QEvoLokzB3tAL9y5MHKSgEDZI9QMKeSCQDenkgEgboZAfxR15j4eiEBFgNO7uH6NQB+6oL4F0I9A61bPSQ/dkUC3uMZn0siSQEImGTk7/5RAVFVoIHZAlkDqeMxAZQKXQNdMvtlma25AC0J5H8f1ckAiUP2DiPh5QDwx68VwhYNAV19dFSiVhEAr+kMz73eKQNGVCFR/JoxAzO7Jw4IJjkDou1tZQgORQKzhIvfkm5VAntMs0C5Al0DJk6RrputqQF/ObFfopHRAuAIK9TRGd0DH9e/6DOWFQLQ8D+7OdolAbr98sgKfjkBOet/4esGQQJGdt7GZ65VAj/rrFZaGbkClFkomJ4ZzQH0/NV66mHpAOiF00HUflkBLW1zjsylpQJvniHznyJZAFHe8ye/IY0A=</data>
					</mzArrayBinary>
					<intenArrayBinary>
						<data precision="64" endian="little" length="40">AAAAAACEtEAAAAAAAFy0QAAAAAAAO8NAAAAAAABEmEAAAAAAALiZQAAAAAAA4qpAAAAAAACioEAAAAAAAJiWQAAAAAAAPJZAAAAAAAColkAAAAAAADiUQAAAAAAAwJRAAAAAAAC1w0AAAAAAAOKhQAAAAAAAHKhAAAAAAACos0AAAAAAAOyYQDMzMzMzB4tAAAAAAADqo0AAAAAAACigQAAAAAAA6JRAmpmZmZkFjkAAAAAAAMyTQAAAAAAAZKdAAAAAAADolkAAAAAAAJKnQAAAAAAAVKdAAAAAAACkkUBmZmZmZuKMQAAAAAAA8JBAAAAAAABUiUAzMzMzM/+JQAAAAAAAtJ5AAAAAAADIo0AAAAAAALyZQAAAAAAA2JBAAAAAAABklUAAAAAAAFShQAAAAAAANJNAAAAAAAAUoEA=</data>
					</intenArrayBinary>
				</spectrum>
				<spectrum id="175">
					<spectrumDesc>
						<spectrumSettings>
							<spectrumInstrument mzRangeStop="1506.19351" mzRangeStart="159.305056" msLevel="2" />
						</spectrumSettings>
						<precursorList count="1">
							<precursor msLevel="1" spectrumRef="0">
								<ionSelection>
									<cvParam cvLabel="MS" accession="MS:1000041" name="ChargeState" value="1" />
									<cvParam cvLabel="MS" accession="MS:1000744" name="selected ion m/z" value="1548.897001" />
								</ionSelection>
								<activation />
							</precursor>
						</precursorList>
						<comments>Identified</comments>
					</spectrumDesc>
					<mzArrayBinary>
						<data precision="64" endian="little" length="40">BHY1eUrtZUBlxXB1QGd2QJAQ5QuaHntAxCEbSFd3fkA/q8yUFtGCQAiSdw4FYIdA/MIrSZ4SiUB3LLZJpaKNQPMd/MSxjJBA34yar6IPkkCYbaetYYySQFOvWwSGAZVAcR+5NXkslkDMRXwnxoiXQDP+fcaFaWdAp1zhXW5zdkCvCz84Xw96QLtFYKxvG4FAxapBmJvUg0CP/pdrMYWFQMH9gAeG/IpA6rDCLX+6kUDW477VGteSQDDysiYmvpNAGeJYF/dAl0Bb7swEw+ljQJP98zRgCHNAMKAX7tzyeEAMBWwHQ/OFQGeasP1EDIxAHqSnyHFwkUDAsWfPpWGSQL+ByY1yCZdANUbrqOqpbEBnD7QCAwdyQNkmFY3VnoxAlwLS/qcXl0CMFMrClyNwQJLOwMjL15ZAtk3xuKgnaUA=</data>
					</mzArrayBinary>
					<intenArrayBinary>
						<data precision="64" endian="little" length="40">zczMzMycgEAzMzMzMyNxQGZmZmZmhmZAzczMzMxUckAzMzMzM4NpQGZmZmZmpm5AzczMzMz8c0AzMzMzM9NvQM3MzMzMtHVAMzMzMzPDdUAzMzMzM4tyQGZmZmZmVnNAMzMzMzPDckAAAAAAALh8QDMzMzMza3VAAAAAAACAcEAAAAAAAGBlQJqZmZmZKWtAMzMzMzMDZ0CamZmZmWltQAAAAAAAgGxAmpmZmZkJdEBmZmZmZhZwQAAAAAAA4HFAmpmZmZkBekAAAAAAAOBuQJqZmZmZMXBAMzMzMzPzZEAAAAAAAMBkQGZmZmZmFmVAzczMzMx8bkAzMzMzMzNuQM3MzMzMZHdAAAAAAABQbkBmZmZmZoZqQJqZmZmZqWRAzczMzMwUdUCamZmZmVloQDMzMzMz63FAZmZmZmYmZkA=</data>
					</intenArrayBinary>
				</spectrum>
				<spectrum id="176">
					<spectrumDesc>
						<spectrumSettings>
							<spectrumInstrument mzRangeStop="1507.0248" mzRangeStart="159.334037" msLevel="2" />
						</spectrumSettings>
						<precursorList count="1">
							<precursor msLevel="1" spectrumRef="0">
								<ionSelection>
									<cvParam cvLabel="MS" accession="MS:1000041" name="ChargeState" value="1" />
									<cvParam cvLabel="MS" accession="MS:1000744" name="selected ion m/z" value="1548.964948" />
								</ionSelection>
								<activation />
							</precursor>
						</precursorList>
						<comments>Identified</comments>
					</spectrumDesc>
					<mzArrayBinary>
						<data precision="64" endian="little" length="40">cayL22jrZUCsGRnkbmd2QFc/NsmPBnpAfUELCfgcgUB6bqErsdKCQJ27XS8tXodAPE7RkfwNiUBntcAek6CNQPjDz38vjJBAjxzpDEy1kUBauKzCFo2SQMTPfw/uBJVAJA7ZQBqwlUD9Ma1Nk0aXQO3UXG6w6mNAdqimJOsFc0Dp8Xubvht7QEUOETdndX5AofMau6TVg0Cq1sIs9IWFQMJtbeE5kYhALLZJRSNei0C6wOWxBgySQEzBGmcDzJRAyEPf3YoJl0Csyr4rgmpnQHl4z4HlAnJA4umVsuyXgEDX+bfL/kuDQIOI1LRLS4ZA6Nms+ty/kUC/fR04Z7yUQCuGqwPwEpdAU7Exr6OobECt9rAXSsaGQOFE9Gsr3JFAw9MrZRmMl0DvycNC7SJwQE9Y4gFleZFAM95Weu0naUA=</data>
					</mzArrayBinary>
					<intenArrayBinary>
						<data precision="64" endian="little" length="40">mpmZmZmFiUAzMzMzM0t+QGZmZmZm5mpAMzMzMzNzc0DNzMzMzCx4QGZmZmZm1nlAAAAAAABodECamZmZmWF3QJqZmZmZIXVAmpmZmZlpgEDNzMzMzFR1QJqZmZmZXYJAzczMzMxMe0DNzMzMzGCEQM3MzMzM7HpAAAAAAADQe0BmZmZmZqZpQAAAAAAAyHJAmpmZmZmBdEDNzMzMzPx4QGZmZmZmDnFAMzMzMzNTa0BmZmZmZvZ/QAAAAAAACH1AMzMzMzPvgkDNzMzMzNx5QAAAAAAAIHNAzczMzMxMb0CamZmZmYlqQDMzMzMzi3BAzczMzMzEeEAAAAAAAKh7QGZmZmZm5oJAAAAAAAC4d0DNzMzMzGxrQDMzMzMza3dAAAAAAAAwfkBmZmZmZg5xQJqZmZmZoXRAMzMzMzObcEA=</data>
					</intenArrayBinary>
				</spectrum>
				<spectrum id="177">
					<spectrumDesc>
						<spectrumSettings>
							<spectrumInstrument mzRangeStop="1524.083188" mzRangeStart="136.272448" msLevel="2" />
						</spectrumSettings>
						<precursorList count="1">
							<precursor msLevel="1" spectrumRef="0">
								<ionSelection>
									<cvParam cvLabel="MS" accession="MS:1000041" name="ChargeState" value="1" />
									<cvParam cvLabel="MS" accession="MS:1000744" name="selected ion m/z" value="1566.802517" />
								</ionSelection>
								<activation />
							</precursor>
						</precursorList>
						<comments>Identified</comments>
					</spectrumDesc>
					<mzArrayBinary>
						<data precision="64" endian="little" length="40">Io51cZvpZUB9dytLdOVxQCoDB7S0lXZA41C/C5v3e0DxnZj1YluCQAiSdw7l/IRAkiHH1tMaikAhIF9CJVWMQA3DR8R0d45AZ9ZSQGqUkEChMCjTqEOSQDIFa5y9eZRAvALRk6IllUCuLTwvVdCXQPT5KCOuKGdAERssnKSldEADQYAMncV1QCnQJ/JEM4BA/Z/DfBnUgUBQGf8+44SFQLuX++RIPIdAGttrQY8QjkCM9KJ2DyCTQFIQPL4tNpZADAQBMpSRl0DAsWfP5ehoQMpOP6gLBXRAVAH3PP/1eUDQmEnUKwSBQG6ilub2FIRANUBpqLFsj0A9KChFSwKSQNxoAG9xA5ZAfcucLnswl0C2vd2SnKlsQBKkUuzIe4RA9dkB19WmjkBO7ncoelmXQIo73uS3CGFAwjI2dDPlhkA=</data>
					</mzArrayBinary>
					<intenArrayBinary>
						<data precision="64" endian="little" length="40">AAAAAABnxkAAAAAAADCyQAAAAAAAScZAAAAAAAB/uEAAAAAAAEnRQAAAAAAAsbJAAAAAAACwq0AAAAAAAC2wQAAAAAAARKhAAAAAAABAn0AAAAAAAFCoQAAAAAAAAqRAAAAAAADQwUAAAAAAAIXWQAAAAACAzcBAAAAAAADksEAAAAAAgBTAQAAAAAAAc7NAAAAAAACuxUAAAAAAAGStQAAAAAAADKBAAAAAAABwpkAAAAAAAACmQAAAAAAAlJpAAAAAAAB+okAAAAAAAIuxQAAAAAAAJqpAAAAAAACluUAAAAAAACu1QAAAAAAAdKdAAAAAAAB+pEAAAAAAAPCPQAAAAAAAYJdAAAAAAADEoUAAAAAAAECtQAAAAAAAfqZAAAAAAADwkEAAAAAAAICbQAAAAAAAmqxAAAAAAAAioUA=</data>
					</intenArrayBinary>
				</spectrum>
				<spectrum id="178">
					<spectrumDesc>
						<spectrumSettings>
							<spectrumInstrument mzRangeStop="1524.075586" mzRangeStart="136.207783" msLevel="2" />
						</spectrumSettings>
						<precursorList count="1">
							<precursor msLevel="1" spectrumRef="0">
								<ionSelection>
									<cvParam cvLabel="MS" accession="MS:1000041" name="ChargeState" value="1" />
									<cvParam cvLabel="MS" accession="MS:1000744" name="selected ion m/z" value="1566.817949" />
								</ionSelection>
								<activation />
							</precursor>
						</precursorList>
						<comments>Identified</comments>
					</spectrumDesc>
					<mzArrayBinary>
						<data precision="64" endian="little" length="40">nNzvUBToZUDyCkRPiuRxQKSmXUyzlHZAEmvxKYD2e0BprP2dDVuCQOzAOSOK/IRA/RLx1nkbikBgPlkxvFSMQJePpKSndo5ALNMvEf+TkEAp0CfydESSQPiKbr1meJRAylAVUykllUAkmGpmTdCXQPBt+rMfJ2dAFYxK6sSjdEAMzXUaKcR1QC+ISE07M4BA2ln0TsXTgUC6MT1hKYWFQLu1TIbDD45AvtpRnDOYkUAc0NIVnB+TQKM9XkgXBJZAtp22RgSVl0BK1As+TedoQGzRArTt9HlAQ1N2+iEEgUCTcvc5vnuEQLyt9NqMbo9Axy3m56YBkkA25nXEsTWWQO5BCMiHL5dANL3EWCanbEDi6CrdnRSEQIDwoURLWJdARrWIKKYGYUCkb9I0KOWGQIv6JHdYZmdAD5nyIQithEA=</data>
					</mzArrayBinary>
					<intenArrayBinary>
						<data precision="64" endian="little" length="40">AAAAAAD9xkAAAAAAAKOyQAAAAAAAOsZAAAAAAABXuEAAAAAAgCjRQAAAAAAAWbJAAAAAAACkrEAAAAAAAFavQAAAAAAALKpAAAAAAABSoEAAAAAAAIaqQAAAAAAAOKNAAAAAAIDOwUAAAAAAAF3WQAAAAAAAK8FAAAAAAADRsUAAAAAAAIS/QAAAAAAAXbNAAAAAAACFxkAAAAAAAGasQAAAAAAA4KNAZmZmZmbmjEAAAAAAAPakQAAAAAAArJlAAAAAAAA0pEAAAAAAAN6xQAAAAAAAOblAAAAAAAA1tUAAAAAAAFKmQAAAAAAAFKNAmpmZmZl9jkAAAAAAAHCVQAAAAAAAMKBAAAAAAAAArkAAAAAAAECmQAAAAAAA1JZAAAAAAAC8rUAAAAAAAPihQAAAAAAAsKhAAAAAAACkoEA=</data>
					</intenArrayBinary>
				</spectrum>
				<spectrum id="179">
					<spectrumDesc>
						<spectrumSettings>
							<spectrumInstrument mzRangeStop="1492.48066" mzRangeStart="136.258275" msLevel="2" />
						</spectrumSettings>
						<precursorList count="1">
							<precursor msLevel="1" spectrumRef="0">
								<ionSelection>
									<cvParam cvLabel="MS" accession="MS:1000041" name="ChargeState" value="1" />
									<cvParam cvLabel="MS" accession="MS:1000744" name="selected ion m/z" value="1582.897933" />
								</ionSelection>
								<activation />
							</precursor>
						</precursorList>
						<comments>Identified</comments>
					</spectrumDesc>
					<mzArrayBinary>
						<data precision="64" endian="little" length="40">e4fboWEpaUCFX+rnTUVxQHk+A+oN5nlAfewuUJKofUCY3Ciy1tyCQLWIKCbP5YZA/vM0YBCXiECPVUrPtOeLQPMFLSQAeY9AWKg1zXtYkUCkpl1MI0mSQOZ0WUw8ZZNACCC1iVMxlUAfTfVkXvSWQKyql9/pqGxAwcQfRd2CdEDtfaoKjXV1QFyRmKCGq4BA93ghHR4MgkDYZfhP18aFQPT5KCNOn4pACAH5EortjkD8U6pESRWRQJj75CgwAZJAYD5ZMew8lEC9UwH3zG6VQPuRIjLsUZdA+8vuyUMIYUBWn6utGCVwQMDrM2d9inxA7PoFu+FNgkB0et6NxZ6FQEvIBz2bW4tA8DSZ8RaojkArvTYbG/GUQKJGIcksH5dAtFvLZLhJZ0AQBTOm4I2EQDwzwXDOnZVAfEeNCTHmaEA=</data>
					</mzArrayBinary>
					<intenArrayBinary>
						<data precision="64" endian="little" length="40">AAAAAACOoEBmZmZmZiqJQAAAAAAAXqVAAAAAAADOukAAAAAAADKiQAAAAAAAoJdAmpmZmZmRgUAAAAAAAKajQAAAAAAANqZAmpmZmZkZh0AAAAAAANSXQAAAAAAAiJJAAAAAAACUlECamZmZmdWCQAAAAAAACJZAZmZmZmYmf0AAAAAAAMSiQAAAAAAAPJBAAAAAAAC4j0AAAAAAABSBQDMzMzMzh4pAzczMzMwIg0AzMzMzMxOCQGZmZmZmDoBAzczMzMxMeEBmZmZmZk54QJqZmZmZ5YBAAAAAAAC8i0DNzMzMzBR6QDMzMzMzB4lAMzMzMzMLjUAzMzMzM6+AQJqZmZmZsYBAmpmZmZnxf0CamZmZmfF3QDMzMzMzS39AAAAAAABQh0DNzMzMzFx+QJqZmZmZKXdAzczMzMzMf0A=</data>
					</intenArrayBinary>
				</spectrum>
				<spectrum id="180">
					<spectrumDesc>
						<spectrumSettings>
							<spectrumInstrument mzRangeStop="1544.161178" mzRangeStart="110.245865" msLevel="2" />
						</spectrumSettings>
						<precursorList count="1">
							<precursor msLevel="1" spectrumRef="0">
								<ionSelection>
									<cvParam cvLabel="MS" accession="MS:1000041" name="ChargeState" value="1" />
									<cvParam cvLabel="MS" accession="MS:1000744" name="selected ion m/z" value="1586.97855" />
								</ionSelection>
								<activation />
							</precursor>
						</precursorList>
						<comments>Identified</comments>
					</spectrumDesc>
					<mzArrayBinary>
						<data precision="64" endian="little" length="40">1o9N8iPrY0CkGYumM0puQLclcsEZ1XRA4UBIFvCYf0AeGhaj7kuCQHjRV5AG/YNARiV1Arq2iECit3h4Lw6LQAHg2LOHv41AC0W6nxPskED+8PPfw8iRQCkg7X9gd5RADD1i9JxalUCO6J51rQSXQFd72AulIJhArDqrBXbqZUBVMZV+wqpsQJuqe2Qzc3ZA1ESfj7J4fkCg/UgRGfp/QHk7wmkhDoVAR3TPulaqkEAeGhajToCSQNI2/kRFm5NASdv4EzVkl0Bx5ldzsN6XQEfjUL+La2hAl5APevZEeUCfdY2WY8WBQJQVw9WhTYVA0qdV9MdQkECvBigN5XSSQAt+G2LcxpZAKjqSy3/pZECis8wi1IOAQExV2uJa1YVAiJ//Hvy0kkDJjo1AvI9bQGfROxXwnoVAMQdBR+u8hEA=</data>
					</mzArrayBinary>
					<intenArrayBinary>
						<data precision="64" endian="little" length="40">AAAAAABCokAAAAAAALyQQAAAAAAAyJVAAAAAAABYmUAAAAAAAByTQAAAAAAAdJpAmpmZmZmZh0DNzMzMzGyIQM3MzMzMhIFAAAAAAAColEDNzMzMzEiEQAAAAAAAaJJAAAAAAADslEAAAAAAAAyuQAAAAAAAlJpAAAAAAADokkBmZmZmZrKOQAAAAAAAgJRAAAAAAABQkUAAAAAAAGiSQAAAAAAA7JJAMzMzMzMzgUAAAAAAALCAQJqZmZmZvYtAAAAAAABAlkAAAAAAAOyRQAAAAAAAOJBAAAAAAABwkkAAAAAAAAyPQM3MzMzMuI1AZmZmZmb2fEBmZmZmZg5/QDMzMzMzJ4JAZmZmZmZqjUBmZmZmZiqLQAAAAAAAGI1AAAAAAACYfUBmZmZmZmaMQDMzMzMzS4xAMzMzMzOTiUA=</data>
					</intenArrayBinary>
				</spectrum>
				<spectrum id="181">
					<spectrumDesc>
						<spectrumSettings>
							<spectrumInstrument mzRangeStop="1544.097911" mzRangeStart="110.263364" msLevel="2" />
						</spectrumSettings>
						<precursorList count="1">
							<precursor msLevel="1" spectrumRef="0">
								<ionSelection>
									<cvParam cvLabel="MS" accession="MS:1000041" name="ChargeState" value="1" />
									<cvParam cvLabel="MS" accession="MS:1000744" name="selected ion m/z" value="1586.988511" />
								</ionSelection>
								<activation />
							</precursor>
						</precursorList>
						<comments>Identified</comments>
					</spectrumDesc>
					<mzArrayBinary>
						<data precision="64" endian="little" length="40">RZ+PMmLqY0A/qfbpeKtsQFoqb0f41XRAmBWKdD+Xf0Az/Kcb6EuCQH3KMVmc/YNAXcXiNwW2iEAVG/M6gg6LQCf5Eb/iyY1AnN7F+0HskED9EYYBu8eRQOutga1CmJNAmEwVjIp5lEDjcOZX4wSXQK37x0JkIJhAg8MLItLrZUAllSnmIEpuQORnI9dNaXZAG4F4XX92fkA8LxUbE8WBQE563/i6DoVAnglNEkvsiEBoWmJlJKmQQOtVZHTgdJJALzVCP0NblUDnVgir4WSXQOhqK/aH4JdA7xr0pTdsaEBaDYl7bAZzQNpxw+9mRnlANuUK7/L4f0B7hQX3o52FQLjIPV39SJBA0J1g/9V+kkDCvp1ERBmWQGa8rfTakFtARuo9lTOFgEBa1Ce5g72EQBMteTxNApJAnG9E94xOhUA=</data>
					</mzArrayBinary>
					<intenArrayBinary>
						<data precision="64" endian="little" length="40">AAAAAAD4kUBmZmZmZtaAQM3MzMzMFIRAMzMzMzOHhkAAAAAAALCCQAAAAAAA2IpAzczMzMz0d0CamZmZmcl1QGZmZmZm9nJAZmZmZma6hEAzMzMzM9tyQM3MzMzMxHVAAAAAAAAQhEAAAAAAAAicQGZmZmZmXopAMzMzMzMTg0AzMzMzMwOAQGZmZmZmToFAZmZmZmaef0BmZmZmZhZ+QDMzMzMzR4FAZmZmZmYmdkCamZmZmdltQGZmZmZmPnJAzczMzMxYgkAAAAAAABCEQJqZmZmZeYNAzczMzMwUf0BmZmZmZvZ7QM3MzMzMPIBAzczMzMw8fUCamZmZmZF7QJqZmZmZWWtAzczMzMy8cUAAAAAAAOh0QJqZmZmZCXtAMzMzMzOTd0AzMzMzMyN5QDMzMzMzI29AAAAAAAA4dkA=</data>
					</intenArrayBinary>
				</spectrum>
				<spectrum id="182">
					<spectrumDesc>
						<spectrumSettings>
							<spectrumInstrument mzRangeStop="1553.60695" mzRangeStart="136.186383" msLevel="2" />
						</spectrumSettings>
						<precursorList count="1">
							<precursor msLevel="1" spectrumRef="0">
								<ionSelection>
									<cvParam cvLabel="MS" accession="MS:1000041" name="ChargeState" value="1" />
									<cvParam cvLabel="MS" accession="MS:1000744" name="selected ion m/z" value="1611.856567" />
								</ionSelection>
								<activation />
							</precursor>
						</precursorList>
						<comments>Identified</comments>
					</spectrumDesc>
					<mzArrayBinary>
						<data precision="64" endian="little" length="40">+TB72fYFYUAwEW+dP0NwQPz/OGGCpXZAR1m/mVjFfUAGgZVDi8yDQFMlyt7yyYZA7GtdaiRWh0DbT8b4MFeLQN0/FqIDoI5A7wBPWtg3kEAnofSF4MSRQBiV1AmojJNAYXE487smlUBt/l91BPOWQDsBTYRtRphAK4nsgywoYkAleEMalUNyQCWS6GVUs3VAIVfqWVDXfEAr3zMSYf6BQKnb2Ve+FYdAK1CLwUMWi0CwyoXKX+mPQPWfNT9uAJJAFM5uLWPLk0Ac746MJeSUQOaTFcPV1pdAVg+Yh4yTdEDejQWFgaV8QF4td2YCHIFApTDvcSagh0BaLhud08yKQNv7VBUKoJJAsKnzqLijlEBzDwnfS+6UQFT/IJIhI3BAOnr83saKikBKCFbV2/aTQC9OfLUj5HFAuFm8WBg1cUA=</data>
					</mzArrayBinary>
					<intenArrayBinary>
						<data precision="64" endian="little" length="40">AAAAAAA4lEAAAAAAAI6jQAAAAAAAzJhAAAAAAADMr0AAAAAAAHu5QM3MzMzMuIdAAAAAAAB7tEAAAAAAAEqqQAAAAAAAKKFAAAAAAADcsUAAAAAAAKyYQDMzMzMzZ45AAAAAAAAkmUCamZmZmV2EQAAAAAAAyJNAzczMzMywhEAAAAAAANSSQAAAAAAAyJZAAAAAAABQnUAAAAAAABqzQAAAAAAAJqJAAAAAAAAKpUBmZmZmZtaLQAAAAAAA9JRAmpmZmZmdg0DNzMzMzFR9QAAAAAAAGIFAZmZmZmYCjEAAAAAAAPyXQAAAAAAAHJNAzczMzMxUikAAAAAAALyUQGZmZmZmCoJAZmZmZmaefkDNzMzMzER9QGZmZmZmGodAMzMzMzOji0AAAAAAABh7QM3MzMzMtIZAmpmZmZlthkA=</data>
					</intenArrayBinary>
				</spectrum>
				<spectrum id="183">
					<spectrumDesc>
						<spectrumSettings>
							<spectrumInstrument mzRangeStop="1553.321749" mzRangeStart="136.183828" msLevel="2" />
						</spectrumSettings>
						<precursorList count="1">
							<precursor msLevel="1" spectrumRef="0">
								<ionSelection>
									<cvParam cvLabel="MS" accession="MS:1000041" name="ChargeState" value="1" />
									<cvParam cvLabel="MS" accession="MS:1000744" name="selected ion m/z" value="1612.078233" />
								</ionSelection>
								<activation />
							</precursor>
						</precursorList>
						<comments>Identified</comments>
					</spectrumDesc>
					<mzArrayBinary>
						<data precision="64" endian="little" length="40">2gJC6+EFYUD5hsJna0JwQFslWBwOpXZAeXWOAdnEfUDjiSDOQ8yDQNAoXfr3e4VA/Yf029dVh0DRItv53laLQONPVDbsno5AXYqryg44kEA2kC42fcSRQIMVp1orjpNAx4MtdmsnlUB/9iNFlPKWQBXikXhJRZhAWTUIc7sia0Dde7jkuEJyQPLR4ozhsnVAxLKZQ9LWfEABbatZh/2BQKOx9nd2FIdAT3Rd+AEXi0DzWDMyCOSPQCDSb1+nAJJAsRpLWAvJk0CBCkeQ6ueUQDRN2H6y1ZdAya8fYgOUdED1nPS+caN8QEUuOIM/boFA0AziA9ueh0CGHFvPkM2KQOC8OPG1EY5Afh04Z1ShlEC7DWq/dZKVQCv52F0gI3BAotXJGeqMikDs3orE9PeTQIe/JmvUM3FAhxVu+UjjcUA=</data>
					</mzArrayBinary>
					<intenArrayBinary>
						<data precision="64" endian="little" length="40">AAAAAADElUAAAAAAAPijQAAAAAAAfJlAAAAAAAC+r0AAAAAAAOK6QGZmZmZmropAAAAAAACutkAAAAAAANSsQAAAAAAAfqJAAAAAAADps0AAAAAAAGCaQJqZmZmZnYpAAAAAAADYmkAzMzMzMxuFQAAAAAAASJNAAAAAAACEh0AAAAAAAHiUQAAAAAAA7JVAAAAAAAB8nEAAAAAAAFqzQAAAAAAA7qJAAAAAAACSpkAzMzMzM1OLQAAAAAAA2JRAmpmZmZmFg0AzMzMzM/+BQM3MzMzMmIFAmpmZmZktj0AAAAAAAHyZQAAAAAAA/JBAMzMzMzNvi0AAAAAAADyTQDMzMzMzb4VAzczMzMyEg0DNzMzMzPx7QDMzMzMzi4pAAAAAAAAYiUCamZmZmdF6QJqZmZmZPYhAmpmZmZmlh0A=</data>
					</intenArrayBinary>
				</spectrum>
				<spectrum id="184">
					<spectrumDesc>
						<spectrumSettings>
							<spectrumInstrument mzRangeStop="1552.258595" mzRangeStart="120.291289" msLevel="2" />
						</spectrumSettings>
						<precursorList count="1">
							<precursor msLevel="1" spectrumRef="0">
								<ionSelection>
									<cvParam cvLabel="MS" accession="MS:1000041" name="ChargeState" value="1" />
									<cvParam cvLabel="MS" accession="MS:1000744" name="selected ion m/z" value="1614.591704" />
								</ionSelection>
								<activation />
							</precursor>
						</precursorList>
						<comments>Identified</comments>
					</spectrumDesc>
					<mzArrayBinary>
						<data precision="64" endian="little" length="40">d/cA3RfqZUB/vcKCe8psQAoPml33tHRAP1bw25B3ekA/4IEBBJyCQC0kYHRZFoZA2xmmtrRoiEAKo1nZHhiKQDMzMzPT3oxAN/qYD6j7j0ARVI1ezd2RQLLZkepLgZVA98q8VVdtlkCjryDNCEGYQA3gLZAgaGNA/Wt55bo1cED19XzNMnR5QAiRDDm2FXxAoKhsWNNLgEAsZRnieGSEQAUzpmDtbIxAC7Q7pPhmjUBUkJ+NfKKRQN0iMNbntpRAV+4FZnXslkCjPskd5tGXQAaE1sOX62hAbmk1JO7lckDZWl8k9Bh4QCvc8pEUxn5AGXRC6ODTgEDMY83I4N+LQBGPxMtTII9AJQaBlVNLkkCeKXReA5aXQNArnnqkEl5AmNwosjY3jkCQ9GkVHRGSQCCZDp3eX5dAbqetEeGHj0A=</data>
					</mzArrayBinary>
					<intenArrayBinary>
						<data precision="64" endian="little" length="40">AAAAAIDewkAAAAAAAES1QAAAAAAAgKtAAAAAAAB3xUAAAAAAAHibQAAAAAAA8b5AAAAAAAByrkAAAAAAANC6QAAAAAAAjLBAAAAAAAC4lkAAAAAAAJqlQAAAAAAAJ7JAAAAAAADY00AAAAAA4CEHQQAAAAAA3KlAAAAAAADss0AAAAAAAKijQAAAAAAAiJpAAAAAAADYmUAAAAAAAJiqQAAAAAAA/KlAAAAAAABkqUAAAAAAAPyZQAAAAAAAm7BAAAAAAAAJykAAAAAAAOqtQAAAAAAAjqlAAAAAAADCrEAAAAAAAKyXQAAAAAAAAJdAAAAAAAB8l0AAAAAAAMipQAAAAAAApKdAAAAAAAAMmEAAAAAAAH++QAAAAAAA2KdAAAAAAABepkAAAAAAAKCRQAAAAAAAlrRAAAAAAAA0mkA=</data>
					</intenArrayBinary>
				</spectrum>
				<spectrum id="185">
					<spectrumDesc>
						<spectrumSettings>
							<spectrumInstrument mzRangeStop="1552.224499" mzRangeStart="155.237199" msLevel="2" />
						</spectrumSettings>
						<precursorList count="1">
							<precursor msLevel="1" spectrumRef="0">
								<ionSelection>
									<cvParam cvLabel="MS" accession="MS:1000041" name="ChargeState" value="1" />
									<cvParam cvLabel="MS" accession="MS:1000744" name="selected ion m/z" value="1614.77982" />
								</ionSelection>
								<activation />
							</precursor>
						</precursorList>
						<comments>Identified</comments>
					</spectrumDesc>
					<mzArrayBinary>
						<data precision="64" endian="little" length="40">+BisONXoZUBqiCr82TVwQGQipdk8d3pASFLSw9BKgEAvo1huqWOEQIy9F1/UFYZARWeZRegXikD7zFmfst+MQK6a54icNo5AGQEVjhDdkUAB/FOqpEySQKpJ8IZUtpRA1Lt4P75slkDw2xDj5UCYQMzwn24gyWxAwFsgQTHlckAbf6Ky4XJ5QLmJWppbx35AngsjvYibgkCfzD/6JmeIQGXjwRb7a4xAysUYWAclj0DPukbL8aCRQEQWaeINoJNAHcnlP9SBlUD8byU7FuyWQANbJVgcam5Ax7ji4qi0dEAhzO1eLhd4QKoQj8SL1IBAJjj1gQTgi0AOu+8YHoaPQGJqSx2klZdA3QcgtQnraEBnDd5X5RV8QPt46Lt7Z41ATS7GwLr9j0CBWgwe9l+XQJt0WyKXZ2NA/Urnw9PQl0A=</data>
					</mzArrayBinary>
					<intenArrayBinary>
						<data precision="64" endian="little" length="40">AAAAAIDawUAAAAAAAHCxQAAAAACA+sJAAAAAAAAolUAAAAAAAJ6mQAAAAAAAO7tAAAAAAACiuEAAAAAAAIiuQAAAAAAAiqdAAAAAAABuo0AAAAAAAAyUQAAAAAAACK5AAAAAAIDS0UAAAAAAQP8FQQAAAAAAHrRAAAAAAACMqkAAAAAAAGKhQAAAAAAAiJRAAAAAAABkmEAAAAAAANqpQAAAAAAAYqpAAAAAAAAwo0AAAAAAAHyWQAAAAAAAVJFAAAAAAAA8sUAAAAAAAGXIQAAAAAAAUqdAAAAAAACWqEAAAAAAANSYQAAAAAAAmJNAAAAAAAC+p0AAAAAAAOCXQAAAAAAAMbtAAAAAAAAGp0AAAAAAABSYQAAAAAAAbKZAAAAAAABUk0AAAAAAAMWyQAAAAAAANqZAAAAAAADerUA=</data>
					</intenArrayBinary>
				</spectrum>
				<spectrum id="186">
					<spectrumDesc>
						<spectrumSettings>
							<spectrumInstrument mzRangeStop="1600.293713" mzRangeStart="175.470102" msLevel="2" />
						</spectrumSettings>
						<precursorList count="1">
							<precursor msLevel="1" spectrumRef="0">
								<ionSelection>
									<cvParam cvLabel="MS" accession="MS:1000041" name="ChargeState" value="1" />
									<cvParam cvLabel="MS" accession="MS:1000744" name="selected ion m/z" value="1643.002243" />
								</ionSelection>
								<activation />
							</precursor>
						</precursorList>
						<comments>Identified</comments>
					</spectrumDesc>
					<mzArrayBinary>
						<data precision="64" endian="little" length="40">hnMNMzRQbkAvo1huaVl1QE5+i05W2HpAH7qgvuWKf0DgnBGlfV6DQKSmXUwz/YZAiUUMOywviUAXvOgrKDGNQM/Yl2w8445Ah272B5pvkUBZ4Cu6xXKTQK1RD9Fo1ZZAlDR/THunl0CkxRnDLAGZQBh5WRML72VAbCHIQckIc0B9WdqpOWh8QH5Rgv4Chn5AIGCt2rXUgkB8DFacqnCGQFxYN94d3opANWH7yZiyjECsqME07JeQQJ7RViVxoZJAiA0WTqLslUAp6WFoBemXQBRZayhVxphASphp+9eubED/eRowSGp2QAnGwaWjdYFA+n5qvFRKh0BZNQhz22mKQMRcUrXtVZBAAWvVrnkyk0AuymyQGXOYQKwfm+THLGlAvfxOk9msk0Aqq+l6MhyYQPJEEOdhzmpAf73CgvsvZ0A=</data>
					</mzArrayBinary>
					<intenArrayBinary>
						<data precision="64" endian="little" length="40">zczMzMwQi0BmZmZmZjKDQDMzMzMzm3dAAAAAAAAUlECamZmZmV2OQAAAAAAA8GhAmpmZmZkpckAAAAAAAPBrQAAAAAAAkHFAMzMzMzMzcUCamZmZmRFyQDMzMzMzS3xAAAAAAABgc0AzMzMzM1NzQJqZmZmZcYdAMzMzMzPXgEAAAAAAAIBkQDMzMzMzW3BAZmZmZmY2ZkAzMzMzM0NlQM3MzMzMnHBAAAAAAAAAZECamZmZmYFwQJqZmZmZaWpAMzMzMzODa0AAAAAAABhwQGZmZmZm1nFAmpmZmZmxeUAAAAAAABh3QJqZmZmZGWVAMzMzMzOTYkCamZmZmflpQJqZmZmZCWdAZmZmZmZGaUCamZmZmflsQAAAAAAAsGdAmpmZmZnJZ0DNzMzMzLxsQAAAAAAAYGZAAAAAAAAQZkA=</data>
					</intenArrayBinary>
				</spectrum>
				<spectrum id="187">
					<spectrumDesc>
						<spectrumSettings>
							<spectrumInstrument mzRangeStop="1618.968755" mzRangeStart="199.243659" msLevel="2" />
						</spectrumSettings>
						<precursorList count="1">
							<precursor msLevel="1" spectrumRef="0">
								<ionSelection>
									<cvParam cvLabel="MS" accession="MS:1000041" name="ChargeState" value="1" />
									<cvParam cvLabel="MS" accession="MS:1000744" name="selected ion m/z" value="1677.831479" />
								</ionSelection>
								<activation />
							</precursor>
						</precursorList>
						<comments>Identified</comments>
					</spectrumDesc>
					<mzArrayBinary>
						<data precision="64" endian="little" length="40">ZhU2A9xnbkBqhlRRvEV2QB8RUyLJB35ADk5EvzYcgkDymld1lkaFQF1TILOT14hAwMx38HMfiUB6ppcY6+iPQNQK0/cqvZFAaomV0bgYk0CfH0YI/62UQECjdOn/cpZAryXkgy48mEBZi08B4EuZQNbllIAYamxAuf5dn3lUdUB6ihwirqR7QPK1Z5aEB4RA6+bib3uUiEDMme0K/R6LQAr3yrx1Xo9AYM0BghkykUB4exAC8tiWQJT5R9+0dZhACcOAJddLa0BSSZ2AJtZ0QIQsCyb+lnxAAcKHEk2XhECRD3o2q0qIQL4uw3+6p4tA6pRHN1LskEBK0F/oQXiRQO8cylB1pJhACYz1DcznaEAs1JrmXYh6QGGL3T4rhoVAPE1mvI13kkAbSYJwhVCYQPT5KCMuCWtARE/KpAbrakA=</data>
					</mzArrayBinary>
					<intenArrayBinary>
						<data precision="64" endian="little" length="40">AAAAAACds0AAAAAAADagQAAAAAAALKJAAAAAAAAwnkAAAAAAAH6jQAAAAAAAsKpAAAAAAAB2okAAAAAAAFvNQAAAAAAAWqlAAAAAAABEqEAAAAAAAC6lQAAAAAAAQKBAAAAAAACAj0AAAAAAAOyIQAAAAAAAGJxAAAAAAACQn0AAAAAAALieQAAAAAAAQJlAMzMzMzN/iUBmZmZmZiaIQAAAAAAAYKRAAAAAAABUoEDNzMzMzMiMQAAAAAAADItAAAAAAAAwkkDNzMzMzLiOQAAAAAAAfJhAAAAAAAA8k0BmZmZmZj6IQM3MzMzM4IdAAAAAAAB0lEAAAAAAAMiSQJqZmZmZpYhAAAAAAAD4kUAAAAAAAAiSQAAAAAAAaIdAZmZmZmbCjkDNzMzMzBiIQJqZmZmZOY9AAAAAAADsikA=</data>
					</intenArrayBinary>
				</spectrum>
				<spectrum id="188">
					<spectrumDesc>
						<spectrumSettings>
							<spectrumInstrument mzRangeStop="1652.757603" mzRangeStart="158.269845" msLevel="2" />
						</spectrumSettings>
						<precursorList count="1">
							<precursor msLevel="1" spectrumRef="0">
								<ionSelection>
									<cvParam cvLabel="MS" accession="MS:1000041" name="ChargeState" value="1" />
									<cvParam cvLabel="MS" accession="MS:1000744" name="selected ion m/z" value="1694.889103" />
								</ionSelection>
								<activation />
							</precursor>
						</precursorList>
						<comments>Identified</comments>
					</spectrumDesc>
					<mzArrayBinary>
						<data precision="64" endian="little" length="40">m6kQj0RIZ0D752nAINZxQC5weazZZnhAym5m9OOaf0D+JhQioHuBQBLb3QO0IYZA6iEa3WH3h0DeVnptlgqNQDscXaX7fZBAr5gR3q4okUBq9dVVAbaSQOD1mbO+SZRAOl0WE7tblUD8471qte6WQGixFMkH05lAJA7ZQDrrZUDnAMEcfVd2QMwmwLB853hAxvtx+6UafkD5FWu4iGWDQO6yX3d6codA6RA4EuiviUBKtU/HI46MQNBefTy0Qo9AM6ZgjcPlkECjrN9MbJOTQKTEru2NJpVAK9mxEZgPlkDL+PcZ15uXQFggelLWu5hAEalpF9MoZUBypDMwMvZyQNLkYgysY3dAJGQgz+44f0Bp4h3g6XGNQKMdN/y+C5JA4lrtYR86kkBszOuIE5WZQMpv0clSq2xApz/7kaLIY0A=</data>
					</mzArrayBinary>
					<intenArrayBinary>
						<data precision="64" endian="little" length="40">AAAAAADGwUAAAAAAgB7AQAAAAAAAbsRAAAAAAAD7sEAAAAAAAOCqQAAAAAAAVJ1AAAAAAAAYmkAAAAAAAKiZQAAAAAAA1J1AAAAAAADOtEAAAAAAABSoQAAAAAAAJJFAAAAAAACQl0AAAAAAAByYQAAAAAAAPrFAAAAAAABvtkAAAAAAAKSwQAAAAAAAoqJAAAAAAADEp0AAAAAAAHycQAAAAAAAZJBAAAAAAADMkEAzMzMzM2uOQAAAAAAADJBAAAAAAADgrEAAAAAAAByWQJqZmZmZmY1AAAAAAACQkEAAAAAAAKyQQAAAAAAAHJ1AAAAAAAAKqkAAAAAAAKimQAAAAAAAsJxAAAAAAABEoECamZmZmSWEQAAAAAAALI5AmpmZmZl1jkAAAAAAAMyUQAAAAAAA6qdAAAAAAADopkA=</data>
					</intenArrayBinary>
				</spectrum>
				<spectrum id="189">
					<spectrumDesc>
						<spectrumSettings>
							<spectrumInstrument mzRangeStop="1651.648576" mzRangeStart="169.263438" msLevel="2" />
						</spectrumSettings>
						<precursorList count="1">
							<precursor msLevel="1" spectrumRef="0">
								<ionSelection>
									<cvParam cvLabel="MS" accession="MS:1000041" name="ChargeState" value="1" />
									<cvParam cvLabel="MS" accession="MS:1000744" name="selected ion m/z" value="1695.057793" />
								</ionSelection>
								<activation />
							</precursor>
						</precursorList>
						<comments>Identified</comments>
					</spectrumDesc>
					<mzArrayBinary>
						<data precision="64" endian="little" length="40">w6BMo8nEcEAHt7WFp6VyQP+Tv3sH1XhAIchBCfOGfUAP0H05U9yBQHIz3IAPtoZAETXR58NPiUBLzLOStsiNQBmp91R+AJBAiskbYPZMkUA2zTtO0diSQP0ubM3mKpVA5zqNtETblUAQzTy5FviWQOKTTiSYzplAwlCHFW4oZUC6v3rcdzV1QCWUvhCydXxAFhVxOslzgECVtU3xWH2EQBzqd2GLP4dAJAwDlhzeiUCqgeZzzoiLQLzJb9GJlJFAEsDN4lUhk0A5Y5gTVJWVQGU3M/qxvJhA7rH0oYtobEDb2y3JYa2BQDF4mPbtBYVAQfLOoWzviEAracU39GyMQPhrskZ9FJFA8E4+PVbJkkD8AKQ2AbKWQM138BOH6WhAt5kK8ZiskUCaJ9cU+GqWQPLrh9jgqGhAh8Jn6+BUcEA=</data>
					</mzArrayBinary>
					<intenArrayBinary>
						<data precision="64" endian="little" length="40">AAAAAAAFtUAAAAAAAO6nQAAAAAAA5KlAAAAAAIDn0EAAAAAAAOWyQAAAAAAAOrhAAAAAAACXtkAAAAAAAK+yQAAAAAAARrRAAAAAAACjwkAAAAAAAEWyQM3MzMzM5IBAAAAAAACLs0AAAAAAAI6mQDMzMzMz94JAAAAAAADcskAAAAAAAMCaQAAAAAAA4KdAAAAAAACGpkAAAAAAALuwQAAAAAAAN7BAAAAAAAAUqkAAAAAAAJ2wQAAAAAAAM7VAAAAAAADyo0AAAAAAADiQQAAAAAAAtIFAAAAAAAASq0AAAAAAAISgQAAAAAAA4q5AAAAAAABApkAAAAAAAC6sQAAAAAAAAJVAAAAAAABMnUDNzMzMzCSKQAAAAAAA1KRAAAAAAADIk0DNzMzMzOSAQAAAAAAAxKNAAAAAAABsmEA=</data>
					</intenArrayBinary>
				</spectrum>
				<spectrum id="190">
					<spectrumDesc>
						<spectrumSettings>
							<spectrumInstrument mzRangeStop="1651.933089" mzRangeStart="169.189403" msLevel="2" />
						</spectrumSettings>
						<precursorList count="1">
							<precursor msLevel="1" spectrumRef="0">
								<ionSelection>
									<cvParam cvLabel="MS" accession="MS:1000041" name="ChargeState" value="1" />
									<cvParam cvLabel="MS" accession="MS:1000744" name="selected ion m/z" value="1695.092738" />
								</ionSelection>
								<activation />
							</precursor>
						</precursorList>
						<comments>Identified</comments>
					</spectrumDesc>
					<mzArrayBinary>
						<data precision="64" endian="little" length="40">K061FmbDcECki00rxaNyQFJF8Spr0nhAU3k7wqmEfUDTFWwjXtuBQN0HILWptIZA10//WfNNiUAZkL3efceNQEgyq3e4/49AipC6nU1MkUCKyRtgVtiSQKVKlL3VLJVA+b1Nf4balUB/orJh3faWQAjNrnu7z5lAdVjhlg8mZUDOqWQAaDR1QBNHHojscnxAgq0SLE5ygEBZbmk1BHyEQHtq9dV1PodArRdDOVHdiUC/KEF/oYeLQHFa8KLfk5FArVCk+9kgk0A8LqpFJJSVQDkNUYU/v5hAYrt7gO5lbEC7KHrgI6yBQAQhWcBEBIVACMcse/JpjEBxVG6ihquRQMQmMnNRbJJAnQ/PElSwlkAycasghuVoQC0hH/RMtYVAjxoTYm4UkUDobAGhRXSWQFZjCWvjpGhAgJ9x4YBTcEA=</data>
					</mzArrayBinary>
					<intenArrayBinary>
						<data precision="64" endian="little" length="40">AAAAAADir0AAAAAAAJyhQAAAAAAArKJAAAAAAADnyEAAAAAAALiqQAAAAAAA2LBAAAAAAAA5sEAAAAAAAKKqQAAAAAAA+KtAAAAAAADMuUAAAAAAAP6rQGZmZmZmVn5AAAAAAABOrUAAAAAAAMahQJqZmZmZeXxAAAAAAABEqkAAAAAAAEyTQAAAAAAAwKBAAAAAAAAwn0AAAAAAAPqmQAAAAAAAJKZAAAAAAABmokAAAAAAADylQAAAAAAAMK5AAAAAAABgnEAAAAAAALyAQDMzMzMzu3pAAAAAAAD6okAAAAAAABiYQAAAAAAA1qVAAAAAAAAgo0AAAAAAAGCPQDMzMzMz/4dAAAAAAABIgEAAAAAAAKyeQAAAAAAAwqBAZmZmZmb+iUBmZmZmZq53QAAAAAAAjJxAAAAAAADckkA=</data>
					</intenArrayBinary>
				</spectrum>
				<spectrum id="191">
					<spectrumDesc>
						<spectrumSettings>
							<spectrumInstrument mzRangeStop="1678.079874" mzRangeStart="136.272739" msLevel="2" />
						</spectrumSettings>
						<precursorList count="1">
							<precursor msLevel="1" spectrumRef="0">
								<ionSelection>
									<cvParam cvLabel="MS" accession="MS:1000041" name="ChargeState" value="1" />
									<cvParam cvLabel="MS" accession="MS:1000744" name="selected ion m/z" value="1718.995849" />
								</ionSelection>
								<activation />
							</precursor>
						</precursorList>
						<comments>Identified</comments>
					</spectrumDesc>
					<mzArrayBinary>
						<data precision="64" endian="little" length="40">8BMH0O+LbED5EFSN3tVwQHe/CvBddnVAD2H8NO4jgEBwmdNlkUmCQAgDz70HUIZAUWwFTStliECPboRFxT6NQO54k98Clo5AxJlfzaG8kUDtDFNb6haTQIC6gQKPnZRAqgoNxMKHlUAvNUI/Mw6XQAzohTt3cZhANGd9ylE4mkDp0yr6QwppQLHfE+vUZHRAokRLHs8peUDKMVncf4d8QBxcOub824FA7UrLSB0NhUC6h4TvPS+HQCFAho7dAoxAvvp46NsOjkATfNP0ec2QQNP4hVfifZNA6ukj8MdElUDo+dNGdb2XQEAziA+cLJhAbHu7JanxmUB8CoDxDOplQPGbwkrFNH9A4gFlU24fikCLTwEw/nyRQJ5BQ/9U25RARIoBEs1pZUCtFW2Oc/Z8QDE/NzR1KpRAAKsjR7oIYUA=</data>
					</mzArrayBinary>
					<intenArrayBinary>
						<data precision="64" endian="little" length="40">AAAAAAAvzEAAAAAAAFKqQAAAAAAAj9FAAAAAAABEsEAAAAAAAPqiQAAAAAAANK5AAAAAAAAXs0AAAAAAAASzQAAAAAAARc9AAAAAAACRv0AAAAAAgNLBQAAAAAAALcBAAAAAAAAfzUAAAAAAAI3DQAAAAACAc/FAAAAAAIBp60AAAAAAAK3LQAAAAAAALKlAAAAAAAB4n0AAAAAAALytQAAAAAAADJ1AAAAAAACwnUAAAAAAALiwQAAAAAAAlKdAAAAAAABOqkAAAAAAAN+8QAAAAAAA17pAAAAAAAAExUAAAAAAgJPCQAAAAAAARtlAAAAAAACL30AAAAAAAOmwQAAAAAAAFqFAAAAAAAAOpEAAAAAAADyxQAAAAAAAXbZAAAAAAAA+qEAAAAAAAAieQAAAAAAAlrNAAAAAAADupkA=</data>
					</intenArrayBinary>
				</spectrum>
				<spectrum id="192">
					<spectrumDesc>
						<spectrumSettings>
							<spectrumInstrument mzRangeStop="1677.940599" mzRangeStart="136.22387" msLevel="2" />
						</spectrumSettings>
						<precursorList count="1">
							<precursor msLevel="1" spectrumRef="0">
								<ionSelection>
									<cvParam cvLabel="MS" accession="MS:1000041" name="ChargeState" value="1" />
									<cvParam cvLabel="MS" accession="MS:1000744" name="selected ion m/z" value="1719.031723" />
								</ionSelection>
								<activation />
							</precursor>
						</precursorList>
						<comments>Identified</comments>
					</spectrumDesc>
					<mzArrayBinary>
						<data precision="64" endian="little" length="40">zH7d6U6JbEArMGR1a2J0QHYyOEpedHVA6YGPwUojgECILT2aikaCQHS366VJT4ZA4Qz+fhFliED43XTLjj2NQKeWrfWFlY5A8UdRZ168kUC2nbZGpBaTQFIQPL6dnJRAeR7cnQWHlUDS5c3hqg2XQOAUVioocZhAml5iLMM3mkARHQJHgghpQAVtcvjk1HBAaAWGrK4meUB96IL6Vod8QHgI46dR24FAn1VmSosEhUCV7xmJ0C6HQL5MFCH1AIxAhbUxdtIjkECGjbJ+08yQQF+WdmoufZNALEme6wtElUCIMH4aJ72XQPbsuUxNLJhAELBW7RrxmUCgbMoVXuhlQGmKAKf3Mn9AjiCVYidWiUDiAPp9vw6OQB9oBYZ825RAxxFr8SkHYUCpL0s7tfR8QFlN1xMtKpRAAaWhRiFoZUA=</data>
					</mzArrayBinary>
					<intenArrayBinary>
						<data precision="64" endian="little" length="40">AAAAAIBm1EAAAAAAAJmyQAAAAACAL9lAAAAAAAA1uEAAAAAAAJirQAAAAAAA5rVAAAAAAAD0u0AAAAAAAKG7QAAAAAAA/dZAAAAAAACSyEAAAAAAAKjLQAAAAAAAzshAAAAAAIBu1kAAAAAAAHTNQAAAAABA+vpAAAAAAGB29UAAAAAAgDTUQAAAAAAAlbJAAAAAAADspUAAAAAAALe1QAAAAAAAYqZAAAAAAAAkpkAAAAAAAOi3QAAAAAAAGLNAAAAAAAAgu0AAAAAAAHzFQAAAAAAAbsRAAAAAAAAE0EAAAAAAAMXMQAAAAAAAb+NAAAAAAACS6EAAAAAAAFe4QAAAAAAA2KlAAAAAAAB2rkAAAAAAAAmzQAAAAAAARMBAAAAAAADMsUAAAAAAAP6kQAAAAAAAybxAAAAAAADIsUA=</data>
					</intenArrayBinary>
				</spectrum>
				<spectrum id="193">
					<spectrumDesc>
						<spectrumSettings>
							<spectrumInstrument mzRangeStop="1697.190994" mzRangeStart="175.336215" msLevel="2" />
						</spectrumSettings>
						<precursorList count="1">
							<precursor msLevel="1" spectrumRef="0">
								<ionSelection>
									<cvParam cvLabel="MS" accession="MS:1000041" name="ChargeState" value="1" />
									<cvParam cvLabel="MS" accession="MS:1000744" name="selected ion m/z" value="1739.870694" />
								</ionSelection>
								<activation />
							</precursor>
						</precursorList>
						<comments>Identified</comments>
					</spectrumDesc>
					<mzArrayBinary>
						<data precision="64" endian="little" length="40">E4JV9fLLbkA5nWSrS8V0QPSo+L8jCHxAsmSO5d3EgEA7N23GideDQKrU7IEWX4dAiWGHMYn3ikBOf/YjxaiMQIrmASyiWJBAGHsvvkgFkUBRTrSrILmTQM+G/DMjlpRANzl80kkHlkBwIvq11dSXQEok0csI15lA7l7uk8OEmkCXrfVFwuplQOBkG7iDlXZA1GLwMC3/eUBn7bYLLZyBQAMF3smnhYVAZJC7CJNtikA09iUbLwaPQDJaR1XTSZFApki+EjjTkkBH5/wU98GVQAsnaf7Ij5dAba0vEjqwmEANMzSeCESaQLCO44dKyWxATMKFPEJ2dkBpVOBkW/t6QNxj6UP3E4FAE30+ygjchkAErcCQdReJQB1XI7vShI5AxTnq6GgkkkB4l4v4zihrQJI9Qs3QxnJAlgoqqt5YkkA=</data>
					</mzArrayBinary>
					<intenArrayBinary>
						<data precision="64" endian="little" length="40">AAAAAABL2UAAAAAAABi2QAAAAAAAj9FAAAAAAACmrkAAAAAAANSvQAAAAAAArdFAAAAAAADYskAAAAAAAM6sQAAAAAAAQqlAAAAAAAASpEAAAAAAAGyhQAAAAAAAXJdAAAAAAACGz0AAAAAAAOauQAAAAAAADJxAAAAAAABAm0AAAAAAAC+/QAAAAAAAlq1AAAAAAAAlsEAAAAAAAFKnQAAAAAAABL5AAAAAAABqoEAAAAAAAB6nQAAAAAAAqqFAAAAAAABwmkAAAAAAAJiQQAAAAAAA8JdAAAAAAACslEAAAAAAAAySQAAAAAAAWbVAAAAAAAAWqEAAAAAAAIibQAAAAAAAkKFAAAAAAAD0kkAAAAAAAAyTQAAAAAAAEJBAAAAAAACEmkAAAAAAAFCrQAAAAAAADKVAAAAAAADQmUA=</data>
					</intenArrayBinary>
				</spectrum>
				<spectrum id="194">
					<spectrumDesc>
						<spectrumSettings>
							<spectrumInstrument mzRangeStop="1696.942771" mzRangeStart="175.198836" msLevel="2" />
						</spectrumSettings>
						<precursorList count="1">
							<precursor msLevel="1" spectrumRef="0">
								<ionSelection>
									<cvParam cvLabel="MS" accession="MS:1000041" name="ChargeState" value="1" />
									<cvParam cvLabel="MS" accession="MS:1000744" name="selected ion m/z" value="1739.878" />
								</ionSelection>
								<activation />
							</precursor>
						</precursorList>
						<comments>Identified</comments>
					</spectrumDesc>
					<mzArrayBinary>
						<data precision="64" endian="little" length="40">oNy279HHbkCVDtb/+cJ0QIgSLXn8BHxAJPCHn9/CgEC0y7c+TNaDQNWT+Ue/XYdArtSzIHT2ikA4TZ8dkKaMQJhsPNhCV5BAABqlS68DkUDO4VrtQbiTQGYS9YI/lZRAwvuqXJgGlkDEsMOYpNOXQJSI8C9S1ZlAeNLCZcWDmkCPqFDdXOZlQLIsmPijknZA9P4/Thj3eUDrOH6olJuBQJnXEYcMhIVAHxDoTNpsikA2sFWCpQSPQA4yychpSJFAwocSLSnSkkBtN8E3LcKVQAjIl1ABkJdAk+LjE9KtmEATEJNwEUKaQD3VITdDxWxAZsBZSlZ0dkBQ4nMnGBOBQPs6cM4I24ZA7UrLSF0UiUC5401+C4GOQNJu9DFfI5JAWW5pNaQla0DgopOllsRyQPse9deLLIBAgVt38zRXkkA=</data>
					</mzArrayBinary>
					<intenArrayBinary>
						<data precision="64" endian="little" length="40">AAAAAACrzUAAAAAAADirQAAAAAAAtcNAAAAAAABknkAAAAAAAOigQAAAAACAysJAAAAAAABWo0AAAAAAAM6hQAAAAAAA2J1AAAAAAABslUAAAAAAAASTQM3MzMzMzItAAAAAAADawEAAAAAAADCeQAAAAAAAQJFAmpmZmZktjEAAAAAAANmyQAAAAAAA6KBAAAAAAAD+okAAAAAAAMCXQAAAAAAA9bBAAAAAAAC0kUAAAAAAAISYQAAAAAAAuJJAZmZmZmaiiUDNzMzMzCiBQGZmZmZmJoZAZmZmZmaahkCamZmZmU2FQAAAAAAAFqtAAAAAAADMmUAAAAAAAAiUQDMzMzMz14RAZmZmZmYug0CamZmZmZmCQM3MzMzMXI5AAAAAAAB4n0AAAAAAAKiYQAAAAAAAEJBAMzMzMzOzjEA=</data>
					</intenArrayBinary>
				</spectrum>
				<spectrum id="195">
					<spectrumDesc>
						<spectrumSettings>
							<spectrumInstrument mzRangeStop="1745.574071" mzRangeStart="187.203906" msLevel="2" />
						</spectrumSettings>
						<precursorList count="1">
							<precursor msLevel="1" spectrumRef="0">
								<ionSelection>
									<cvParam cvLabel="MS" accession="MS:1000041" name="ChargeState" value="1" />
									<cvParam cvLabel="MS" accession="MS:1000744" name="selected ion m/z" value="1788.058803" />
								</ionSelection>
								<activation />
							</precursor>
						</precursorList>
						<comments>Identified</comments>
					</spectrumDesc>
					<mzArrayBinary>
						<data precision="64" endian="little" length="40">zhq8r8rkakB+HqM888NzQNf6IqEtE3lAcLTjhn9zgUD04VmCbByEQO2ePCz0/IVARdREnw/FikB3EDtTiM2OQCrhCb1+V49A4/p3fcavkUDuBtFasTyTQCMyrOKdQZVAnIcTmD4Il0AFTyFXSpyYQKTC2EKQqplAVKpE2UtGm0CpLuBlhmZnQNCzWfX5gnVA1jvcDg3UekAc0NIVLJR+QGstzEJbjIRAumqeI9Kuh0CNl24SQ5WJQEC9GTUfRY5AIo51cfuwkEAGhUGZpmqRQLQAbavZjZJALoz0onamlUBJ9gg1YxSWQHu/0Y67H5hAniXICKhobkBCe/XxEMFyQNR+aycK1IJAayxhbUyViECZgF8jiVKMQO0qpPxk/JRAigPo980BlkBmMbH5mFGYQHAofLaOo3JAtvP91LiDdkA=</data>
					</mzArrayBinary>
					<intenArrayBinary>
						<data precision="64" endian="little" length="40">AAAAAADYm0AAAAAAAFSWQGZmZmZmio1AAAAAAABQlkBmZmZmZqaIQAAAAAAAJJFAmpmZmZmNiUAAAAAAAFiQQAAAAAAAXLZAAAAAAABIm0AAAAAAAPiKQGZmZmZmPoZAzczMzMycfUAAAAAAAOSGQJqZmZmZ2XRAZmZmZmZmd0AAAAAAAPyVQDMzMzMzd4lAzczMzMz8gUCamZmZmRWHQGZmZmZmKodAzczMzMyUi0AzMzMzMzN+QJqZmZmZOXNAmpmZmZmhcECamZmZmVF/QM3MzMzMjHBAzczMzMz8cUDNzMzMzLxxQDMzMzMzk3NAmpmZmZmxeECamZmZmQWHQDMzMzMzM4RAAAAAAACsgkBmZmZmZnZyQGZmZmZmHnFAAAAAAADAbkBmZmZmZm5yQAAAAAAAgINAZmZmZmZ+eUA=</data>
					</intenArrayBinary>
				</spectrum>
				<spectrum id="196">
					<spectrumDesc>
						<spectrumSettings>
							<spectrumInstrument mzRangeStop="1744.869656" mzRangeStart="187.264254" msLevel="2" />
						</spectrumSettings>
						<precursorList count="1">
							<precursor msLevel="1" spectrumRef="0">
								<ionSelection>
									<cvParam cvLabel="MS" accession="MS:1000041" name="ChargeState" value="1" />
									<cvParam cvLabel="MS" accession="MS:1000744" name="selected ion m/z" value="1788.104075" />
								</ionSelection>
								<activation />
							</precursor>
						</precursorList>
						<comments>Identified</comments>
					</spectrumDesc>
					<mzArrayBinary>
						<data precision="64" endian="little" length="40">FVYqqCjpakD7dDxmIMVzQPfI5qr5FHlADw2LUfdzgUAUkszqnRyEQD+LpUge/oVA2Ls/3gvHikAwZktWxc2OQK7X9KDgWI9AbVM8LuqwkUB/arx00zyTQDNuaqCJQ5VAmwEuyHYHl0AkKelhmJ6YQOIhjJ+Wr5lAFTsah3pDm0DK+s3EdGhnQApJZvUOhnVAkNsvn+zWekDCaixhrZZ+QPSI0XPLjYRA5+PaULGwh0DE6SRbPZiJQBL4w8+fPo5AQG1Up5NqkUDZlZaRevqSQAADQYC8AJVAMEeP3/sUlkClvFZC11SYQKJe8GmeI5pA3Vz8bT9dmkCU93E0x2puQP62J0hsxHJAd4U+WIbUgkDEJ51IMJaIQHB6F+/Ht4tAiLg5lbyMkkCaWyGsBqZyQD5A9+WcSpJAkUPEzemFdkA=</data>
					</mzArrayBinary>
					<intenArrayBinary>
						<data precision="64" endian="little" length="40">AAAAAADAnkAAAAAAAJiXQAAAAAAAqJJAAAAAAAA4mUAzMzMzM+uOQAAAAAAA2JNAAAAAAAB4i0AAAAAAALyRQAAAAAAAw7lAAAAAAAAcn0AAAAAAAJiPQAAAAAAASIZAAAAAAADYhECamZmZmemLQDMzMzMz03VAAAAAAAA4fUAAAAAAAJSYQM3MzMzMsIxAzczMzMxQg0AzMzMzM4eIQM3MzMzMLIpAmpmZmZkxjUAzMzMzM1+DQJqZmZmZ4XdAmpmZmZm5gkAzMzMzMyt2QJqZmZmZQXRAAAAAAAAQdEDNzMzMzMRyQM3MzMzMbHNAAAAAAAAgeEDNzMzMzGR/QDMzMzMzJ4lAZmZmZmaehEAAAAAAANiEQGZmZmZmXndAZmZmZmZed0BmZmZmZpKDQGZmZmZm9nNAAAAAAADAe0A=</data>
					</intenArrayBinary>
				</spectrum>
				<spectrum id="197">
					<spectrumDesc>
						<spectrumSettings>
							<spectrumInstrument mzRangeStop="1794.361672" mzRangeStart="171.21897" msLevel="2" />
						</spectrumSettings>
						<precursorList count="1">
							<precursor msLevel="1" spectrumRef="0">
								<ionSelection>
									<cvParam cvLabel="MS" accession="MS:1000041" name="ChargeState" value="1" />
									<cvParam cvLabel="MS" accession="MS:1000744" name="selected ion m/z" value="1836.954467" />
								</ionSelection>
								<activation />
							</precursor>
						</precursorList>
						<comments>Identified</comments>
					</spectrumDesc>
					<mzArrayBinary>
						<data precision="64" endian="little" length="40">p6/na5YGa0BLkuf6/pR0QHVz8bd993hAf4eiQJ/GfUDeH+9Vy5WEQBppqbz9DIhAt32P+suWiEDUX6+w4CiMQKDE506QwY9AAtTUslU8kUD+uWjISHGSQJLp0OlZSpVAflcE/1vOlkBrR3GOWpiXQI3w9iAUX5lApfPhWdJhm0CEDyVacgmcQPonuFjR5mhAm8sNhvqUdkBszywJUNV3QKWisfY3B4RAr5XQXZIIhkD/ImjM5KCKQCWvzjFgUo1AmnyzzT22kEDy7V2D7iySQEN1c/FXWZJA7WRwlHzvk0Bq3Qa1zxiXQJW2uMY3p5hAxF+TNRqzm0Cfc7fr5URwQLN78rBQyHxA12oPe6EyhECMZfol4m+GQGUYd4PIb5BA6PUn8Xk6k0B2w7ZFGQOVQPa3BOAfYG5AxJlfzQFnZUA=</data>
					</mzArrayBinary>
					<intenArrayBinary>
						<data precision="64" endian="little" length="40">AAAAAADcukAAAAAAAHqrQAAAAAAARJpAAAAAAADwk0AAAAAAAC/HQAAAAAAA+JlAAAAAAABYn0AAAAAAAA6qQAAAAAAAZqFAAAAAAABoqUAAAAAAAHqrQAAAAAAAOqFAAAAAAAAkhEAAAAAAALyaQAAAAAAAMJJAZmZmZmZuiECamZmZmRGHQAAAAAAAYJdAAAAAAAAgkkAAAAAAAASTQDMzMzMz44xAZmZmZmbWjkAAAAAAAJiPQJqZmZmZGY1AAAAAAABAk0AAAAAAANiRQAAAAAAAcJ5AAAAAAAD8m0BmZmZmZi6EQGZmZmZmSoJAzczMzMxQhUAAAAAAAMiPQM3MzMzMjI1AzczMzMz4h0AzMzMzM1+JQAAAAAAAhJJAZmZmZmZChEAAAAAAAMSLQAAAAAAAUI9AZmZmZmbSi0A=</data>
					</intenArrayBinary>
				</spectrum>
				<spectrum id="198">
					<spectrumDesc>
						<spectrumSettings>
							<spectrumInstrument mzRangeStop="2134.616205" mzRangeStart="175.185191" msLevel="2" />
						</spectrumSettings>
						<precursorList count="1">
							<precursor msLevel="1" spectrumRef="0">
								<ionSelection>
									<cvParam cvLabel="MS" accession="MS:1000041" name="ChargeState" value="1" />
									<cvParam cvLabel="MS" accession="MS:1000744" name="selected ion m/z" value="2184.927067" />
								</ionSelection>
								<activation />
							</precursor>
						</precursorList>
						<comments>Identified</comments>
					</spectrumDesc>
					<mzArrayBinary>
						<data precision="64" endian="little" length="40">bxCtFe3lZUCgjVw3JWR1QCwQPSnTtnpAlWBxOLNmfkDv5xTk5wOFQNRjWwZcvIZAr7Mh/4xNiUAnh0860VyMQMwHBDqjs5BA4Niz5wIsk0CeJ56zJYmUQC4AjdLV+5ZAQlw5ezdnmUAr3V1ns06aQIrL8QoE551AF58CYCxyn0Ch2Aqa9pugQHjTLTvEZW5AMUW5ND5DdED1E85urVV7QI3PZP/c5IBAEOfhBMasgkBFgxQ8ZceIQOHtQQjI54xAbOnRVG+ujkCr6A/NzAaUQPM+juYI5JVAol9bPw2+mECdS3FVeaqbQCGx3T0wB59AQ8U4fzutoEAkRPmC1hNwQAaDa+7ok3RAYYpyaZw4g0DuluSATTGQQO4m+KbJYZVA08CPariSmkCgU5CfreSfQItQbAWdbpBAjexKy5gpm0A=</data>
					</mzArrayBinary>
					<intenArrayBinary>
						<data precision="64" endian="little" length="40">AAAAAABknEAAAAAAADCoQAAAAAAAFKpAAAAAAAAsqkAAAAAAACqoQAAAAAAAGJtAAAAAAICt3UAAAAAAAPygQAAAAAAAT7BAAAAAAAAqq0AAAAAAALajQAAAAAAA5JlAAAAAAACorEAAAAAAAIqtQAAAAAAAAKBAAAAAAAAEnEAAAAAAAAqgQAAAAAAAHJtAAAAAAABwo0AAAAAAALSYQAAAAAAAJKJAAAAAAAAgmEAAAAAAACigQAAAAAAAxJZAAAAAAADSqUAAAAAAAFicQAAAAAAA4JNAAAAAAAC0mEAAAAAAABygQAAAAAAAeJlAAAAAAABEmEAAAAAAAEyWQAAAAAAAaJlAAAAAAAA0lUAAAAAAAHSVQAAAAAAAgJhAAAAAAAD0mkAAAAAAABSUQAAAAAAApJRAAAAAAABclEA=</data>
					</intenArrayBinary>
				</spectrum>
				<spectrum id="199">
					<spectrumDesc>
						<spectrumSettings>
							<spectrumInstrument mzRangeStop="2134.659659" mzRangeStart="175.246243" msLevel="2" />
						</spectrumSettings>
						<precursorList count="1">
							<precursor msLevel="1" spectrumRef="0">
								<ionSelection>
									<cvParam cvLabel="MS" accession="MS:1000041" name="ChargeState" value="1" />
									<cvParam cvLabel="MS" accession="MS:1000744" name="selected ion m/z" value="2184.978068" />
								</ionSelection>
								<activation />
							</precursor>
						</precursorList>
						<comments>Identified</comments>
					</spectrumDesc>
					<mzArrayBinary>
						<data precision="64" endian="little" length="40">9utOd55pbkBvuI/c2mV1QEn3cwqyuHpAB+xq8pRnfkDRIAVPoQaFQNMtO8TfvYZAGapiKn1PiUCT36KTxV2MQKfNOA3xtJBAfSHkvF+RkUChZd0/xiyTQIcVbvnYiJRAIxYx7HD8lkAIkKFjV2iZQF00ZDwaT5pAU0FF1d/qnUDcfvlk9XOfQBSwHYyAm6BAzvv/OOHnZUBZ38DkxkZ0QGKBr+gWWHtAVUs6ysHmgEC+FB40262CQPYINUNKyIhAgUI9faTnjEAUBI9vj7COQPBsj97gR5JAWI0lrG0FlECKPEm6huWVQKhxb34zvphAesTouaWrm0AMWHIVWwefQAYP075RraBAJjW0AZiVdEDZ6Qd1ETaDQAWGrG61ZZVAd2UXDJ6UmkDvqgfMk+SfQArWOJv2Z6BA0lJ5O8LEckA=</data>
					</mzArrayBinary>
					<intenArrayBinary>
						<data precision="64" endian="little" length="40">AAAAAACQkkAAAAAAAAagQAAAAAAAQKFAAAAAAAAeoEAAAAAAAEagQAAAAAAAZJJAAAAAAADT00AAAAAAADSUQAAAAAAASqRAzczMzMxojEAAAAAAAP6hQAAAAAAAbJtAAAAAAACwkUAAAAAAAGyjQAAAAAAAXKBAAAAAAABslUAAAAAAAAySQAAAAAAAsJRAAAAAAABkkkAAAAAAACyWQAAAAAAAAJBAAAAAAAA8mUAAAAAAAGCPQAAAAAAAtJNAzczMzMzsjkAAAAAAAOCfQM3MzMzM+ItAAAAAAAD4kkAAAAAAANiPQAAAAAAAsI1AAAAAAADslEAAAAAAAPyQQAAAAAAAnI5AAAAAAACEkEBmZmZmZl6OQAAAAAAAKJJAAAAAAADskEAAAAAAABiQQM3MzMzMRIxAAAAAAADwjEA=</data>
					</intenArrayBinary>
				</spectrum>
				<spectrum id="200">
					<spectrumDesc>
						<spectrumSettings>
							<spectrumInstrument mzRangeStop="2217.946555" mzRangeStart="259.300295" msLevel="2" />
						</spectrumSettings>
						<precursorList count="1">
							<precursor msLevel="1" spectrumRef="0">
								<ionSelection>
									<cvParam cvLabel="MS" accession="MS:1000041" name="ChargeState" value="1" />
									<cvParam cvLabel="MS" accession="MS:1000744" name="selected ion m/z" value="2384.326109" />
								</ionSelection>
								<activation />
							</precursor>
						</precursorList>
						<comments>Identified</comments>
					</spectrumDesc>
					<mzArrayBinary>
						<data precision="64" endian="little" length="35">pMaEmAt9dUD8471qpTV5QK2iPzQzx3xAAMRdver0gUDsaBzqt3SGQJeQD3o2LohA7L/OTfuJi0Dkv0AQYIOQQBJr8SmQzpFAyHn/H6evkkDnx19atBCUQJ/MP/o2nZZAnbzIBMz7l0BMxca8Dh+bQJwwYTQreZxAms5OBvc2nkCitDf4AuCfQLth26LkU6FAuatXkdG2dUDPL0rQvySAQDG3e7mPKYRAowOSsC+VkUCyR6gZwmmSQEd0z7omOZVAp1oLsxBtlkCISE272FydQFg6H5414KBA8FAU6FONdEA7iQj/Qm+BQCTtRh/z6pBAdVjhluf9oEDu0RvuY6d1QN5zYDlimIBAsYhhh7EVckBwQiECzjRwQA==</data>
					</mzArrayBinary>
					<intenArrayBinary>
						<data precision="64" endian="little" length="35">w/UoXI8iVUDNzMzMzAxbQBSuR+F6ZFdAzczMzMy8Y0BmZmZmZpZQQJqZmZmZKVBASOF6FK43VEAAAAAAAABTQOF6FK5HMVhAMzMzMzNTWkAAAAAAACBZQGZmZmZm5llAzczMzMxMW0CamZmZmfliQGZmZmZmBlpAzczMzMxMW0DNzMzMzOxcQJqZmZmZuVxAmpmZmZkJVECPwvUoXO9TQK5H4XoUrlNAcT0K16PwU0CamZmZmZlSQArXo3A9uldAj8L1KFx/VUDNzMzMzMxaQDMzMzMz01tA9ihcj8IFVECamZmZmclRQEjhehSul1NAZmZmZmYGWkApXI/C9dhTQJqZmZmZ+U9Aw/UoXI/SU0D2KFyPwlVTQA==</data>
					</intenArrayBinary>
				</spectrum>
			</spectrumList>
		</mzData>
		<TwoDimensionalIdentification>
			<Accession>PP1A_HUMAN</Accession>
			<Database>SwissProt</Database>
			<PeptideItem>
				<Sequence>IYGFYDECK</Sequence>
				<Start>133</Start>
				<End>141</End>
				<SpectrumReference>88</SpectrumReference>
				<ModificationItem>
					<ModLocation>8</ModLocation>
					<ModAccession>MOD:01214</ModAccession>
					<ModDatabase>MOD</ModDatabase>
					<ModMonoDelta>57.021464</ModMonoDelta>
					<additional>
						<cvParam cvLabel="MOD" accession="MOD:01214" name="iodoacetamide -site C" value="57.021464" />
					</additional>
				</ModificationItem>
				<FragmentIon>
					<cvParam cvLabel="PRIDE" accession="PRIDE:0000193" name="y ion" value="2" />
					<cvParam cvLabel="PRIDE" accession="PRIDE:0000188" name="product ion m/z" value="307.289325" />
					<cvParam cvLabel="PRIDE" accession="PRIDE:0000189" name="product ion intensity" value="999.2" />
					<cvParam cvLabel="PRIDE" accession="PRIDE:0000190" name="product ion mass error" value="0.14532299999996212" />
					<cvParam cvLabel="PRIDE" accession="PRIDE:0000204" name="product ion charge" value="1" />
				</FragmentIon>
				<FragmentIon>
					<cvParam cvLabel="PRIDE" accession="PRIDE:0000193" name="y ion" value="3" />
					<cvParam cvLabel="PRIDE" accession="PRIDE:0000188" name="product ion m/z" value="436.350204" />
					<cvParam cvLabel="PRIDE" accession="PRIDE:0000189" name="product ion intensity" value="792.2" />
					<cvParam cvLabel="PRIDE" accession="PRIDE:0000190" name="product ion mass error" value="0.16360899999995127" />
					<cvParam cvLabel="PRIDE" accession="PRIDE:0000204" name="product ion charge" value="1" />
				</FragmentIon>
				<FragmentIon>
					<cvParam cvLabel="PRIDE" accession="PRIDE:0000193" name="y ion" value="4" />
					<cvParam cvLabel="PRIDE" accession="PRIDE:0000188" name="product ion m/z" value="551.411259" />
					<cvParam cvLabel="PRIDE" accession="PRIDE:0000189" name="product ion intensity" value="1631.0" />
					<cvParam cvLabel="PRIDE" accession="PRIDE:0000190" name="product ion mass error" value="0.19772099999988768" />
					<cvParam cvLabel="PRIDE" accession="PRIDE:0000204" name="product ion charge" value="1" />
				</FragmentIon>
				<FragmentIon>
					<cvParam cvLabel="PRIDE" accession="PRIDE:0000193" name="y ion" value="5" />
					<cvParam cvLabel="PRIDE" accession="PRIDE:0000188" name="product ion m/z" value="714.459814" />
					<cvParam cvLabel="PRIDE" accession="PRIDE:0000189" name="product ion intensity" value="1593.0" />
					<cvParam cvLabel="PRIDE" accession="PRIDE:0000190" name="product ion mass error" value="0.18294699999989916" />
					<cvParam cvLabel="PRIDE" accession="PRIDE:0000204" name="product ion charge" value="1" />
				</FragmentIon>
				<FragmentIon>
					<cvParam cvLabel="PRIDE" accession="PRIDE:0000193" name="y ion" value="6" />
					<cvParam cvLabel="PRIDE" accession="PRIDE:0000188" name="product ion m/z" value="861.928373" />
					<cvParam cvLabel="PRIDE" accession="PRIDE:0000189" name="product ion intensity" value="903.6" />
					<cvParam cvLabel="PRIDE" accession="PRIDE:0000190" name="product ion mass error" value="0.5830919999998514" />
					<cvParam cvLabel="PRIDE" accession="PRIDE:0000204" name="product ion charge" value="1" />
				</FragmentIon>
				<FragmentIon>
					<cvParam cvLabel="PRIDE" accession="PRIDE:0000193" name="y ion" value="7" />
					<cvParam cvLabel="PRIDE" accession="PRIDE:0000188" name="product ion m/z" value="918.761215" />
					<cvParam cvLabel="PRIDE" accession="PRIDE:0000189" name="product ion intensity" value="2263.0" />
					<cvParam cvLabel="PRIDE" accession="PRIDE:0000190" name="product ion mass error" value="0.394469999999842" />
					<cvParam cvLabel="PRIDE" accession="PRIDE:0000204" name="product ion charge" value="1" />
				</FragmentIon>
				<FragmentIon>
					<cvParam cvLabel="PRIDE" accession="PRIDE:0000247" name="immonium I" value="0" />
					<cvParam cvLabel="PRIDE" accession="PRIDE:0000188" name="product ion m/z" value="86.212385" />
					<cvParam cvLabel="PRIDE" accession="PRIDE:0000189" name="product ion intensity" value="448.3" />
					<cvParam cvLabel="PRIDE" accession="PRIDE:0000190" name="product ion mass error" value="0.2123849999999976" />
					<cvParam cvLabel="PRIDE" accession="PRIDE:0000204" name="product ion charge" value="1" />
				</FragmentIon>
				<FragmentIon>
					<cvParam cvLabel="PRIDE" accession="PRIDE:0000244" name="immonium F" value="0" />
					<cvParam cvLabel="PRIDE" accession="PRIDE:0000188" name="product ion m/z" value="120.208643" />
					<cvParam cvLabel="PRIDE" accession="PRIDE:0000189" name="product ion intensity" value="1131.0" />
					<cvParam cvLabel="PRIDE" accession="PRIDE:0000190" name="product ion mass error" value="0.20864299999999503" />
					<cvParam cvLabel="PRIDE" accession="PRIDE:0000204" name="product ion charge" value="1" />
				</FragmentIon>
				<FragmentIon>
					<cvParam cvLabel="PRIDE" accession="PRIDE:0000259" name="immonium Y" value="0" />
					<cvParam cvLabel="PRIDE" accession="PRIDE:0000188" name="product ion m/z" value="136.181227" />
					<cvParam cvLabel="PRIDE" accession="PRIDE:0000189" name="product ion intensity" value="2099.0" />
					<cvParam cvLabel="PRIDE" accession="PRIDE:0000190" name="product ion mass error" value="0.1812270000000069" />
					<cvParam cvLabel="PRIDE" accession="PRIDE:0000204" name="product ion charge" value="1" />
				</FragmentIon>
				<additional>
					<cvParam cvLabel="PRIDE" accession="PRIDE:0000069" name="Mascot Score" value="42.24" />
				</additional>
			</PeptideItem>
			<PeptideItem>
				<Sequence>IYGFYDECK</Sequence>
				<Start>133</Start>
				<End>141</End>
				<SpectrumReference>89</SpectrumReference>
				<ModificationItem>
					<ModLocation>8</ModLocation>
					<ModAccession>MOD:01214</ModAccession>
					<ModDatabase>MOD</ModDatabase>
					<ModMonoDelta>57.021464</ModMonoDelta>
					<additional>
						<cvParam cvLabel="MOD" accession="MOD:01214" name="iodoacetamide -site C" value="57.021464" />
					</additional>
				</ModificationItem>
				<FragmentIon>
					<cvParam cvLabel="PRIDE" accession="PRIDE:0000193" name="y ion" value="2" />
					<cvParam cvLabel="PRIDE" accession="PRIDE:0000188" name="product ion m/z" value="307.356856" />
					<cvParam cvLabel="PRIDE" accession="PRIDE:0000189" name="product ion intensity" value="991.3" />
					<cvParam cvLabel="PRIDE" accession="PRIDE:0000190" name="product ion mass error" value="0.21285399999993615" />
					<cvParam cvLabel="PRIDE" accession="PRIDE:0000204" name="product ion charge" value="1" />
				</FragmentIon>
				<FragmentIon>
					<cvParam cvLabel="PRIDE" accession="PRIDE:0000193" name="y ion" value="3" />
					<cvParam cvLabel="PRIDE" accession="PRIDE:0000188" name="product ion m/z" value="436.461473" />
					<cvParam cvLabel="PRIDE" accession="PRIDE:0000189" name="product ion intensity" value="938.1" />
					<cvParam cvLabel="PRIDE" accession="PRIDE:0000190" name="product ion mass error" value="0.2748779999999442" />
					<cvParam cvLabel="PRIDE" accession="PRIDE:0000204" name="product ion charge" value="1" />
				</FragmentIon>
				<FragmentIon>
					<cvParam cvLabel="PRIDE" accession="PRIDE:0000193" name="y ion" value="4" />
					<cvParam cvLabel="PRIDE" accession="PRIDE:0000188" name="product ion m/z" value="551.500385" />
					<cvParam cvLabel="PRIDE" accession="PRIDE:0000189" name="product ion intensity" value="1650.0" />
					<cvParam cvLabel="PRIDE" accession="PRIDE:0000190" name="product ion mass error" value="0.2868469999999661" />
					<cvParam cvLabel="PRIDE" accession="PRIDE:0000204" name="product ion charge" value="1" />
				</FragmentIon>
				<FragmentIon>
					<cvParam cvLabel="PRIDE" accession="PRIDE:0000193" name="y ion" value="5" />
					<cvParam cvLabel="PRIDE" accession="PRIDE:0000188" name="product ion m/z" value="714.641365" />
					<cvParam cvLabel="PRIDE" accession="PRIDE:0000189" name="product ion intensity" value="1729.0" />
					<cvParam cvLabel="PRIDE" accession="PRIDE:0000190" name="product ion mass error" value="0.3644979999997986" />
					<cvParam cvLabel="PRIDE" accession="PRIDE:0000204" name="product ion charge" value="1" />
				</FragmentIon>
				<FragmentIon>
					<cvParam cvLabel="PRIDE" accession="PRIDE:0000193" name="y ion" value="6" />
					<cvParam cvLabel="PRIDE" accession="PRIDE:0000188" name="product ion m/z" value="861.641515" />
					<cvParam cvLabel="PRIDE" accession="PRIDE:0000189" name="product ion intensity" value="923.8" />
					<cvParam cvLabel="PRIDE" accession="PRIDE:0000190" name="product ion mass error" value="0.29623399999991307" />
					<cvParam cvLabel="PRIDE" accession="PRIDE:0000204" name="product ion charge" value="1" />
				</FragmentIon>
				<FragmentIon>
					<cvParam cvLabel="PRIDE" accession="PRIDE:0000193" name="y ion" value="7" />
					<cvParam cvLabel="PRIDE" accession="PRIDE:0000188" name="product ion m/z" value="918.922066" />
					<cvParam cvLabel="PRIDE" accession="PRIDE:0000189" name="product ion intensity" value="2184.0" />
					<cvParam cvLabel="PRIDE" accession="PRIDE:0000190" name="product ion mass error" value="0.5553209999998217" />
					<cvParam cvLabel="PRIDE" accession="PRIDE:0000204" name="product ion charge" value="1" />
				</FragmentIon>
				<FragmentIon>
					<cvParam cvLabel="PRIDE" accession="PRIDE:0000247" name="immonium I" value="0" />
					<cvParam cvLabel="PRIDE" accession="PRIDE:0000188" name="product ion m/z" value="86.152153" />
					<cvParam cvLabel="PRIDE" accession="PRIDE:0000189" name="product ion intensity" value="422.1" />
					<cvParam cvLabel="PRIDE" accession="PRIDE:0000190" name="product ion mass error" value="0.15215299999999843" />
					<cvParam cvLabel="PRIDE" accession="PRIDE:0000204" name="product ion charge" value="1" />
				</FragmentIon>
				<FragmentIon>
					<cvParam cvLabel="PRIDE" accession="PRIDE:0000244" name="immonium F" value="0" />
					<cvParam cvLabel="PRIDE" accession="PRIDE:0000188" name="product ion m/z" value="120.292546" />
					<cvParam cvLabel="PRIDE" accession="PRIDE:0000189" name="product ion intensity" value="1257.0" />
					<cvParam cvLabel="PRIDE" accession="PRIDE:0000190" name="product ion mass error" value="0.2925460000000015" />
					<cvParam cvLabel="PRIDE" accession="PRIDE:0000204" name="product ion charge" value="1" />
				</FragmentIon>
				<FragmentIon>
					<cvParam cvLabel="PRIDE" accession="PRIDE:0000259" name="immonium Y" value="0" />
					<cvParam cvLabel="PRIDE" accession="PRIDE:0000188" name="product ion m/z" value="136.249222" />
					<cvParam cvLabel="PRIDE" accession="PRIDE:0000189" name="product ion intensity" value="2263.0" />
					<cvParam cvLabel="PRIDE" accession="PRIDE:0000190" name="product ion mass error" value="0.24922200000000316" />
					<cvParam cvLabel="PRIDE" accession="PRIDE:0000204" name="product ion charge" value="1" />
				</FragmentIon>
				<additional>
					<cvParam cvLabel="PRIDE" accession="PRIDE:0000069" name="Mascot Score" value="42.12" />
				</additional>
			</PeptideItem>
			<additional>
				<userParam name="MascotConfidenceLevel" value="95.0" />
			</additional>
			<Score>42.18</Score>
			<Threshold>34.36</Threshold>
			<SearchEngine>Mascot</SearchEngine>
		</TwoDimensionalIdentification>
		<TwoDimensionalIdentification>
			<Accession>K1C10_HUMAN</Accession>
			<Database>SwissProt</Database>
			<PeptideItem>
				<Sequence>LENEIQTYR</Sequence>
				<Start>442</Start>
				<End>450</End>
				<SpectrumReference>70</SpectrumReference>
				<FragmentIon>
					<cvParam cvLabel="PRIDE" accession="PRIDE:0000233" name="a ion" value="1" />
					<cvParam cvLabel="PRIDE" accession="PRIDE:0000188" name="product ion m/z" value="86.24286" />
					<cvParam cvLabel="PRIDE" accession="PRIDE:0000189" name="product ion intensity" value="409.3" />
					<cvParam cvLabel="PRIDE" accession="PRIDE:0000190" name="product ion mass error" value="0.1458860000000044" />
					<cvParam cvLabel="PRIDE" accession="PRIDE:0000204" name="product ion charge" value="1" />
				</FragmentIon>
				<FragmentIon>
					<cvParam cvLabel="PRIDE" accession="PRIDE:0000233" name="a ion" value="2" />
					<cvParam cvLabel="PRIDE" accession="PRIDE:0000188" name="product ion m/z" value="215.321898" />
					<cvParam cvLabel="PRIDE" accession="PRIDE:0000189" name="product ion intensity" value="307.7" />
					<cvParam cvLabel="PRIDE" accession="PRIDE:0000190" name="product ion mass error" value="0.18233099999997648" />
					<cvParam cvLabel="PRIDE" accession="PRIDE:0000204" name="product ion charge" value="1" />
				</FragmentIon>
				<FragmentIon>
					<cvParam cvLabel="PRIDE" accession="PRIDE:0000233" name="a ion" value="4" />
					<cvParam cvLabel="PRIDE" accession="PRIDE:0000188" name="product ion m/z" value="458.388545" />
					<cvParam cvLabel="PRIDE" accession="PRIDE:0000189" name="product ion intensity" value="342.9" />
					<cvParam cvLabel="PRIDE" accession="PRIDE:0000190" name="product ion mass error" value="0.1634579999999346" />
					<cvParam cvLabel="PRIDE" accession="PRIDE:0000204" name="product ion charge" value="1" />
				</FragmentIon>
				<FragmentIon>
					<cvParam cvLabel="PRIDE" accession="PRIDE:0000233" name="a ion" value="5" />
					<cvParam cvLabel="PRIDE" accession="PRIDE:0000188" name="product ion m/z" value="571.016606" />
					<cvParam cvLabel="PRIDE" accession="PRIDE:0000189" name="product ion intensity" value="421.0" />
					<cvParam cvLabel="PRIDE" accession="PRIDE:0000190" name="product ion mass error" value="-0.29254500000001826" />
					<cvParam cvLabel="PRIDE" accession="PRIDE:0000204" name="product ion charge" value="1" />
				</FragmentIon>
				<FragmentIon>
					<cvParam cvLabel="PRIDE" accession="PRIDE:0000234" name="a ion -H2O" value="6" />
					<cvParam cvLabel="PRIDE" accession="PRIDE:0000188" name="product ion m/z" value="680.757755" />
					<cvParam cvLabel="PRIDE" accession="PRIDE:0000189" name="product ion intensity" value="464.6" />
					<cvParam cvLabel="PRIDE" accession="PRIDE:0000190" name="product ion mass error" value="-0.5994090000000369" />
					<cvParam cvLabel="PRIDE" accession="PRIDE:0000204" name="product ion charge" value="1" />
				</FragmentIon>
				<FragmentIon>
					<cvParam cvLabel="PRIDE" accession="PRIDE:0000194" name="b ion" value="2" />
					<cvParam cvLabel="PRIDE" accession="PRIDE:0000188" name="product ion m/z" value="243.469167" />
					<cvParam cvLabel="PRIDE" accession="PRIDE:0000189" name="product ion intensity" value="519.4" />
					<cvParam cvLabel="PRIDE" accession="PRIDE:0000190" name="product ion mass error" value="0.334684999999979" />
					<cvParam cvLabel="PRIDE" accession="PRIDE:0000204" name="product ion charge" value="1" />
				</FragmentIon>
				<FragmentIon>
					<cvParam cvLabel="PRIDE" accession="PRIDE:0000194" name="b ion" value="3" />
					<cvParam cvLabel="PRIDE" accession="PRIDE:0000188" name="product ion m/z" value="357.419745" />
					<cvParam cvLabel="PRIDE" accession="PRIDE:0000189" name="product ion intensity" value="686.2" />
					<cvParam cvLabel="PRIDE" accession="PRIDE:0000190" name="product ion mass error" value="0.2423359999999093" />
					<cvParam cvLabel="PRIDE" accession="PRIDE:0000204" name="product ion charge" value="1" />
				</FragmentIon>
				<FragmentIon>
					<cvParam cvLabel="PRIDE" accession="PRIDE:0000194" name="b ion" value="4" />
					<cvParam cvLabel="PRIDE" accession="PRIDE:0000188" name="product ion m/z" value="486.602011" />
					<cvParam cvLabel="PRIDE" accession="PRIDE:0000189" name="product ion intensity" value="784.3" />
					<cvParam cvLabel="PRIDE" accession="PRIDE:0000190" name="product ion mass error" value="0.38200899999992544" />
					<cvParam cvLabel="PRIDE" accession="PRIDE:0000204" name="product ion charge" value="1" />
				</FragmentIon>
				<FragmentIon>
					<cvParam cvLabel="PRIDE" accession="PRIDE:0000195" name="b ion -NH3" value="7" />
					<cvParam cvLabel="PRIDE" accession="PRIDE:0000188" name="product ion m/z" value="811.328236" />
					<cvParam cvLabel="PRIDE" accession="PRIDE:0000189" name="product ion intensity" value="480.5" />
					<cvParam cvLabel="PRIDE" accession="PRIDE:0000190" name="product ion mass error" value="-0.05553800000006959" />
					<cvParam cvLabel="PRIDE" accession="PRIDE:0000204" name="product ion charge" value="1" />
				</FragmentIon>
				<FragmentIon>
					<cvParam cvLabel="PRIDE" accession="PRIDE:0000193" name="y ion" value="1" />
					<cvParam cvLabel="PRIDE" accession="PRIDE:0000188" name="product ion m/z" value="175.322989" />
					<cvParam cvLabel="PRIDE" accession="PRIDE:0000189" name="product ion intensity" value="561.4" />
					<cvParam cvLabel="PRIDE" accession="PRIDE:0000190" name="product ion mass error" value="0.20348800000002143" />
					<cvParam cvLabel="PRIDE" accession="PRIDE:0000204" name="product ion charge" value="1" />
				</FragmentIon>
				<FragmentIon>
					<cvParam cvLabel="PRIDE" accession="PRIDE:0000193" name="y ion" value="2" />
					<cvParam cvLabel="PRIDE" accession="PRIDE:0000188" name="product ion m/z" value="338.417819" />
					<cvParam cvLabel="PRIDE" accession="PRIDE:0000189" name="product ion intensity" value="418.4" />
					<cvParam cvLabel="PRIDE" accession="PRIDE:0000190" name="product ion mass error" value="0.23498899999998457" />
					<cvParam cvLabel="PRIDE" accession="PRIDE:0000204" name="product ion charge" value="1" />
				</FragmentIon>
				<FragmentIon>
					<cvParam cvLabel="PRIDE" accession="PRIDE:0000193" name="y ion" value="3" />
					<cvParam cvLabel="PRIDE" accession="PRIDE:0000188" name="product ion m/z" value="439.475217" />
					<cvParam cvLabel="PRIDE" accession="PRIDE:0000189" name="product ion intensity" value="321.3" />
					<cvParam cvLabel="PRIDE" accession="PRIDE:0000190" name="product ion mass error" value="0.24470799999994597" />
					<cvParam cvLabel="PRIDE" accession="PRIDE:0000204" name="product ion charge" value="1" />
				</FragmentIon>
				<FragmentIon>
					<cvParam cvLabel="PRIDE" accession="PRIDE:0000193" name="y ion" value="4" />
					<cvParam cvLabel="PRIDE" accession="PRIDE:0000188" name="product ion m/z" value="567.497198" />
					<cvParam cvLabel="PRIDE" accession="PRIDE:0000189" name="product ion intensity" value="421.5" />
					<cvParam cvLabel="PRIDE" accession="PRIDE:0000190" name="product ion mass error" value="0.2081109999999171" />
					<cvParam cvLabel="PRIDE" accession="PRIDE:0000204" name="product ion charge" value="1" />
				</FragmentIon>
				<FragmentIon>
					<cvParam cvLabel="PRIDE" accession="PRIDE:0000193" name="y ion" value="5" />
					<cvParam cvLabel="PRIDE" accession="PRIDE:0000188" name="product ion m/z" value="680.757755" />
					<cvParam cvLabel="PRIDE" accession="PRIDE:0000189" name="product ion intensity" value="464.6" />
					<cvParam cvLabel="PRIDE" accession="PRIDE:0000190" name="product ion mass error" value="0.38460399999985384" />
					<cvParam cvLabel="PRIDE" accession="PRIDE:0000204" name="product ion charge" value="1" />
				</FragmentIon>
				<FragmentIon>
					<cvParam cvLabel="PRIDE" accession="PRIDE:0000198" name="y ion -NH3" value="2" />
					<cvParam cvLabel="PRIDE" accession="PRIDE:0000188" name="product ion m/z" value="321.510554" />
					<cvParam cvLabel="PRIDE" accession="PRIDE:0000189" name="product ion intensity" value="330.8" />
					<cvParam cvLabel="PRIDE" accession="PRIDE:0000190" name="product ion mass error" value="0.35427299999997786" />
					<cvParam cvLabel="PRIDE" accession="PRIDE:0000204" name="product ion charge" value="1" />
				</FragmentIon>
				<FragmentIon>
					<cvParam cvLabel="PRIDE" accession="PRIDE:0000194" name="b ion" value="4" />
					<cvParam cvLabel="PRIDE" accession="PRIDE:0000188" name="product ion m/z" value="243.469167" />
					<cvParam cvLabel="PRIDE" accession="PRIDE:0000189" name="product ion intensity" value="519.4" />
					<cvParam cvLabel="PRIDE" accession="PRIDE:0000190" name="product ion mass error" value="-0.1447465000000534" />
					<cvParam cvLabel="PRIDE" accession="PRIDE:0000204" name="product ion charge" value="2" />
				</FragmentIon>
				<FragmentIon>
					<cvParam cvLabel="PRIDE" accession="PRIDE:0000247" name="immonium I" value="0" />
					<cvParam cvLabel="PRIDE" accession="PRIDE:0000188" name="product ion m/z" value="86.24286" />
					<cvParam cvLabel="PRIDE" accession="PRIDE:0000189" name="product ion intensity" value="409.3" />
					<cvParam cvLabel="PRIDE" accession="PRIDE:0000190" name="product ion mass error" value="0.2428599999999932" />
					<cvParam cvLabel="PRIDE" accession="PRIDE:0000204" name="product ion charge" value="1" />
				</FragmentIon>
				<FragmentIon>
					<cvParam cvLabel="PRIDE" accession="PRIDE:0000249" name="immonium L" value="0" />
					<cvParam cvLabel="PRIDE" accession="PRIDE:0000188" name="product ion m/z" value="86.24286" />
					<cvParam cvLabel="PRIDE" accession="PRIDE:0000189" name="product ion intensity" value="409.3" />
					<cvParam cvLabel="PRIDE" accession="PRIDE:0000190" name="product ion mass error" value="0.2428599999999932" />
					<cvParam cvLabel="PRIDE" accession="PRIDE:0000204" name="product ion charge" value="1" />
				</FragmentIon>
				<FragmentIon>
					<cvParam cvLabel="PRIDE" accession="PRIDE:0000259" name="immonium Y" value="0" />
					<cvParam cvLabel="PRIDE" accession="PRIDE:0000188" name="product ion m/z" value="136.297411" />
					<cvParam cvLabel="PRIDE" accession="PRIDE:0000189" name="product ion intensity" value="625.2" />
					<cvParam cvLabel="PRIDE" accession="PRIDE:0000190" name="product ion mass error" value="0.29741100000001097" />
					<cvParam cvLabel="PRIDE" accession="PRIDE:0000204" name="product ion charge" value="1" />
				</FragmentIon>
				<additional>
					<cvParam cvLabel="PRIDE" accession="PRIDE:0000069" name="Mascot Score" value="34.42" />
				</additional>
			</PeptideItem>
			<additional>
				<userParam name="MascotConfidenceLevel" value="95.0" />
			</additional>
			<Score>34.42</Score>
			<Threshold>33.42</Threshold>
			<SearchEngine>Mascot</SearchEngine>
		</TwoDimensionalIdentification>
		<TwoDimensionalIdentification>
			<Accession>VIME_HUMAN</Accession>
			<Database>SwissProt</Database>
			<PeptideItem>
				<Sequence>EEAENTLQSFR</Sequence>
				<Start>197</Start>
				<End>207</End>
				<SpectrumReference>135</SpectrumReference>
				<FragmentIon>
					<cvParam cvLabel="PRIDE" accession="PRIDE:0000194" name="b ion" value="2" />
					<cvParam cvLabel="PRIDE" accession="PRIDE:0000188" name="product ion m/z" value="259.320261" />
					<cvParam cvLabel="PRIDE" accession="PRIDE:0000189" name="product ion intensity" value="1007.0" />
					<cvParam cvLabel="PRIDE" accession="PRIDE:0000190" name="product ion mass error" value="0.22724999999996953" />
					<cvParam cvLabel="PRIDE" accession="PRIDE:0000204" name="product ion charge" value="1" />
				</FragmentIon>
				<FragmentIon>
					<cvParam cvLabel="PRIDE" accession="PRIDE:0000194" name="b ion" value="3" />
					<cvParam cvLabel="PRIDE" accession="PRIDE:0000188" name="product ion m/z" value="330.297972" />
					<cvParam cvLabel="PRIDE" accession="PRIDE:0000189" name="product ion intensity" value="571.8" />
					<cvParam cvLabel="PRIDE" accession="PRIDE:0000190" name="product ion mass error" value="0.16784699999999475" />
					<cvParam cvLabel="PRIDE" accession="PRIDE:0000204" name="product ion charge" value="1" />
				</FragmentIon>
				<FragmentIon>
					<cvParam cvLabel="PRIDE" accession="PRIDE:0000194" name="b ion" value="4" />
					<cvParam cvLabel="PRIDE" accession="PRIDE:0000188" name="product ion m/z" value="459.199017" />
					<cvParam cvLabel="PRIDE" accession="PRIDE:0000189" name="product ion intensity" value="456.0" />
					<cvParam cvLabel="PRIDE" accession="PRIDE:0000190" name="product ion mass error" value="0.02629899999999452" />
					<cvParam cvLabel="PRIDE" accession="PRIDE:0000204" name="product ion charge" value="1" />
				</FragmentIon>
				<FragmentIon>
					<cvParam cvLabel="PRIDE" accession="PRIDE:0000194" name="b ion" value="6" />
					<cvParam cvLabel="PRIDE" accession="PRIDE:0000188" name="product ion m/z" value="674.641861" />
					<cvParam cvLabel="PRIDE" accession="PRIDE:0000189" name="product ion intensity" value="882.5" />
					<cvParam cvLabel="PRIDE" accession="PRIDE:0000190" name="product ion mass error" value="0.3785369999999375" />
					<cvParam cvLabel="PRIDE" accession="PRIDE:0000204" name="product ion charge" value="1" />
				</FragmentIon>
				<FragmentIon>
					<cvParam cvLabel="PRIDE" accession="PRIDE:0000195" name="b ion -NH3" value="6" />
					<cvParam cvLabel="PRIDE" accession="PRIDE:0000188" name="product ion m/z" value="656.97943" />
					<cvParam cvLabel="PRIDE" accession="PRIDE:0000189" name="product ion intensity" value="633.8" />
					<cvParam cvLabel="PRIDE" accession="PRIDE:0000190" name="product ion mass error" value="-0.2573449999999866" />
					<cvParam cvLabel="PRIDE" accession="PRIDE:0000204" name="product ion charge" value="1" />
				</FragmentIon>
				<FragmentIon>
					<cvParam cvLabel="PRIDE" accession="PRIDE:0000195" name="b ion -NH3" value="7" />
					<cvParam cvLabel="PRIDE" accession="PRIDE:0000188" name="product ion m/z" value="769.907714" />
					<cvParam cvLabel="PRIDE" accession="PRIDE:0000189" name="product ion intensity" value="458.5" />
					<cvParam cvLabel="PRIDE" accession="PRIDE:0000190" name="product ion mass error" value="-0.4131249999999227" />
					<cvParam cvLabel="PRIDE" accession="PRIDE:0000204" name="product ion charge" value="1" />
				</FragmentIon>
				<FragmentIon>
					<cvParam cvLabel="PRIDE" accession="PRIDE:0000196" name="b ion -H2O" value="7" />
					<cvParam cvLabel="PRIDE" accession="PRIDE:0000188" name="product ion m/z" value="769.907714" />
					<cvParam cvLabel="PRIDE" accession="PRIDE:0000189" name="product ion intensity" value="458.5" />
					<cvParam cvLabel="PRIDE" accession="PRIDE:0000190" name="product ion mass error" value="0.5708910000000742" />
					<cvParam cvLabel="PRIDE" accession="PRIDE:0000204" name="product ion charge" value="1" />
				</FragmentIon>
				<FragmentIon>
					<cvParam cvLabel="PRIDE" accession="PRIDE:0000193" name="y ion" value="1" />
					<cvParam cvLabel="PRIDE" accession="PRIDE:0000188" name="product ion m/z" value="175.328034" />
					<cvParam cvLabel="PRIDE" accession="PRIDE:0000189" name="product ion intensity" value="1678.0" />
					<cvParam cvLabel="PRIDE" accession="PRIDE:0000190" name="product ion mass error" value="0.20853300000001695" />
					<cvParam cvLabel="PRIDE" accession="PRIDE:0000204" name="product ion charge" value="1" />
				</FragmentIon>
				<FragmentIon>
					<cvParam cvLabel="PRIDE" accession="PRIDE:0000193" name="y ion" value="2" />
					<cvParam cvLabel="PRIDE" accession="PRIDE:0000188" name="product ion m/z" value="322.428471" />
					<cvParam cvLabel="PRIDE" accession="PRIDE:0000189" name="product ion intensity" value="549.4" />
					<cvParam cvLabel="PRIDE" accession="PRIDE:0000190" name="product ion mass error" value="0.24055599999996957" />
					<cvParam cvLabel="PRIDE" accession="PRIDE:0000204" name="product ion charge" value="1" />
				</FragmentIon>
				<FragmentIon>
					<cvParam cvLabel="PRIDE" accession="PRIDE:0000193" name="y ion" value="3" />
					<cvParam cvLabel="PRIDE" accession="PRIDE:0000188" name="product ion m/z" value="409.356939" />
					<cvParam cvLabel="PRIDE" accession="PRIDE:0000189" name="product ion intensity" value="439.5" />
					<cvParam cvLabel="PRIDE" accession="PRIDE:0000190" name="product ion mass error" value="0.13699600000001055" />
					<cvParam cvLabel="PRIDE" accession="PRIDE:0000204" name="product ion charge" value="1" />
				</FragmentIon>
				<FragmentIon>
					<cvParam cvLabel="PRIDE" accession="PRIDE:0000193" name="y ion" value="4" />
					<cvParam cvLabel="PRIDE" accession="PRIDE:0000188" name="product ion m/z" value="537.451086" />
					<cvParam cvLabel="PRIDE" accession="PRIDE:0000189" name="product ion intensity" value="454.8" />
					<cvParam cvLabel="PRIDE" accession="PRIDE:0000190" name="product ion mass error" value="0.17256499999996322" />
					<cvParam cvLabel="PRIDE" accession="PRIDE:0000204" name="product ion charge" value="1" />
				</FragmentIon>
				<FragmentIon>
					<cvParam cvLabel="PRIDE" accession="PRIDE:0000193" name="y ion" value="5" />
					<cvParam cvLabel="PRIDE" accession="PRIDE:0000188" name="product ion m/z" value="650.783829" />
					<cvParam cvLabel="PRIDE" accession="PRIDE:0000189" name="product ion intensity" value="773.6" />
					<cvParam cvLabel="PRIDE" accession="PRIDE:0000190" name="product ion mass error" value="0.4212439999998878" />
					<cvParam cvLabel="PRIDE" accession="PRIDE:0000204" name="product ion charge" value="1" />
				</FragmentIon>
				<FragmentIon>
					<cvParam cvLabel="PRIDE" accession="PRIDE:0000193" name="y ion" value="9" />
					<cvParam cvLabel="PRIDE" accession="PRIDE:0000188" name="product ion m/z" value="1065.619883" />
					<cvParam cvLabel="PRIDE" accession="PRIDE:0000189" name="product ion intensity" value="1125.0" />
					<cvParam cvLabel="PRIDE" accession="PRIDE:0000190" name="product ion mass error" value="0.08698500000014064" />
					<cvParam cvLabel="PRIDE" accession="PRIDE:0000204" name="product ion charge" value="1" />
				</FragmentIon>
				<FragmentIon>
					<cvParam cvLabel="PRIDE" accession="PRIDE:0000198" name="y ion -NH3" value="4" />
					<cvParam cvLabel="PRIDE" accession="PRIDE:0000188" name="product ion m/z" value="520.34686" />
					<cvParam cvLabel="PRIDE" accession="PRIDE:0000189" name="product ion intensity" value="442.9" />
					<cvParam cvLabel="PRIDE" accession="PRIDE:0000190" name="product ion mass error" value="0.094887999999969" />
					<cvParam cvLabel="PRIDE" accession="PRIDE:0000204" name="product ion charge" value="1" />
				</FragmentIon>
				<FragmentIon>
					<cvParam cvLabel="PRIDE" accession="PRIDE:0000198" name="y ion -NH3" value="1" />
					<cvParam cvLabel="PRIDE" accession="PRIDE:0000188" name="product ion m/z" value="158.391055" />
					<cvParam cvLabel="PRIDE" accession="PRIDE:0000189" name="product ion intensity" value="534.2" />
					<cvParam cvLabel="PRIDE" accession="PRIDE:0000190" name="product ion mass error" value="0.29810299999999756" />
					<cvParam cvLabel="PRIDE" accession="PRIDE:0000204" name="product ion charge" value="1" />
				</FragmentIon>
				<FragmentIon>
					<cvParam cvLabel="PRIDE" accession="PRIDE:0000233" name="a ion" value="2" />
					<cvParam cvLabel="PRIDE" accession="PRIDE:0000188" name="product ion m/z" value="231.232774" />
					<cvParam cvLabel="PRIDE" accession="PRIDE:0000189" name="product ion intensity" value="697.5" />
					<cvParam cvLabel="PRIDE" accession="PRIDE:0000190" name="product ion mass error" value="0.13467799999995123" />
					<cvParam cvLabel="PRIDE" accession="PRIDE:0000204" name="product ion charge" value="1" />
				</FragmentIon>
				<FragmentIon>
					<cvParam cvLabel="PRIDE" accession="PRIDE:0000235" name="a ion -NH3" value="5" />
					<cvParam cvLabel="PRIDE" accession="PRIDE:0000188" name="product ion m/z" value="528.344707" />
					<cvParam cvLabel="PRIDE" accession="PRIDE:0000189" name="product ion intensity" value="429.1" />
					<cvParam cvLabel="PRIDE" accession="PRIDE:0000190" name="product ion mass error" value="0.15052600000001348" />
					<cvParam cvLabel="PRIDE" accession="PRIDE:0000204" name="product ion charge" value="1" />
				</FragmentIon>
				<FragmentIon>
					<cvParam cvLabel="PRIDE" accession="PRIDE:0000233" name="a ion" value="4" />
					<cvParam cvLabel="PRIDE" accession="PRIDE:0000188" name="product ion m/z" value="216.393833" />
					<cvParam cvLabel="PRIDE" accession="PRIDE:0000189" name="product ion intensity" value="525.0" />
					<cvParam cvLabel="PRIDE" accession="PRIDE:0000190" name="product ion mass error" value="0.3010189999999682" />
					<cvParam cvLabel="PRIDE" accession="PRIDE:0000204" name="product ion charge" value="2" />
				</FragmentIon>
				<FragmentIon>
					<cvParam cvLabel="PRIDE" accession="PRIDE:0000244" name="immonium F" value="0" />
					<cvParam cvLabel="PRIDE" accession="PRIDE:0000188" name="product ion m/z" value="120.275785" />
					<cvParam cvLabel="PRIDE" accession="PRIDE:0000189" name="product ion intensity" value="894.8" />
					<cvParam cvLabel="PRIDE" accession="PRIDE:0000190" name="product ion mass error" value="0.27578499999999906" />
					<cvParam cvLabel="PRIDE" accession="PRIDE:0000204" name="product ion charge" value="1" />
				</FragmentIon>
				<additional>
					<cvParam cvLabel="PRIDE" accession="PRIDE:0000069" name="Mascot Score" value="38.22" />
				</additional>
			</PeptideItem>
			<PeptideItem>
				<Sequence>EEAENTLQSFR</Sequence>
				<Start>197</Start>
				<End>207</End>
				<SpectrumReference>134</SpectrumReference>
				<FragmentIon>
					<cvParam cvLabel="PRIDE" accession="PRIDE:0000194" name="b ion" value="2" />
					<cvParam cvLabel="PRIDE" accession="PRIDE:0000188" name="product ion m/z" value="259.371754" />
					<cvParam cvLabel="PRIDE" accession="PRIDE:0000189" name="product ion intensity" value="985.0" />
					<cvParam cvLabel="PRIDE" accession="PRIDE:0000190" name="product ion mass error" value="0.2787429999999631" />
					<cvParam cvLabel="PRIDE" accession="PRIDE:0000204" name="product ion charge" value="1" />
				</FragmentIon>
				<FragmentIon>
					<cvParam cvLabel="PRIDE" accession="PRIDE:0000194" name="b ion" value="3" />
					<cvParam cvLabel="PRIDE" accession="PRIDE:0000188" name="product ion m/z" value="330.326618" />
					<cvParam cvLabel="PRIDE" accession="PRIDE:0000189" name="product ion intensity" value="775.1" />
					<cvParam cvLabel="PRIDE" accession="PRIDE:0000190" name="product ion mass error" value="0.19649299999997538" />
					<cvParam cvLabel="PRIDE" accession="PRIDE:0000204" name="product ion charge" value="1" />
				</FragmentIon>
				<FragmentIon>
					<cvParam cvLabel="PRIDE" accession="PRIDE:0000194" name="b ion" value="4" />
					<cvParam cvLabel="PRIDE" accession="PRIDE:0000188" name="product ion m/z" value="459.2644" />
					<cvParam cvLabel="PRIDE" accession="PRIDE:0000189" name="product ion intensity" value="565.3" />
					<cvParam cvLabel="PRIDE" accession="PRIDE:0000190" name="product ion mass error" value="0.0916819999999916" />
					<cvParam cvLabel="PRIDE" accession="PRIDE:0000204" name="product ion charge" value="1" />
				</FragmentIon>
				<FragmentIon>
					<cvParam cvLabel="PRIDE" accession="PRIDE:0000194" name="b ion" value="6" />
					<cvParam cvLabel="PRIDE" accession="PRIDE:0000188" name="product ion m/z" value="674.837202" />
					<cvParam cvLabel="PRIDE" accession="PRIDE:0000189" name="product ion intensity" value="824.9" />
					<cvParam cvLabel="PRIDE" accession="PRIDE:0000190" name="product ion mass error" value="0.5738780000000361" />
					<cvParam cvLabel="PRIDE" accession="PRIDE:0000204" name="product ion charge" value="1" />
				</FragmentIon>
				<FragmentIon>
					<cvParam cvLabel="PRIDE" accession="PRIDE:0000195" name="b ion -NH3" value="6" />
					<cvParam cvLabel="PRIDE" accession="PRIDE:0000188" name="product ion m/z" value="656.979446" />
					<cvParam cvLabel="PRIDE" accession="PRIDE:0000189" name="product ion intensity" value="717.2" />
					<cvParam cvLabel="PRIDE" accession="PRIDE:0000190" name="product ion mass error" value="-0.2573289999999133" />
					<cvParam cvLabel="PRIDE" accession="PRIDE:0000204" name="product ion charge" value="1" />
				</FragmentIon>
				<FragmentIon>
					<cvParam cvLabel="PRIDE" accession="PRIDE:0000193" name="y ion" value="1" />
					<cvParam cvLabel="PRIDE" accession="PRIDE:0000188" name="product ion m/z" value="175.30793" />
					<cvParam cvLabel="PRIDE" accession="PRIDE:0000189" name="product ion intensity" value="1699.0" />
					<cvParam cvLabel="PRIDE" accession="PRIDE:0000190" name="product ion mass error" value="0.1884290000000135" />
					<cvParam cvLabel="PRIDE" accession="PRIDE:0000204" name="product ion charge" value="1" />
				</FragmentIon>
				<FragmentIon>
					<cvParam cvLabel="PRIDE" accession="PRIDE:0000193" name="y ion" value="2" />
					<cvParam cvLabel="PRIDE" accession="PRIDE:0000188" name="product ion m/z" value="322.484514" />
					<cvParam cvLabel="PRIDE" accession="PRIDE:0000189" name="product ion intensity" value="598.6" />
					<cvParam cvLabel="PRIDE" accession="PRIDE:0000190" name="product ion mass error" value="0.29659899999995787" />
					<cvParam cvLabel="PRIDE" accession="PRIDE:0000204" name="product ion charge" value="1" />
				</FragmentIon>
				<FragmentIon>
					<cvParam cvLabel="PRIDE" accession="PRIDE:0000193" name="y ion" value="3" />
					<cvParam cvLabel="PRIDE" accession="PRIDE:0000188" name="product ion m/z" value="409.573146" />
					<cvParam cvLabel="PRIDE" accession="PRIDE:0000189" name="product ion intensity" value="495.6" />
					<cvParam cvLabel="PRIDE" accession="PRIDE:0000190" name="product ion mass error" value="0.3532030000000077" />
					<cvParam cvLabel="PRIDE" accession="PRIDE:0000204" name="product ion charge" value="1" />
				</FragmentIon>
				<FragmentIon>
					<cvParam cvLabel="PRIDE" accession="PRIDE:0000193" name="y ion" value="5" />
					<cvParam cvLabel="PRIDE" accession="PRIDE:0000188" name="product ion m/z" value="650.707068" />
					<cvParam cvLabel="PRIDE" accession="PRIDE:0000189" name="product ion intensity" value="690.4" />
					<cvParam cvLabel="PRIDE" accession="PRIDE:0000190" name="product ion mass error" value="0.34448299999996834" />
					<cvParam cvLabel="PRIDE" accession="PRIDE:0000204" name="product ion charge" value="1" />
				</FragmentIon>
				<FragmentIon>
					<cvParam cvLabel="PRIDE" accession="PRIDE:0000193" name="y ion" value="7" />
					<cvParam cvLabel="PRIDE" accession="PRIDE:0000188" name="product ion m/z" value="865.580612" />
					<cvParam cvLabel="PRIDE" accession="PRIDE:0000189" name="product ion intensity" value="685.2" />
					<cvParam cvLabel="PRIDE" accession="PRIDE:0000190" name="product ion mass error" value="0.12742099999991296" />
					<cvParam cvLabel="PRIDE" accession="PRIDE:0000204" name="product ion charge" value="1" />
				</FragmentIon>
				<FragmentIon>
					<cvParam cvLabel="PRIDE" accession="PRIDE:0000193" name="y ion" value="9" />
					<cvParam cvLabel="PRIDE" accession="PRIDE:0000188" name="product ion m/z" value="1065.915469" />
					<cvParam cvLabel="PRIDE" accession="PRIDE:0000189" name="product ion intensity" value="1165.0" />
					<cvParam cvLabel="PRIDE" accession="PRIDE:0000190" name="product ion mass error" value="0.38257100000009814" />
					<cvParam cvLabel="PRIDE" accession="PRIDE:0000204" name="product ion charge" value="1" />
				</FragmentIon>
				<FragmentIon>
					<cvParam cvLabel="PRIDE" accession="PRIDE:0000198" name="y ion -NH3" value="7" />
					<cvParam cvLabel="PRIDE" accession="PRIDE:0000188" name="product ion m/z" value="848.673388" />
					<cvParam cvLabel="PRIDE" accession="PRIDE:0000189" name="product ion intensity" value="561.8" />
					<cvParam cvLabel="PRIDE" accession="PRIDE:0000190" name="product ion mass error" value="0.2467460000000301" />
					<cvParam cvLabel="PRIDE" accession="PRIDE:0000204" name="product ion charge" value="1" />
				</FragmentIon>
				<FragmentIon>
					<cvParam cvLabel="PRIDE" accession="PRIDE:0000198" name="y ion -NH3" value="1" />
					<cvParam cvLabel="PRIDE" accession="PRIDE:0000188" name="product ion m/z" value="158.309096" />
					<cvParam cvLabel="PRIDE" accession="PRIDE:0000189" name="product ion intensity" value="587.0" />
					<cvParam cvLabel="PRIDE" accession="PRIDE:0000190" name="product ion mass error" value="0.2161440000000141" />
					<cvParam cvLabel="PRIDE" accession="PRIDE:0000204" name="product ion charge" value="1" />
				</FragmentIon>
				<FragmentIon>
					<cvParam cvLabel="PRIDE" accession="PRIDE:0000198" name="y ion -NH3" value="6" />
					<cvParam cvLabel="PRIDE" accession="PRIDE:0000188" name="product ion m/z" value="734.313701" />
					<cvParam cvLabel="PRIDE" accession="PRIDE:0000189" name="product ion intensity" value="479.3" />
					<cvParam cvLabel="PRIDE" accession="PRIDE:0000190" name="product ion mass error" value="-0.07001400000001468" />
					<cvParam cvLabel="PRIDE" accession="PRIDE:0000204" name="product ion charge" value="1" />
				</FragmentIon>
				<FragmentIon>
					<cvParam cvLabel="PRIDE" accession="PRIDE:0000198" name="y ion -NH3" value="8" />
					<cvParam cvLabel="PRIDE" accession="PRIDE:0000188" name="product ion m/z" value="977.086039" />
					<cvParam cvLabel="PRIDE" accession="PRIDE:0000189" name="product ion intensity" value="489.1" />
					<cvParam cvLabel="PRIDE" accession="PRIDE:0000190" name="product ion mass error" value="-0.3831959999999981" />
					<cvParam cvLabel="PRIDE" accession="PRIDE:0000204" name="product ion charge" value="1" />
				</FragmentIon>
				<FragmentIon>
					<cvParam cvLabel="PRIDE" accession="PRIDE:0000233" name="a ion" value="1" />
					<cvParam cvLabel="PRIDE" accession="PRIDE:0000188" name="product ion m/z" value="102.326716" />
					<cvParam cvLabel="PRIDE" accession="PRIDE:0000189" name="product ion intensity" value="532.1" />
					<cvParam cvLabel="PRIDE" accession="PRIDE:0000190" name="product ion mass error" value="0.2712129999999888" />
					<cvParam cvLabel="PRIDE" accession="PRIDE:0000204" name="product ion charge" value="1" />
				</FragmentIon>
				<FragmentIon>
					<cvParam cvLabel="PRIDE" accession="PRIDE:0000235" name="a ion -NH3" value="5" />
					<cvParam cvLabel="PRIDE" accession="PRIDE:0000188" name="product ion m/z" value="528.205943" />
					<cvParam cvLabel="PRIDE" accession="PRIDE:0000189" name="product ion intensity" value="436.4" />
					<cvParam cvLabel="PRIDE" accession="PRIDE:0000190" name="product ion mass error" value="0.011762000000089756" />
					<cvParam cvLabel="PRIDE" accession="PRIDE:0000204" name="product ion charge" value="1" />
				</FragmentIon>
				<FragmentIon>
					<cvParam cvLabel="PRIDE" accession="PRIDE:0000243" name="immonium E" value="0" />
					<cvParam cvLabel="PRIDE" accession="PRIDE:0000188" name="product ion m/z" value="102.326716" />
					<cvParam cvLabel="PRIDE" accession="PRIDE:0000189" name="product ion intensity" value="532.1" />
					<cvParam cvLabel="PRIDE" accession="PRIDE:0000190" name="product ion mass error" value="0.32671600000000467" />
					<cvParam cvLabel="PRIDE" accession="PRIDE:0000204" name="product ion charge" value="1" />
				</FragmentIon>
				<FragmentIon>
					<cvParam cvLabel="PRIDE" accession="PRIDE:0000244" name="immonium F" value="0" />
					<cvParam cvLabel="PRIDE" accession="PRIDE:0000188" name="product ion m/z" value="120.27786" />
					<cvParam cvLabel="PRIDE" accession="PRIDE:0000189" name="product ion intensity" value="889.8" />
					<cvParam cvLabel="PRIDE" accession="PRIDE:0000190" name="product ion mass error" value="0.277860000000004" />
					<cvParam cvLabel="PRIDE" accession="PRIDE:0000204" name="product ion charge" value="1" />
				</FragmentIon>
				<additional>
					<cvParam cvLabel="PRIDE" accession="PRIDE:0000069" name="Mascot Score" value="34.65" />
				</additional>
			</PeptideItem>
			<PeptideItem>
				<Sequence>FADLSEAANR</Sequence>
				<Start>295</Start>
				<End>304</End>
				<SpectrumReference>48</SpectrumReference>
				<FragmentIon>
					<cvParam cvLabel="PRIDE" accession="PRIDE:0000193" name="y ion" value="1" />
					<cvParam cvLabel="PRIDE" accession="PRIDE:0000188" name="product ion m/z" value="175.195193" />
					<cvParam cvLabel="PRIDE" accession="PRIDE:0000189" name="product ion intensity" value="1922.0" />
					<cvParam cvLabel="PRIDE" accession="PRIDE:0000190" name="product ion mass error" value="0.07569200000000365" />
					<cvParam cvLabel="PRIDE" accession="PRIDE:0000204" name="product ion charge" value="1" />
				</FragmentIon>
				<FragmentIon>
					<cvParam cvLabel="PRIDE" accession="PRIDE:0000193" name="y ion" value="2" />
					<cvParam cvLabel="PRIDE" accession="PRIDE:0000188" name="product ion m/z" value="289.330661" />
					<cvParam cvLabel="PRIDE" accession="PRIDE:0000189" name="product ion intensity" value="471.8" />
					<cvParam cvLabel="PRIDE" accession="PRIDE:0000190" name="product ion mass error" value="0.16823299999998653" />
					<cvParam cvLabel="PRIDE" accession="PRIDE:0000204" name="product ion charge" value="1" />
				</FragmentIon>
				<FragmentIon>
					<cvParam cvLabel="PRIDE" accession="PRIDE:0000193" name="y ion" value="3" />
					<cvParam cvLabel="PRIDE" accession="PRIDE:0000188" name="product ion m/z" value="360.169598" />
					<cvParam cvLabel="PRIDE" accession="PRIDE:0000189" name="product ion intensity" value="449.0" />
					<cvParam cvLabel="PRIDE" accession="PRIDE:0000190" name="product ion mass error" value="-0.029944000000000415" />
					<cvParam cvLabel="PRIDE" accession="PRIDE:0000204" name="product ion charge" value="1" />
				</FragmentIon>
				<FragmentIon>
					<cvParam cvLabel="PRIDE" accession="PRIDE:0000193" name="y ion" value="4" />
					<cvParam cvLabel="PRIDE" accession="PRIDE:0000188" name="product ion m/z" value="431.380291" />
					<cvParam cvLabel="PRIDE" accession="PRIDE:0000189" name="product ion intensity" value="951.7" />
					<cvParam cvLabel="PRIDE" accession="PRIDE:0000190" name="product ion mass error" value="0.1436350000000175" />
					<cvParam cvLabel="PRIDE" accession="PRIDE:0000204" name="product ion charge" value="1" />
				</FragmentIon>
				<FragmentIon>
					<cvParam cvLabel="PRIDE" accession="PRIDE:0000193" name="y ion" value="5" />
					<cvParam cvLabel="PRIDE" accession="PRIDE:0000188" name="product ion m/z" value="560.327384" />
					<cvParam cvLabel="PRIDE" accession="PRIDE:0000189" name="product ion intensity" value="567.7" />
					<cvParam cvLabel="PRIDE" accession="PRIDE:0000190" name="product ion mass error" value="0.04813500000000204" />
					<cvParam cvLabel="PRIDE" accession="PRIDE:0000204" name="product ion charge" value="1" />
				</FragmentIon>
				<FragmentIon>
					<cvParam cvLabel="PRIDE" accession="PRIDE:0000193" name="y ion" value="6" />
					<cvParam cvLabel="PRIDE" accession="PRIDE:0000188" name="product ion m/z" value="647.454989" />
					<cvParam cvLabel="PRIDE" accession="PRIDE:0000189" name="product ion intensity" value="518.0" />
					<cvParam cvLabel="PRIDE" accession="PRIDE:0000190" name="product ion mass error" value="0.14371199999993678" />
					<cvParam cvLabel="PRIDE" accession="PRIDE:0000204" name="product ion charge" value="1" />
				</FragmentIon>
				<FragmentIon>
					<cvParam cvLabel="PRIDE" accession="PRIDE:0000193" name="y ion" value="7" />
					<cvParam cvLabel="PRIDE" accession="PRIDE:0000188" name="product ion m/z" value="760.649127" />
					<cvParam cvLabel="PRIDE" accession="PRIDE:0000189" name="product ion intensity" value="2750.0" />
					<cvParam cvLabel="PRIDE" accession="PRIDE:0000190" name="product ion mass error" value="0.25378599999999096" />
					<cvParam cvLabel="PRIDE" accession="PRIDE:0000204" name="product ion charge" value="1" />
				</FragmentIon>
				<FragmentIon>
					<cvParam cvLabel="PRIDE" accession="PRIDE:0000193" name="y ion" value="8" />
					<cvParam cvLabel="PRIDE" accession="PRIDE:0000188" name="product ion m/z" value="875.874402" />
					<cvParam cvLabel="PRIDE" accession="PRIDE:0000189" name="product ion intensity" value="2851.0" />
					<cvParam cvLabel="PRIDE" accession="PRIDE:0000190" name="product ion mass error" value="0.4521180000000413" />
					<cvParam cvLabel="PRIDE" accession="PRIDE:0000204" name="product ion charge" value="1" />
				</FragmentIon>
				<FragmentIon>
					<cvParam cvLabel="PRIDE" accession="PRIDE:0000198" name="y ion -NH3" value="2" />
					<cvParam cvLabel="PRIDE" accession="PRIDE:0000188" name="product ion m/z" value="272.347367" />
					<cvParam cvLabel="PRIDE" accession="PRIDE:0000189" name="product ion intensity" value="751.0" />
					<cvParam cvLabel="PRIDE" accession="PRIDE:0000190" name="product ion mass error" value="0.21148799999997436" />
					<cvParam cvLabel="PRIDE" accession="PRIDE:0000204" name="product ion charge" value="1" />
				</FragmentIon>
				<FragmentIon>
					<cvParam cvLabel="PRIDE" accession="PRIDE:0000198" name="y ion -NH3" value="5" />
					<cvParam cvLabel="PRIDE" accession="PRIDE:0000188" name="product ion m/z" value="543.29539" />
					<cvParam cvLabel="PRIDE" accession="PRIDE:0000189" name="product ion intensity" value="389.5" />
					<cvParam cvLabel="PRIDE" accession="PRIDE:0000190" name="product ion mass error" value="0.04268999999999323" />
					<cvParam cvLabel="PRIDE" accession="PRIDE:0000204" name="product ion charge" value="1" />
				</FragmentIon>
				<FragmentIon>
					<cvParam cvLabel="PRIDE" accession="PRIDE:0000198" name="y ion -NH3" value="6" />
					<cvParam cvLabel="PRIDE" accession="PRIDE:0000188" name="product ion m/z" value="629.915944" />
					<cvParam cvLabel="PRIDE" accession="PRIDE:0000189" name="product ion intensity" value="481.6" />
					<cvParam cvLabel="PRIDE" accession="PRIDE:0000190" name="product ion mass error" value="-0.3687840000000051" />
					<cvParam cvLabel="PRIDE" accession="PRIDE:0000204" name="product ion charge" value="1" />
				</FragmentIon>
				<FragmentIon>
					<cvParam cvLabel="PRIDE" accession="PRIDE:0000233" name="a ion" value="1" />
					<cvParam cvLabel="PRIDE" accession="PRIDE:0000188" name="product ion m/z" value="120.218665" />
					<cvParam cvLabel="PRIDE" accession="PRIDE:0000189" name="product ion intensity" value="1638.0" />
					<cvParam cvLabel="PRIDE" accession="PRIDE:0000190" name="product ion mass error" value="0.13734100000000637" />
					<cvParam cvLabel="PRIDE" accession="PRIDE:0000204" name="product ion charge" value="1" />
				</FragmentIon>
				<FragmentIon>
					<cvParam cvLabel="PRIDE" accession="PRIDE:0000234" name="a ion -H2O" value="4" />
					<cvParam cvLabel="PRIDE" accession="PRIDE:0000188" name="product ion m/z" value="201.219701" />
					<cvParam cvLabel="PRIDE" accession="PRIDE:0000189" name="product ion intensity" value="874.8" />
					<cvParam cvLabel="PRIDE" accession="PRIDE:0000190" name="product ion mass error" value="0.1063484999999389" />
					<cvParam cvLabel="PRIDE" accession="PRIDE:0000204" name="product ion charge" value="2" />
				</FragmentIon>
				<FragmentIon>
					<cvParam cvLabel="PRIDE" accession="PRIDE:0000194" name="b ion" value="3" />
					<cvParam cvLabel="PRIDE" accession="PRIDE:0000188" name="product ion m/z" value="334.396476" />
					<cvParam cvLabel="PRIDE" accession="PRIDE:0000189" name="product ion intensity" value="1675.0" />
					<cvParam cvLabel="PRIDE" accession="PRIDE:0000190" name="product ion mass error" value="0.2561799999999721" />
					<cvParam cvLabel="PRIDE" accession="PRIDE:0000204" name="product ion charge" value="1" />
				</FragmentIon>
				<FragmentIon>
					<cvParam cvLabel="PRIDE" accession="PRIDE:0000196" name="b ion -H2O" value="7" />
					<cvParam cvLabel="PRIDE" accession="PRIDE:0000188" name="product ion m/z" value="358.297068" />
					<cvParam cvLabel="PRIDE" accession="PRIDE:0000189" name="product ion intensity" value="619.9" />
					<cvParam cvLabel="PRIDE" accession="PRIDE:0000190" name="product ion mass error" value="-0.3696094999999673" />
					<cvParam cvLabel="PRIDE" accession="PRIDE:0000204" name="product ion charge" value="2" />
				</FragmentIon>
				<FragmentIon>
					<cvParam cvLabel="PRIDE" accession="PRIDE:0000198" name="y ion -NH3" value="5" />
					<cvParam cvLabel="PRIDE" accession="PRIDE:0000188" name="product ion m/z" value="272.347367" />
					<cvParam cvLabel="PRIDE" accession="PRIDE:0000189" name="product ion intensity" value="751.0" />
					<cvParam cvLabel="PRIDE" accession="PRIDE:0000190" name="product ion mass error" value="0.22101700000001756" />
					<cvParam cvLabel="PRIDE" accession="PRIDE:0000204" name="product ion charge" value="2" />
				</FragmentIon>
				<FragmentIon>
					<cvParam cvLabel="PRIDE" accession="PRIDE:0000251" name="immonium N" value="0" />
					<cvParam cvLabel="PRIDE" accession="PRIDE:0000188" name="product ion m/z" value="87.161713" />
					<cvParam cvLabel="PRIDE" accession="PRIDE:0000189" name="product ion intensity" value="730.3" />
					<cvParam cvLabel="PRIDE" accession="PRIDE:0000190" name="product ion mass error" value="0.161713000000006" />
					<cvParam cvLabel="PRIDE" accession="PRIDE:0000204" name="product ion charge" value="1" />
				</FragmentIon>
				<FragmentIon>
					<cvParam cvLabel="PRIDE" accession="PRIDE:0000249" name="immonium L" value="0" />
					<cvParam cvLabel="PRIDE" accession="PRIDE:0000188" name="product ion m/z" value="86.193422" />
					<cvParam cvLabel="PRIDE" accession="PRIDE:0000189" name="product ion intensity" value="853.4" />
					<cvParam cvLabel="PRIDE" accession="PRIDE:0000190" name="product ion mass error" value="0.1934219999999982" />
					<cvParam cvLabel="PRIDE" accession="PRIDE:0000204" name="product ion charge" value="1" />
				</FragmentIon>
				<FragmentIon>
					<cvParam cvLabel="PRIDE" accession="PRIDE:0000244" name="immonium F" value="0" />
					<cvParam cvLabel="PRIDE" accession="PRIDE:0000188" name="product ion m/z" value="120.218665" />
					<cvParam cvLabel="PRIDE" accession="PRIDE:0000189" name="product ion intensity" value="1638.0" />
					<cvParam cvLabel="PRIDE" accession="PRIDE:0000190" name="product ion mass error" value="0.21866500000000144" />
					<cvParam cvLabel="PRIDE" accession="PRIDE:0000204" name="product ion charge" value="1" />
				</FragmentIon>
				<additional>
					<cvParam cvLabel="PRIDE" accession="PRIDE:0000069" name="Mascot Score" value="56.89" />
				</additional>
			</PeptideItem>
			<PeptideItem>
				<Sequence>FADLSEAANR</Sequence>
				<Start>295</Start>
				<End>304</End>
				<SpectrumReference>49</SpectrumReference>
				<FragmentIon>
					<cvParam cvLabel="PRIDE" accession="PRIDE:0000194" name="b ion" value="3" />
					<cvParam cvLabel="PRIDE" accession="PRIDE:0000188" name="product ion m/z" value="334.344387" />
					<cvParam cvLabel="PRIDE" accession="PRIDE:0000189" name="product ion intensity" value="1565.0" />
					<cvParam cvLabel="PRIDE" accession="PRIDE:0000190" name="product ion mass error" value="0.2040909999999485" />
					<cvParam cvLabel="PRIDE" accession="PRIDE:0000204" name="product ion charge" value="1" />
				</FragmentIon>
				<FragmentIon>
					<cvParam cvLabel="PRIDE" accession="PRIDE:0000194" name="b ion" value="5" />
					<cvParam cvLabel="PRIDE" accession="PRIDE:0000188" name="product ion m/z" value="534.601114" />
					<cvParam cvLabel="PRIDE" accession="PRIDE:0000189" name="product ion intensity" value="392.8" />
[truncated: 2,375,160 more chars]
